# Supplementary material for: Longitudinal multi-omic changes in the transcriptome and proteome of peripheral blood cells after a 4 Gy total body radiation dose to Rhesus macaques
Source: BMC Genomics. 2023 Mar 21;24:139. doi: 10.1186/s12864-023-09230-7 (PMC10031949; doi:10.1186/s12864-023-09230-7)
Supplement: Supplementary file 1 — Additional file 1: Supplementary data table 1. Summary of samples processed in each endpoint. [file 12864_2023_9230_MOESM1_ESM.xlsx]

## Sheet: Title
Longitudinal multi-omic changes in the transcriptome and proteome of peripheral blood cells after a 4 Gy total body radiation dose to Rhesus macaques.
Shanaz A. Ghandhi1*, Shad. R. Morton1, Igor Shuryak1, Younghyun Lee1, Rajesh K. Soni2, Jay R. Perrier1, James Bakke3, Janet Gahagan3, Kim Bujold4, Simon Authier4, Sally A. Amundson1, David J. Brenner1, Denise Nishita3, Polly Chang3 and Helen C. Turner1
Supplementary data table 1: Summary of samples processed in each endpoint

## Sheet: Supplementary data table 1
Supplementary data table 1: Summary of samples processed in each endpoint
Animal code	Sex	Hematology	Transcriptomics	Proteomics	Cytogenetics
2001	M	all days to 56	pre day-3,3,5,7	pre day -3, 1,3,5,6,7,28	pre day -3, to day 56
2002	M	all days to 56	pre day-3,3,5,7	pre day -3, 1,3,5,6,7,28	pre day -3, to day 56
2003	M	all days to 56	pre day-3,3,5,7	pre day -3, 1,3,5,6,7,28	pre day -3, to day 56
2004	M	all days to 56	pre day-3,3,5,7	pre day -3, 1,3,5,6,7,28	pre day -3, to day 56
2501	F	all days to 56	pre day-3,3,5,7	pre day -3, 1,3,5,6,7,28	pre day -3, to day 56
2502	F	all days to 56	pre day-3,3,5,7	pre day -3, 1,3,5,6,7,28	pre day -3, to day 56
2503	F	all days to 56	pre day-3,3,5,7	pre day -3, 1,3,5,6,7,28	pre day -3, to day 56
2504	F	all days to 56		pre day -3, 1,3,5,6,7,28	pre day -3, to day 56
BODY WEIGHT: Combined sexes.
