# Supplementary material for: Longitudinal multi-omic changes in the transcriptome and proteome of peripheral blood cells after a 4 Gy total body radiation dose to Rhesus macaques
Source: BMC Genomics. 2023 Mar 21;24:139. doi: 10.1186/s12864-023-09230-7 (PMC10031949; doi:10.1186/s12864-023-09230-7)
Supplement: Supplementary file 2 — Additional file 2: Supplementary data table 2. Hematology detailed table. [file 12864_2023_9230_MOESM2_ESM.xlsx]

## Sheet: Title
Longitudinal multi-omic changes in the transcriptome and proteome of peripheral blood cells after a 4 Gy total body radiation dose to Rhesus macaques.
Shanaz A. Ghandhi1*, Shad. R. Morton1, Igor Shuryak1, Younghyun Lee1, Rajesh K. Soni2, Jay R. Perrier1, James Bakke3, Janet Gahagan3, Kim Bujold4, Simon Authier4, Sally A. Amundson1, David J. Brenner1, Denise Nishita3, Polly Chang3 and Helen C. Turner1
Supplementary data table 2: Hematology detailed table																																	All HYBE AVERAGE

## Sheet: HEMATOLOGY
Supplementary data table 2: Hematology detailed table																																	All HYBE AVERAGE
																																	MEAN
GROUP	ANIMAL	TIME	RBC	HGB	HCT	MCV	MCH	MCHC	RDW	HDW	PLT	MPV	PDW	PCT	WBC	NEUT	LYMPH	MONO	EOS	BASO	LUC	NEUT	LYMPH	MONO	EOS	BASO	LUC	RETIC	RETIC				TIME	RBC	HGB	HCT	MCV	MCH	MCHC	RDW	HDW	PLT	MPV	PDW	PCT	WBC	NEUT	LYMPH	MONO
NO.	NO.		(x10^12/L)	(g/L)	(L/L)	(fL)	(pg)	(g/L)	(%)	(g/L)	(x10^9/L)	(fL)	(%)	(L/L)	(x10^9/L)	(x10^9/L)	(x10^9/L)	(x10^9/L)	(x10^9/L)	(x10^9/L)	(x10^9/L)	(%)	(%)	(%)	(%)	(%)	(%)	(x10^9/L)	(%)					(x10^12/L)	(g/L)	(L/L)	(fL)	(pg)	(g/L)	(%)	(g/L)	(x10^9/L)	(fL)	(%)	(L/L)	(x10^9/L)	(x10^9/L)	(x10^9/L)	(x10^9/L)
2	2001	Baseline Occasion	5.37	140	0.42	78.4	26.1	333	12.5	21.2	314	8.3	57.3	0.003	6.99	2.39	4.09	0.29	0.14	0.03	0.06	34.2	58.4	4.2	2	0.4	0.8	91.6	1.7				Baseline Occasion	5.41125	135	0.42	77.475	24.9875	322.625	12.2125	19.875	324.857	8.48571	52.7429	0.00271429	8.68	3.5975	4.5325	0.31875
		Prior To Irradiation 1	5.65	144	0.45	80.2	25.6	319	13.1	20.7	301	7.7	42.3	0.002	6.56	3.12	2.88	0.31	0.19	0.02	0.03	47.6	44	4.7	2.9	0.4	0.5	114	2				Prior To Irradiation 1	5.32	130.5	0.42	78.9625	24.5625	310.875	12.8625	19.5875	323.125	7.575	46.7875	0.002375	8.00625	4.10875	3.37625	0.32625
		Prior To Irradiation 2	5.45	140	0.44	80.8	25.7	318	13	20.4	299	7.9	45.7	0.002	7.37	3.15	3.38	0.46	0.29	0.04	0.05	42.8	45.9	6.3	3.9	0.5	0.6	117.3	2.2				Prior To Irradiation 2	5.29875	130	0.42875	81	24.575	303.375	12.825	19.3625	330	7.8875	44.975	0.0025	8.75375	4.26375	3.955	0.3275
		Prior To Irradiation 3	5.53	143	0.44	80.1	25.8	322	12.6	20.6	327	7.8	55.5	0.003	5.79	2.16	3.16	0.22	0.18	0.03	0.04	37.3	54.6	3.7	3.1	0.5	0.7	128.8	2.3				Prior To Irradiation 3	5.31375	131.25	0.42125	79.275	24.7125	311.75	12.375	19.6875	355.5	7.775	54.8625	0.00275	8.06	4.3075	3.3475	0.225
		Day 1	6.31	162	0.5	79.8	25.7	322	12.5	20.1	327	8.2	45.6	0.003	6.79	6.01	0.49	0.12	0.14	0.01	0.01	88.5	7.2	1.7	2.1	0.2	0.2	94.5	1.5				Day 1	5.5875	138.125	0.4375	78.8	24.7125	313.75	12.425	19.45	331.875	8.0375	50.4625	0.00275	6.6475	5.7525	0.5875	0.1325
		Day 3	5.16	134	0.42	81.7	25.9	317	12	19.2	398	8.3	50.4	0.003	6.84	5.19	0.82	0.72	0.08	0.01	0.02	75.9	12	10.6	1.1	0.1	0.3	32.1	0.6				Day 3	4.99625	124.375	0.39625	79.4875	24.925	313.375	12.2125	19.3	352.125	8.0125	54.15	0.00275	3.625	2.54375	0.70125	0.26625
		Day 5	5.12	129	0.41	80.5	25.1	312	11.8	19.4	301	7.9	46.7	0.002	2.63	1.87	0.6	0.1	0.04	0.04	0.02	71.2	22.8	3.7	1.3	1.4	0.9	5.7	0.1				Day 5	4.89875	118.875	0.385	78.6125	24.25	308.625	11.975	19.55	366.375	7.5625	49.475	0.002625	2.2975	1.65	0.48875	0.09875
		Day 7	SCL	SCL	SCL	SCL	SCL	SCL	SCL	SCL	SCL	SCL	SCL	SCL	SCL	SCL	SCL	SCL	SCL	SCL	SCL	SCL	SCL	SCL	SCL	SCL	SCL	SCL	SCL				Day 7	4.61714	113.286	0.361429	77.9857	24.5429	314.714	11.8571	19.8429	316	7.37143	49.3714	0.00228571	1.53	0.818571	0.587143	0.0742857
		Day 9	4.84	121	0.39	79.5	25	315	11.6	19.6	145	8.2	58.7	0.001	3.07	1.93	0.84	0.25	0.01	0.01	0.03	63	27.4	8.1	0.2	0.3	0.9	4.8	0.1				Day 9	4.71125	113.375	0.37125	78.45	24.0875	307.25	11.9125	19.9625	183.625	7.9	53.8625	0.0015	1.9025	1.07625	0.6825	0.09875
		Day 11	4.7	122	0.37	79.5	25.9	326	11.5	20.2	84	7.1	59	0.001	1.77	1.02	0.66	0.05	0	0.02	0.01	57.7	37.4	2.9	0.1	1.1	0.7	11.2	0.2				Day 11	4.465	110.25	0.34875	78.2	24.6875	315.625	12.0625	20.425	101.5	7.4625	59.6125	0.001	1.55875	0.77625	0.64375	0.09
		Day 13	4.69	119	0.37	79.1	25.4	322	12	20.3	66	7.4	72.4	0	1.01	0.49	0.49	0.02	0	0	0.01	48.3	48.6	1.5	0.1	0.5	1	39.4	0.8				Day 13	4.505	109.5	0.35375	78.575	24.3	309.375	12.5375	20.4875	74.875	8.55	69.7125	0.0005	1.135	0.49	0.5675	0.04625
		Day 15	4.54	116	0.36	80	25.6	320	12	20	36	8.8	71.2	0	1.14	0.58	0.53	0.01	0	0.01	0.01	50.8	46.8	1	0.2	0.5	0.6	35.1	0.8				Day 15	4.25	103.75	0.33125	78.1125	24.3375	311.375	12.9125	20.625	48.5	8.975	74.5	0.000125	0.85875	0.375	0.43625	0.02625
		Day 18	4.34	112	0.34	77.8	25.8	332	12.1	20.8	38	8.1	68.2	0	0.87	0.17	0.66	0.02	0	0.01	0.01	19.8	75.9	2.5	0.1	0.9	0.7	15.4	0.4				Day 18	4.03125	100.75	0.32	78.8375	24.8375	315.375	13.0125	20.5625	54.875	9.8	73.15	0.000375	0.7825	0.21125	0.54375	0.01125
		Day 21	4.34	109	0.33	77	25.2	327	12.4	21.1	75	8	68.1	0.001	1.28	0.25	0.93	0.05	0	0.02	0.02	19.8	73	3.6	0.2	1.7	1.7	27.8	0.6				Day 21	3.95125	97.125	0.3025	76.8625	24.4375	318	13.325	21.0625	176.75	8.375	71.6625	0.0015	1.5275	0.64625	0.78875	0.04
		Day 24	4.02	104	0.31	77.1	25.9	335	12.8	21.3	102	7.5	69.6	0.001	3.81	2.3	1.17	0.17	0.01	0.05	0.11	60.5	30.8	4.3	0.2	1.3	2.9	52.8	1.3				Day 24	3.87125	95.875	0.30875	79.575	24.7625	311.25	14.35	21.775	284.25	8.3625	69.675	0.002375	6.695	3.83	2.2875	0.27875
		Day 27	3.91	100	0.31	78.1	25.7	329	13.9	21.8	105	8.2	76.8	0.001	5.94	3.27	1.97	0.41	0.01	0.07	0.21	55.1	33.1	6.8	0.2	1.2	3.6	63	1.6				Day 27	3.85625	95.375	0.30625	79.625	24.7375	310.625	15.8375	23.525	329.875	8.325	67.8375	0.00275	8.96125	5.3725	2.86375	0.48125
		Day 28	4.09	105	0.32	78.6	25.7	327	14.2	22.2	115	7.9	68.7	0.001	6.87	3.63	2.53	0.46	0.01	0.05	0.2	52.9	36.8	6.7	0.2	0.7	2.9	76.9	1.9				Day 28	3.9375	97.75	0.31375	79.7125	24.8625	311.875	16.225	23.9875	339.125	8.1625	66.65	0.002875	8.19	5.09625	2.5275	0.3825
		Day 30	4.1	108	0.33	81.2	26.2	323	14.8	22.4	123	8.6	75.5	0.001	7.38	3.68	2.95	0.5	0	0.05	0.18	49.9	40	6.8	0.1	0.7	2.4	138.4	3.4				Day 30	4.02125	100.625	0.32375	81.1	24.95	308	16.4125	24.3125	320.125	8.5625	69.45	0.002625	10.3238	6.68875	2.87125	0.56625
		Day 35	4.09	109	0.33	80.2	26.6	331	16.9	26.1	196	7.2	66.3	0.001	9.28	6.87	1.96	0.34	0.01	0.03	0.06	74	21.2	3.7	0.2	0.3	0.7	198.1	4.8				Day 35	4.46	113	0.36625	82.0875	25.3875	309	16.0125	24.5125	286	8.35	69.2125	0.002375	10.9363	9.0025	1.35125	0.48625
		Day 40	4.56	118	0.37	81.6	25.9	317	16.2	25.8	219	7.5	65.9	0.002	6.41	2.5	3.49	0.3	0.03	0.03	0.08	38.9	54.4	4.7	0.4	0.4	1.2	190.2	4.2				Day 40	4.88375	122.125	0.39875	81.9875	25.0625	305.75	14.8875	23.8875	272.75	8.3	69.9625	0.002375	8.58875	5.53875	2.4475	0.43625
		Day 42	4.58	120	0.37	81.5	26.2	321	15.9	25.7	244	7.3	58.4	0.002	6.45	2.09	3.75	0.48	0.04	0.04	0.04	32.4	58.2	7.5	0.7	0.6	0.6	141.4	3.1				Day 42	4.84143	122.571	0.391429	81.1571	25.3429	312.143	14.7571	24.2143	255.286	8.25714	69.7	0.00228571	8.10857	4.78143	2.59571	0.52
		Day 49	4.77	126	0.39	82	26.5	323	15.3	25.6	235	7.4	63.9	0.002	6.68	2.19	3.66	0.38	0.39	0.02	0.04	32.8	54.7	5.7	5.9	0.3	0.5	143.8	3				Day 49	5.12625	128.75	0.4125	80.5	25.1625	312.5	13.975	23.325	261.875	7.9625	67.85	0.002125	7.6125	4.1175	2.62375	0.4025
		Day 56	4.94	129	0.41	82.9	26.1	314	14.5	25.1	263	8.1	63	0.002	6.3	2.12	3.34	0.5	0.28	0.02	0.04	33.7	53	8	4.4	0.3	0.6	151.4	3.1				Day 56	5.225	130.875	0.42	80.6625	25.1125	311	13.4125	22.375	262	8.5375	63.575	0.00225	6.585	3.325	2.5775	0.37125
		Day 60	4.84	128	0.4	83.2	26.5	318	14.1	24.6	282	7.6	59.8	0.002	5.83	2.23	3	0.37	0.18	0.02	0.03	38.2	51.4	6.3	3.1	0.4	0.5	147.6	3.1				Day 60	5.255	130.5	0.4225	80.675	24.8875	308.5	13.1125	22.075	264.625	7.95	64.9375	0.002125	7.4075	4.5775	2.3775	0.28125
2	2002	Baseline Occasion	5.69	141	0.44	76.9	24.8	323	11.8	18.4	399	7	41.3	0.003	7.4	2.49	4.49	0.28	0.05	0.03	0.05	33.7	60.7	3.8	0.7	0.4	0.7	40.8	0.7
		Prior To Irradiation 1	5.41	134	0.43	79	24.7	313	12.7	18.2	364	6.7	43.1	0.002	5.15	1.8	3.1	0.18	0.02	0.03	0.03	34.9	60.1	3.5	0.4	0.5	0.5	57.6	1.1
		Prior To Irradiation 2	5.35	132	0.43	80.2	24.7	308	12.5	17.9	356	6.9	45.1	0.002	4.87	1.94	2.66	0.21	0.02	0.02	0.03	39.7	54.7	4.3	0.4	0.4	0.5	77.4	1.4
		Prior To Irradiation 3	5.32	131	0.43	80.4	24.7	307	12	18.3	392	6.8	46	0.003	6.05	2.13	3.65	0.2	0.02	0.02	0.04	35.1	60.3	3.2	0.4	0.4	0.7	98.8	1.9
		Day 1	5.44	135	0.43	79.6	24.9	313	12.2	18	358	7.1	43.5	0.003	3.95	3.41	0.4	0.06	0.05	0.01	0.01	86.5	10.1	1.5	1.4	0.2	0.3	53.1	1
		Day 3	5.06	126	0.4	79.6	25	313	12.1	18.5	377	7.2	56	0.003	1.83	1.24	0.5	0.04	0.03	0.01	0.01	68	27.2	2.4	1.7	0.4	0.4	16.8	0.3
		Day 5	4.66	111	0.37	78.8	23.9	304	11.8	18.8	370	6.5	45.3	0.002	1.9	1.54	0.33	0.03	0	0.01	0	80.9	17.1	1.5	0.1	0.3	0.1	4	0.1
		Day 7	4.59	111	0.36	78.9	24.1	305	11.7	19.2	314	6.7	47.5	0.002	1.11	0.67	0.4	0.03	0	0	0	60.7	36	2.8	0	0.2	0.4	4.7	0.1				PMID: 30305197 System for Scoring Severity of Acute Radiation Syndrome Response in Rhesus Macaques ( Macaca mulatta)	Normal (score 0)		100.7 - 135	0.29-0.39						195-449					0.04-5.23	1-6.9
		Day 9	4.36	104	0.34	78.4	23.9	304	11.5	19.7	159	7.1	53.8	0.001	1.17	0.6	0.53	0.04	0	0	0.01	50.9	45.2	3.4	0	0	0.5	7.3	0.2					Mild (score 1)		>20 d, 80-109	>20 d, 0.27-0.32						>12 d, 180-250					<1d, >13; 10-20 d, 1.2-1.6	1-14d,1-1.85
		Day 11	4.09	100	0.32	78.2	24.5	313	11.5	20.3	74	7.3	65.3	0.001	1.21	0.56	0.58	0.06	0	0.01	0.01	46.3	48	4.6	0.1	0.5	0.5	14.9	0.4					Moderate (score 2)		10-20d, 80-105; >20d <80	10-20d, 25-30; >20d, 0.2 -0.27						>8d, <180					<1d, 11-13; 10-24d, <1.2	1-14d, 0.45-1
		Day 13	4.11	100	0.32	77.7	24.2	312	11.9	20.8	46	9	69.9	0	0.44	0.08	0.36	0	0	0	0	17	80.3	1	0.5	0.3	1	44	1.1					Severe (score 3 or 4)		<10d, <100; 10-20d, <80	<10d, <3; 10-20d, <0.25						>12d, <180					<1d, 8-11; 5-20d, <1	1-14d, <0.4
		Day 15	4.02	99	0.31	78.2	24.5	314	12.4	20.7	45	9	95.5	0	0.41	0.08	0.32	0.01	0	0	0	20.5	77.2	1.3	0	0.6	0.5	53.4	1.3
		Day 18	3.87	96	0.3	78	24.8	319	12.3	20.1	31	11	66.5	0	0.38	0.05	0.32	0	0	0	0.01	12.8	84.2	0.2	0.2	0.3	2.2	21.8	0.6
		Day 21	3.4	81	0.26	75.4	23.9	317	12.6	19.4	159	8.5	71	0.001	0.76	0.15	0.55	0.03	0	0.01	0.01	20.1	72.7	3.9	0.2	1.5	1.6	21.1	0.6
		Day 24	3.66	89	0.29	80.1	24.4	305	13.6	20.9	247	9.1	77.6	0.002	3.9	1.83	1.63	0.27	0	0.11	0.06	46.8	41.7	7	0.1	2.8	1.5	82.7	2.3
		Day 27	3.47	84	0.28	81.5	24.3	298	16.9	23.4	310	10	70.2	0.003	5.9	2.15	3.27	0.34	0.01	0.09	0.05	36.4	55.4	5.7	0.1	1.5	0.8	302.4	8.7
		Day 28	3.56	89	0.29	81.6	25.1	307	18.3	24.2	319	9.6	69.4	0.003	4.98	2.21	2.45	0.23	0	0.05	0.04	44.4	49.1	4.7	0	1.1	0.8	328.5	9.2				LEGEND							KEY
		Day 30	3.78	94	0.31	82.8	24.7	299	18.7	24.6	328	9.7	71.4	0.003	8.42	4.58	3.34	0.4	0	0.06	0.04	54.4	39.7	4.7	0	0.7	0.5	379.6	10				White Blood Cell Count	WBC	Light Scatter	x109/L	Numeric	2		SD: Standard Deviation
		Day 35	4.49	114	0.38	83.6	25.4	303	17.1	24.3	303	8.6	80.4	0.003	8.67	7.28	0.96	0.38	0.01	0.01	0.03	84	11.1	4.4	0.1	0.1	0.3	200.2	4.5				Red Blood Cell Count	RBC	Light Scatter	x1012/L	Numeric	2		N: Number of animals
		Day 40	4.99	126	0.42	83.8	25.1	300	15.3	22.9	284	8.4	85.9	0.002	7.29	4.19	2.64	0.38	0.01	0.03	0.04	57.5	36.2	5.3	0.1	0.3	0.6	68.2	1.4				Hemoglobin	HGB	Cyanmethemoglobin	g/L	Numeric	0		SCL: Sample clotted
		Day 42	5.09	130	0.42	83	25.5	307	14.9	23	259	8.3	83.7	0.002	5.64	2.32	2.84	0.42	0	0.03	0.02	41.2	50.4	7.5	0.1	0.5	0.4	55.4	1.1				Hematocrit	HCT	Calculated	L/L	Numeric	2		SEM: Standard error of the mean
		Day 49	5.37	135	0.44	81.8	25.2	308	14	22.4	262	7.6	78.5	0.002	5.02	1.77	2.73	0.34	0.13	0.03	0.02	35.3	54.4	6.7	2.6	0.5	0.5	52.5	1				Mean Corpuscular Volume	MCV	Light Scatter	fL	Numeric	1		PLT4+: Severe Platelet Clumping
		Day 56	5.15	132	0.42	81.5	25.6	314	13.5	22.3	301	8.8	62.4	0.003	5.94	2.68	2.88	0.27	0.07	0.02	0.02	45.1	48.5	4.5	1.1	0.4	0.3	62.8	1.2				Mean Corpuscular Hemoglobin	MCH	Calculated	pg	Numeric	1
		Day 60	5.32	131	0.43	81.1	24.7	305	13.2	22.1	303	7.3	67.2	0.002	4.67	1.62	2.8	0.19	0.03	0.01	0.02	34.7	59.9	4.1	0.6	0.2	0.4	61.6	1.2				Mean Corpuscular Hemoglobin Concentration	MCHC	Calculated	g/L	Numeric	0
2	2003	Baseline Occasion	5.44	137	0.42	76.7	25.2	328	12.1	20.5	283	8.2	56.9	0.002	12.8	3.84	8.11	0.55	0.08	0.06	0.17	30	63.3	4.3	0.6	0.5	1.3	61.6	1.1				Red Cell Distribution Width	RDW	Calculated	%	Numeric	1
		Prior To Irradiation 1	5.23	129	0.42	80	24.6	308	12.8	19.5	251	7.7	45	0.002	10.34	4.24	5.33	0.51	0.1	0.06	0.1	41	51.6	4.9	0.9	0.6	1	101.6	1.9				Hemoglobin Distribution Width	HDW	Calculated	g/L	Numeric	1
		Prior To Irradiation 2	5.16	128	0.43	83.4	24.9	298	12.5	19	275	7.8	45.1	0.002	15.05	6.86	7.29	0.61	0.05	0.1	0.14	45.6	48.4	4.1	0.3	0.6	0.9	113.5	2.2				Platelet Count	PLT	Light Scatter	x109/L	Numeric	0
		Prior To Irradiation 3	5.16	129	0.42	81.2	25.1	309	12	19.3	313	7.9	54.5	0.002	8.83	2.92	5.42	0.29	0.07	0.04	0.09	33.1	61.4	3.3	0.8	0.4	1	111.3	2.2				Mean Platelet Volume	MPV	Light Scatter	fL	Numeric	1
		Day 1	5.68	142	0.46	81.3	24.9	307	12	18.9	299	8.2	54.2	0.002	6.08	4.97	0.67	0.24	0.12	0.02	0.07	81.7	11.1	3.9	2	0.3	1.1	63.2	1.1				Platelet Distribution Width	PDW	Calculated	%	Numeric	1
		Day 3	4.97	125	0.4	80.8	25.1	311	12	19	291	7.9	56.4	0.002	4.97	3.71	0.77	0.37	0.03	0.01	0.08	74.6	15.5	7.4	0.6	0.3	1.6	23.8	0.5				Plateletcrit/Thrombocrit	PCT	Calculated	L/L	Numeric	3
		Day 5	5.19	127	0.43	82.4	24.4	296	11.5	19	306	8.3	55.4	0.003	2.16	1.34	0.57	0.17	0.01	0.03	0.05	61.9	26.4	8	0.4	1.2	2.1	8.2	0.2				Neutrophils (relative)	NEUT	Peroxidase Channel	%	Numeric	1
		Day 7	4.63	115	0.37	79	24.8	314	11.5	20	303	7.5	51.4	0.002	1.72	0.83	0.71	0.11	0.01	0.01	0.05	48.1	41.3	6.4	0.4	0.7	3.2	7	0.2				Lymphocytes (relative)	LYMPH	Peroxidase Channel	%	Numeric	1
		Day 9	4.55	111	0.37	80.4	24.4	303	11.4	19.9	203	7.8	56.9	0.002	1.92	0.78	0.93	0.16	0	0.02	0.04	40.3	48.3	8.1	0.1	0.9	2.3	8.4	0.2				Monocytes (relative)	MONO	Peroxidase Channel	%	Numeric	1
		Day 11	4.61	115	0.37	80	24.9	311	11.8	20.1	109	7.8	57.1	0.001	1.69	0.53	0.93	0.15	0	0.02	0.06	31.7	55.3	8.7	0.1	0.9	3.4	56.4	1.2				Eosinophils (relative)	EOS	Peroxidase Channel	%	Numeric	1
		Day 13	4.5	110	0.36	79.7	24.5	307	12.5	20.6	78	7.6	61.6	0.001	1.42	0.57	0.75	0.06	0	0.02	0.02	39.9	52.8	4.4	0.2	1.6	1.3	100.3	2.2				Basophils (relative)	BASO	Basophil/Lobularity	%	Numeric	1
		Day 15	4.57	113	0.36	79.6	24.7	310	12.9	20.4	47	8.8	70.6	0	1.57	0.83	0.67	0.04	0	0.01	0.02	53.2	42.7	2.3	0.1	0.7	1.1	72.3	1.6				Large Unstained Cells (relative)	LUC	Peroxidase Channel	%	Numeric	1
		Day 18	4.22	107	0.35	83	25.4	306	12.9	20.2	21	10.9	86.2	0	1.27	0.31	0.93	0.02	0	0.01	0.01	24.3	73	1.2	0.3	0.6	0.6	27	0.6				Neutrophils (absolute)	NEUT	Calculated	x109/L	Numeric	2
		Day 21	4.21	107	0.33	78.3	25.4	325	12.9	20.9	46	8.3	87.5	0	0.85	0.05	0.76	0.01	0	0.01	0.02	5.9	88.9	1.7	0	1.4	2.1	13	0.3				Lymphocytes (absolute)	LYMPH	Calculated	x109/L	Numeric	2
		Day 24	3.99	101	0.32	80.4	25.4	316	13.2	20.4	102	8.2	79	0.001	2.74	0.9	1.44	0.2	0.01	0.04	0.15	32.8	52.7	7.3	0.3	1.6	5.3	39.7	1				Monocytes (absolute)	MONO	Calculated	x109/L	Numeric	2
		Day 27	3.93	97	0.31	79.8	24.8	311	13.7	21.3	150	8.1	70.9	0.001	5.87	3.34	1.95	0.39	0.02	0.04	0.14	56.8	33.3	6.7	0.3	0.6	2.3	89.8	2.3				Eosinophils (absolute)	EOS	Calculated	x109/L	Numeric	2
		Day 28	3.91	98	0.31	79.1	25.1	317	14.1	22.2	162	7.9	67.3	0.001	5.74	3.39	1.93	0.31	0.01	0.03	0.08	59	33.6	5.4	0.2	0.5	1.4	99.9	2.6				Basophils (absolute)	BASO	Calculated	x109/L	Numeric	2
		Day 30	3.72	94	0.3	80.9	25.1	311	14.9	22.8	173	8.3	67.1	0.001	7.3	4.19	2.45	0.53	0.01	0.03	0.1	57.3	33.5	7.2	0.1	0.4	1.4	144.9	3.9				Large Unstained Cells (absolute)	LUC	Calculated	x109/L	Numeric	2
		Day 35	4.14	108	0.34	82.6	26.1	316	16.4	24.9	240	8.1	72.3	0.002	17.4	15.08	1.38	0.74	0.12	0.03	0.05	86.7	7.9	4.2	0.7	0.2	0.3	224.4	5.4				Reticulocytes (relative)	RETIC	Light Scatter	%	Numeric	1
		Day 40	4.71	119	0.39	82.5	25.4	308	14.9	24.6	257	7.9	72.2	0.002	9.26	5.18	2.75	0.84	0.37	0.04	0.07	55.9	29.7	9.1	4	0.5	0.8	142.9	3				Reticulocytes (absolute)	RETIC	Calculated	x109/L	Numeric	1
		Day 42	4.68	118	0.38	81.5	25.3	311	14.8	25	239	7.9	74.5	0.002	12.35	7.42	3.1	1.02	0.69	0.05	0.07	60.1	25.1	8.2	5.6	0.4	0.6	109.6	2.3
		Day 49	5.12	130	0.42	81.5	25.4	312	13.9	24	267	7.9	69.1	0.002	11.02	5.71	3.28	0.65	1.28	0.04	0.05	51.9	29.8	5.9	11.6	0.3	0.5	83.5	1.6
		Day 56	5.09	129	0.42	82.6	25.4	307	13.4	22.9	250	8.7	70.1	0.002	11.68	6.99	3.13	0.66	0.8	0.04	0.06	59.8	26.8	5.7	6.8	0.4	0.5	101.4	2
		Day 60	5.3	132	0.43	81.6	24.9	306	13.1	22.5	240	8.4	69.2	0.002	8	3.95	3.13	0.45	0.38	0.03	0.06	49.3	39.1	5.7	4.8	0.4	0.8	87.8	1.7
2	2004	Baseline Occasion	5.86	139	0.44	74.3	23.7	319	12.3	21	298	8	53.8	0.002	9.08	3.83	4.6	0.24	0.31	0.04	0.07	42.1	50.6	2.6	3.4	0.4	0.8	65	1.1
		Prior To Irradiation 1	5.81	134	0.44	76.3	23.1	302	12.5	19.6	297	7.3	47.2	0.002	12.7	8.08	3.88	0.51	0.11	0.05	0.07	63.6	30.6	4	0.8	0.4	0.5	73.2	1.3
		Prior To Irradiation 2	5.83	134	0.45	77	22.9	298	12.8	19.7	347	7.6	46.9	0.003	9.83	5.42	3.97	0.24	0.11	0.04	0.04	55.2	40.4	2.5	1.2	0.4	0.4	111.1	1.9
		Prior To Irradiation 3	5.82	136	0.44	76.1	23.4	308	12.2	20.1	326	7.8	60.4	0.003	10.49	5.95	4.04	0.25	0.16	0.03	0.06	56.7	38.5	2.4	1.6	0.3	0.6	103.6	1.8
		Day 1	6.02	139	0.45	75.5	23.1	306	12.4	19.6	307	8	55.1	0.002	8.47	7.48	0.64	0.11	0.21	0.01	0.02	88.3	7.6	1.3	2.5	0.1	0.2	50.9	0.8
		Day 3	5.26	122	0.4	75.9	23.2	306	12.3	19.3	320	7.6	57.3	0.002	2.97	2.2	0.56	0.13	0.03	0	0.04	74	18.9	4.4	1.2	0.1	1.5	14.7	0.3
		Day 5	5.21	120	0.39	73.9	23.1	312	12.1	19.9	348	7	51.7	0.002	2.29	1.7	0.42	0.07	0.03	0.02	0.06	74.1	18.1	3	1.2	1.1	2.5	6.2	0.1
		Day 7	4.96	116	0.37	73.7	23.3	317	12.1	19.9	224	7	53.6	0.002	1.51	0.85	0.54	0.05	0.02	0.01	0.03	56.5	36.1	3.3	1.1	0.8	2.3	13.3	0.3
		Day 9	5.28	119	0.39	74.6	22.5	302	12.2	20.1	122	8.5	57.8	0.001	3.24	2.43	0.7	0.04	0.02	0.03	0.02	75.2	21.5	1.2	0.5	0.9	0.7	59.5	1.1
		Day 11	4.84	111	0.36	75.1	22.9	305	12.5	21.3	81	7.2	74.7	0.001	1.86	1.12	0.69	0.01	0.01	0.01	0.02	60.3	36.9	0.7	0.5	0.6	1	134.3	2.8
		Day 13	4.48	102	0.33	73.2	22.7	310	13	21.7	30	12.8	98.7	0	1.43	0.84	0.56	0.01	0	0.01	0.01	58.7	39.2	0.4	0.2	0.5	1	89.6	2
		Day 15	3.02	68	0.22	73.6	22.6	306	13.4	21.5	18	14.3	101.5	0	0.39	0.05	0.33	0	0	0	0.01	12.2	84.6	1	0	0.6	1.5	28.7	0.9
		Day 18	2.64	59	0.2	74.4	22.2	299	14	21	92	11	81.9	0.001	0.5	0.19	0.29	0.01	0	0.01	0.01	37.3	57.6	1.1	0.4	2.3	1.3	15.8	0.6
		Day 21	2.98	66	0.22	74.9	22	294	15.2	23.4	327	9.3	78.8	0.003	4.79	3.19	1.4	0.06	0.03	0.08	0.03	66.5	29.2	1.3	0.5	1.7	0.7	92.1	3.1
		Day 24	3.19	72	0.26	80.6	22.6	280	19.6	26.5	485	9.4	83.6	0.005	20.9	13.81	6.17	0.19	0.02	0.52	0.19	66.1	29.5	0.9	0.1	2.5	0.9	419.2	13.1
		Day 27	3.48	80	0.27	78.6	23	292	20.8	29.5	559	8.4	80.7	0.005	21.57	14.67	6	0.45	0.02	0.28	0.17	68	27.8	2.1	0.1	1.3	0.8	431.1	12.4
		Day 28	3.66	86	0.29	79.4	23.5	296	20.8	29.7	596	8.1	80.1	0.005	19.44	13.06	5.5	0.39	0.02	0.35	0.1	67.2	28.3	2	0.1	1.8	0.5	419.5	11.4
		Day 30	4.03	93	0.32	80.4	23.1	287	19.4	30	563	8.5	85	0.005	15.95	8.74	6.06	0.61	0.03	0.33	0.18	54.8	38	3.8	0.2	2.1	1.1	506.8	12.6
		Day 35	4.92	116	0.4	80.4	23.6	293	16.6	26.9	366	10.6	93.8	0.004	8.56	6.39	1.68	0.4	0.01	0.02	0.05	74.7	19.7	4.7	0.1	0.2	0.6	208	4.2
		Day 40	5.81	134	0.46	79.9	23.1	289	15.2	25.1	268	10.5	96.7	0.003	9.64	6	3.1	0.36	0.08	0.03	0.06	62.3	32.1	3.8	0.8	0.3	0.7	76.3	1.3
		Day 42	5.31	125	0.42	79.4	23.5	296	14.7	25.6	234	11.1	94.8	0.003	11.49	7.49	3.27	0.45	0.21	0.03	0.03	65.2	28.5	3.9	1.9	0.3	0.3	74.7	1.4
		Day 49	5.77	134	0.44	76.7	23.2	303	14.2	24.4	233	9.1	92.6	0.002	7.35	3.69	2.94	0.33	0.32	0.03	0.04	50.2	40	4.5	4.3	0.4	0.5	45.1	0.8
		Day 56	5.95	136	0.45	76.4	22.9	299	13.7	22.7	253	9.1	78.3	0.002	4.62	1.45	2.75	0.23	0.14	0.02	0.05	31.3	59.5	4.9	2.9	0.4	1	55.8	0.9
		Day 60	5.92	137	0.45	76.8	23.1	301	13.3	22.5	262	8.5	83.7	0.002	7.97	4.69	2.89	0.23	0.11	0.01	0.03	58.9	36.2	2.9	1.4	0.2	0.4	38.2	0.6
2	2501	Baseline Occasion	4.92	128	0.42	84.5	26.1	308	11.2	17.7	PLT4+	PLT4+	PLT4+	PLT4+	5.9	2.47	3.08	0.24	0.01	0.03	0.06	41.9	52.2	4.1	0.2	0.6	1.1	72.3	1.5
		Prior To Irradiation 1	4.89	126	0.4	81	25.8	318	12.3	18.8	290	7.9	54.9	0.002	5.4	2.88	2.16	0.26	0.01	0.02	0.07	53.3	40	4.8	0.3	0.3	1.3	61.3	1.3
		Prior To Irradiation 2	4.69	121	0.39	82.8	25.8	311	12.3	18.8	302	8.1	41.2	0.002	5.41	1.79	3.24	0.25	0.02	0.03	0.08	33.2	59.8	4.7	0.4	0.6	1.4	87.9	1.9
		Prior To Irradiation 3	4.89	126	0.4	81.1	25.7	317	12	19	399	7.6	50.8	0.003	4.31	2.48	1.61	0.14	0.02	0.02	0.04	57.6	37.4	3.3	0.6	0.4	0.8	114.7	2.3
		Day 1	4.96	126	0.4	80.7	25.4	315	12.1	19.2	353	8	48.8	0.003	5.7	4.87	0.58	0.15	0.05	0.01	0.05	85.3	10.2	2.6	0.8	0.2	0.8	62.3	1.3
		Day 3	4.54	120	0.37	82.1	26.5	323	11.9	18.8	378	7.8	51.8	0.003	2.21	1.52	0.49	0.15	0.03	0.01	0.03	68.4	22	6.8	1.3	0.3	1.2	41.7	0.9
		Day 5	4.5	114	0.36	80.5	25.3	314	11.8	19.2	409	7.3	42.7	0.003	1.55	1.14	0.33	0.06	0	0.02	0.01	73.3	21.1	3.6	0.2	1.1	0.7	13.5	0.3
		Day 7	4.31	111	0.35	81.6	25.8	316	11.7	19.5	317	7.5	49.3	0.002	1.2	0.58	0.53	0.07	0	0	0.01	48.2	44.3	6.1	0.4	0.2	0.9	8.3	0.2
		Day 9	4.34	109	0.36	82.2	25.1	306	11.7	19.3	138	7.9	52.9	0.001	1.03	0.54	0.4	0.06	0	0.01	0.02	52.7	38.4	5.9	0.3	0.9	1.7	37.1	0.9
		Day 11	4.2	108	0.34	80.3	25.8	321	12	20.2	74	7.4	59.7	0.001	0.82	0.24	0.44	0.11	0	0.01	0.02	29.2	53.4	13.6	0.1	0.9	2.7	53.6	1.3
		Day 13	4.37	112	0.36	81.8	25.7	314	12.4	19.6	58	7.4	63.4	0	0.77	0.22	0.44	0.08	0	0.01	0.02	28.8	57.8	10	0.1	1.1	2.3	79	1.8
		Day 15	4.3	108	0.35	81.4	25.2	309	12.8	19.9	44	8.3	79.8	0	1.17	0.58	0.49	0.06	0	0.01	0.03	50	41.9	4.9	0.3	0.7	2.3	112.7	2.6
		Day 18	4.08	107	0.34	84	26.2	311	13.2	20	32	10.8	80.6	0	0.65	0.11	0.51	0.01	0	0.01	0.01	16.4	79	2.3	0.2	1.1	1	109.5	2.7
		Day 21	3.77	98	0.3	80.5	26	322	13.4	20.8	101	8.4	63.5	0.001	0.77	0.07	0.65	0.02	0	0.01	0.02	9	84.8	2.6	0.2	0.8	2.7	41.5	1.1
		Day 24	3.64	96	0.3	83.1	26.4	318	13.7	20.3	254	7.6	60.8	0.002	2.15	0.33	1.45	0.22	0	0.06	0.09	15.1	67.3	10.3	0.2	2.8	4.2	60.6	1.7
		Day 27	3.69	96	0.3	82.2	26	316	15.5	23.1	385	7.5	52.2	0.003	4.4	1.4	2.1	0.66	0.01	0.11	0.11	31.8	47.9	15.1	0.2	2.6	2.5	238.8	6.5
		Day 28	3.67	95	0.3	82.5	25.9	314	15.4	23.5	394	7.4	54.9	0.003	3.34	1.36	1.46	0.42	0.01	0.05	0.05	40.6	43.6	12.7	0.2	1.4	1.4	285	7.8
		Day 30	3.94	104	0.33	84.2	26.4	314	15.2	23.2	372	8.2	62.4	0.003	4.58	2.28	1.72	0.49	0.01	0.03	0.04	49.8	37.7	10.7	0.2	0.7	0.9	263.4	6.7
		Day 35	4.4	116	0.38	86	26.2	305	14.7	23	284	7.6	57.2	0.002	5.37	3.8	1.17	0.36	0	0.01	0.03	70.7	21.7	6.7	0.1	0.2	0.5	187.4	4.3
		Day 40	4.72	123	0.4	85	26	306	13.9	22	245	8.2	62.5	0.002	6.17	4.34	1.48	0.29	0	0.02	0.03	70.4	24	4.7	0	0.4	0.5	126.4	2.7
		Day 42	4.42	118	0.37	83.5	26.6	319	13.9	22.5	245	7.6	53.3	0.002	5.41	3.23	1.74	0.39	0	0.02	0.03	59.7	32.1	7.3	0.1	0.3	0.5	95.7	2.2
		Day 49	4.96	128	0.41	83.1	25.8	311	13.1	21.4	239	7.7	59.7	0.002	5.57	3.22	1.92	0.29	0.09	0.01	0.04	57.8	34.5	5.2	1.7	0.2	0.6	79.7	1.6
		Day 56	4.9	129	0.4	81.8	26.3	322	12.7	21.2	203	8.3	60.2	0.002	4.86	2.36	2.05	0.25	0.15	0.02	0.03	48.5	42.2	5.1	3.2	0.5	0.6	98.1	2
		Day 60	4.81	123	0.4	82.8	25.6	310	12.4	20.5	206	7.6	57.7	0.002	3.82	1.78	1.74	0.2	0.07	0.01	0.03	46.5	45.6	5.1	1.7	0.3	0.7	55.3	1.1
2	2502	Baseline Occasion	5.79	143	0.43	74.6	24.7	331	12.6	20.5	308	9.3	46.7	0.003	9.37	6.52	2.33	0.32	0.09	0.03	0.07	69.6	24.9	3.4	0.9	0.3	0.8	73.9	1.3
		Prior To Irradiation 1	5.6	137	0.43	77.4	24.5	316	13.5	20.2	339	7.8	43.7	0.003	8.45	4.45	3.42	0.34	0.13	0.04	0.07	52.7	40.4	4	1.6	0.5	0.9	107.8	1.9
		Prior To Irradiation 2	5.85	141	0.46	78.5	24.1	307	13.5	20	313	8.2	44	0.003	8.21	4.49	3.16	0.38	0.08	0.04	0.05	54.7	38.5	4.6	1	0.5	0.6	103	1.8
		Prior To Irradiation 3	5.79	142	0.45	77.3	24.5	317	12.8	20.1	324	7.7	49.8	0.002	12.05	8.95	2.58	0.31	0.12	0.03	0.06	74.3	21.4	2.6	1	0.3	0.5	116.4	2
		Day 1	6.02	147	0.46	76.8	24.4	318	13	19.7	313	8.6	50.9	0.003	4.87	4.25	0.41	0.07	0.11	0.01	0.02	87.3	8.4	1.5	2.3	0.1	0.3	90.9	1.5
		Day 3	5.37	135	0.42	77.4	25.2	325	12.9	20	329	8.8	53.3	0.003	2.79	1.73	0.67	0.28	0.06	0	0.04	61.9	24.2	10.1	2.2	0.2	1.5	43.1	0.8
		Day 5	5.2	127	0.39	75.5	24.4	323	12.8	20.6	352	7.6	47.2	0.003	1.77	1.13	0.46	0.14	0.02	0.01	0.02	63.5	26.1	7.7	1.1	0.5	1.1	11.4	0.2
		Day 7	4.88	121	0.37	75.6	24.9	329	12.5	20.9	315	7.6	45.6	0.002	1.43	0.76	0.5	0.11	0.04	0.01	0.02	53.4	34.9	7.4	2.6	0.4	1.3	9	0.2
		Day 9	5	121	0.38	75.2	24.2	322	12.6	21.2	197	8.3	52	0.002	1.53	0.89	0.53	0.07	0.01	0.01	0.02	57.8	34.6	4.8	0.9	0.5	1.3	10.8	0.2
		Day 11	4.56	112	0.34	73.9	24.5	331	12.7	21.4	99	8	50.8	0.001	0.98	0.49	0.39	0.06	0.01	0	0.02	50.1	40.5	6	0.7	0.5	2.2	40.5	0.9
		Day 13	4.8	115	0.36	75.8	24	317	13.5	21.2	101	8	61.6	0.001	0.85	0.24	0.52	0.06	0	0	0.02	28.4	61.3	6.9	0.2	0.6	2.7	86.8	1.8
		Day 15	4.63	111	0.35	75	23.9	319	14.2	21.8	57	6.5	22.1	0	0.57	0.2	0.33	0.02	0	0.01	0.01	35.1	58.2	3.2	0.5	2	0.9	80.2	1.7
		Day 18	4.6	114	0.35	75.7	24.8	327	14	21.7	92	8.8	61.1	0.001	0.46	0.09	0.36	0	0	0	0	19.4	78.2	1.1	0.4	0.5	0.4	32.6	0.7
		Day 21	4.32	106	0.32	74.2	24.4	329	14.1	21.8	236	8.5	69	0.002	0.59	0.07	0.49	0.01	0.01	0	0.01	11.1	82.4	2.5	1.1	0.6	2.3	31.5	0.7
		Day 24	4.23	103	0.33	76.8	24.4	318	14.9	23.1	348	9.8	65.5	0.003	7.39	4.98	1.51	0.47	0.01	0.24	0.17	67.4	20.5	6.3	0.2	3.2	2.4	176.8	4.2
		Day 27	4.19	104	0.32	77	24.8	322	17	25.1	347	8.6	71.5	0.003	9.29	6.58	2.08	0.43	0.02	0.1	0.08	70.8	22.4	4.7	0.2	1.1	0.9	221	5.3
		Day 28	4.22	104	0.33	77.5	24.8	320	17.5	24.9	307	8.6	68.7	0.003	9.37	6.9	1.99	0.38	0	0.05	0.05	73.6	21.2	4.1	0.1	0.5	0.5	244.4	5.8
		Day 30	4.21	107	0.33	79.2	25.3	320	18.6	25.4	240	9	73.3	0.002	11.48	8.73	2.07	0.55	0.01	0.05	0.06	76.1	18.1	4.8	0.1	0.4	0.5	266.3	6.3
		Day 35	4.66	120	0.38	82.1	25.8	314	17.7	24.3	206	8.7	72.2	0.002	8.3	6.95	0.9	0.4	0	0.01	0.03	83.8	10.9	4.9	0	0.1	0.3	228.9	4.9
		Day 40	4.81	125	0.39	81.7	25.9	317	16	23.8	199	8	61.7	0.002	5.85	4.26	1.21	0.31	0.02	0.02	0.03	72.9	20.7	5.3	0.3	0.3	0.5	127.4	2.6
		Day 42	5.08	130	0.41	80.4	25.6	318	15.6	23.7	213	7.7	61.2	0.002	7.15	5.48	1.25	0.36	0.02	0.02	0.02	76.7	17.5	5	0.3	0.2	0.3	78.9	1.6
		Day 49	5.22	135	0.42	80.5	25.8	320	15.1	22.8	183	7.8	63.7	0.001	7.57	4.94	1.86	0.43	0.29	0.02	0.03	65.3	24.5	5.6	3.8	0.3	0.4	94.2	1.8
		Day 56	5.34	137	0.43	80	25.7	321	14.1	21.3	213	8.3	59.4	0.002	5.06	2.27	2.37	0.21	0.16	0.02	0.03	44.8	46.9	4.1	3.2	0.4	0.6	98.4	1.8
		Day 60	5.61	142	0.45	80.1	25.3	315	13.8	21.4	230	8.1	62.2	0.002	4.48	2.04	2.13	0.18	0.05	0.03	0.04	45.6	47.5	4.1	1.2	0.7	0.9	70.8	1.3
2	2503	Baseline Occasion	4.71	117	0.36	76.8	24.8	323	12.4	19.7	337	9.4	51.5	0.003	7.46	3.07	3.8	0.3	0.18	0.04	0.07	41.2	50.9	4.1	2.4	0.5	1	42.9	0.9
		Prior To Irradiation 1	4.85	117	0.39	79.6	24.2	304	13	19.2	354	7.7	42.9	0.003	7.48	4.4	2.66	0.2	0.09	0.05	0.09	58.7	35.6	2.7	1.2	0.6	1.1	73.4	1.5
		Prior To Irradiation 2	4.84	118	0.4	82.7	24.3	294	13.1	19.1	370	8.3	41.7	0.003	7.76	3.14	4.19	0.18	0.12	0.05	0.08	40.4	54.1	2.3	1.5	0.6	1	76.5	1.6
		Prior To Irradiation 3	4.89	117	0.39	79.1	23.9	302	12.5	19.6	390	7.6	41.8	0.003	7.45	3.79	3.23	0.17	0.16	0.02	0.07	50.9	43.4	2.3	2.1	0.3	1	75.7	1.5
		Day 1	5.04	125	0.39	77.5	24.7	319	12.5	19.7	357	7.8	47.5	0.003	9.78	8.47	0.86	0.1	0.3	0.01	0.03	86.6	8.8	1.1	3	0.1	0.3	45.2	0.9
		Day 3	4.72	114	0.37	78.8	24.2	307	12.2	19.6	354	8.2	47.4	0.003	4.49	2.84	1.21	0.17	0.21	0.01	0.05	63.3	27	3.8	4.6	0.2	1.2	15.8	0.3
		Day 5	4.7	113	0.37	78.2	24	307	12	19.3	407	8	48.4	0.003	2.66	1.89	0.61	0.06	0.08	0.03	0.02	71.1	22.8	2.2	3.1	1.1	0.9	5.9	0.1
		Day 7	4.59	112	0.36	77.7	24.4	314	11.6	19.1	339	7.7	44.3	0.003	2.37	1.34	0.88	0.07	0.06	0.01	0.02	56.4	37.3	2.8	2.4	0.3	0.7	4.5	0.1
		Day 9	4.56	109	0.36	78.3	23.8	304	11.6	19.2	231	7.6	45.9	0.002	1.51	0.52	0.9	0.03	0.05	0	0.01	34.7	59.2	1.9	3.2	0.3	0.7	4.9	0.1
		Day 11	4.29	104	0.34	79.5	24.2	304	11.3	18.8	113	7	48.4	0.001	1.16	0.19	0.88	0.04	0.03	0.02	0.01	16.1	75.7	3	2.9	1.6	0.6	10.3	0.2
		Day 13	4.39	104	0.35	79.8	23.7	296	11.6	19.1	104	8.1	69.4	0.001	1.13	0.22	0.83	0.02	0.01	0.03	0.02	19.8	73.1	1.9	0.9	2.5	1.8	24	0.5
		Day 15	4.28	102	0.33	76.9	23.9	310	12	19.5	49	8	74.3	0	0.62	0.12	0.47	0.01	0.01	0.01	0.01	19.2	75.3	0.9	2	1.1	1.4	30.1	0.7
		Day 18	3.96	97	0.31	77.2	24.4	317	12.2	19.5	58	8.1	64.3	0	0.83	0.03	0.75	0.01	0.02	0.01	0.01	3.4	90.4	1.3	2.1	1.4	1.5	15.4	0.4
		Day 21	3.97	94	0.3	76.2	23.6	310	12.4	19.2	282	7.4	62.7	0.002	1.8	0.7	0.97	0.04	0.04	0.02	0.03	38.8	53.7	2.1	2.3	1.4	1.8	12.5	0.3
		Day 24	3.84	93	0.3	77.2	24.2	313	13.2	19.8	437	7	61	0.003	9.96	5.98	3.08	0.5	0.03	0.15	0.22	60	30.9	5	0.3	1.5	2.2	59	1.5
		Day 27	3.72	91	0.29	77.7	24.3	313	15.1	21.1	456	7.3	56.4	0.003	14.09	10.25	3.07	0.56	0.01	0.06	0.14	72.8	21.8	4	0.1	0.4	1	142.8	3.8
		Day 28	3.84	93	0.31	79.6	24.2	304	15.5	21	491	7.5	55.4	0.004	11.65	8.58	2.5	0.41	0	0.06	0.1	73.6	21.5	3.5	0	0.5	0.8	150.6	3.9
		Day 30	3.98	95	0.31	78.7	23.9	304	15.9	22.4	482	7.4	53.3	0.004	19.54	16.65	2.11	0.66	0.01	0.03	0.08	85.2	10.8	3.4	0	0.2	0.4	211	5.3
		Day 35	4.3	105	0.34	79.9	24.5	307	14.9	23.2	416	7.6	47.5	0.003	18.59	16.34	1.24	0.89	0.01	0.02	0.08	87.9	6.7	4.8	0	0.1	0.5	114.3	2.7
		Day 40	4.69	115	0.38	81.3	24.5	302	14.2	22.9	388	8	52.5	0.003	13.21	9.94	2.55	0.54	0.05	0.05	0.07	75.3	19.3	4.1	0.4	0.4	0.6	80	1.7
		Day 42	SCL	SCL	SCL	SCL	SCL	SCL	SCL	SCL	SCL	SCL	SCL	SCL	SCL	SCL	SCL	SCL	SCL	SCL	SCL	SCL	SCL	SCL	SCL	SCL	SCL	SCL	SCL
		Day 49	4.77	117	0.38	79.3	24.6	310	13.5	22.9	371	7.8	45.4	0.003	10.8	7.08	2.45	0.48	0.73	0.03	0.04	65.6	22.6	4.4	6.8	0.2	0.3	98.3	2.1
		Day 56	4.84	119	0.38	79.1	24.5	310	13.1	21.7	349	8.1	47.5	0.003	8.4	5.79	1.7	0.46	0.38	0.03	0.04	69	20.3	5.5	4.5	0.3	0.5	58.7	1.2
		Day 60	5.04	122	0.4	78.6	24.2	308	12.9	21.4	319	7.9	54.9	0.003	11.24	9.61	1.21	0.28	0.08	0.03	0.04	85.5	10.8	2.5	0.7	0.2	0.3	33.1	0.7
2	2504	Baseline Occasion	5.51	135	0.43	77.6	24.5	316	12.8	20	335	9.2	61.7	0.003	10.44	4.17	5.76	0.33	0.05	0.05	0.07	39.9	55.2	3.2	0.5	0.5	0.7	70.3	1.3
		Prior To Irradiation 1	5.12	123	0.4	78.2	24	307	13	20.5	389	7.8	55.2	0.003	7.97	3.9	3.58	0.3	0.07	0.05	0.08	49	44.9	3.7	0.8	0.6	1	83.4	1.6
		Prior To Irradiation 2	5.22	126	0.43	82.6	24.2	293	12.9	20	378	8.3	50.1	0.003	11.53	7.32	3.75	0.29	0.06	0.04	0.07	63.5	32.5	2.5	0.5	0.4	0.6	97.4	1.9
		Prior To Irradiation 3	5.11	126	0.4	78.9	24.6	312	12.9	20.5	373	9	80.1	0.003	9.51	6.08	3.09	0.22	0.04	0.03	0.05	63.9	32.5	2.3	0.4	0.3	0.5	123.2	2.4
		Day 1	5.23	129	0.41	79.2	24.6	310	12.7	20.4	341	8.4	58.1	0.003	7.54	6.56	0.65	0.21	0.08	0.01	0.03	87	8.7	2.8	1.1	0.1	0.4	86.1	1.6
		Day 3	4.89	119	0.39	79.6	24.3	305	12.3	20	370	8.3	60.6	0.003	2.9	1.92	0.59	0.27	0.07	0	0.05	66	20.3	9.4	2.5	0.2	1.6	23.6	0.5
		Day 5	4.61	110	0.36	79.1	23.8	301	12	20.2	438	7.9	58.4	0.003	3.42	2.59	0.59	0.16	0.05	0.01	0.03	75.6	17.3	4.6	1.5	0.2	0.9	8.3	0.2
		Day 7	4.36	107	0.35	79.4	24.5	308	11.9	20.3	400	7.6	53.9	0.003	1.37	0.7	0.55	0.08	0.02	0	0.02	51	40.2	6	1.3	0.3	1.1	13.8	0.3
		Day 9	4.76	113	0.38	79	23.8	302	12.7	20.7	274	7.8	52.9	0.002	1.75	0.92	0.63	0.14	0.01	0.01	0.05	52.6	35.9	7.7	0.7	0.4	2.7	88	1.8
		Day 11	4.43	110	0.35	79.1	24.8	314	13.2	21.1	178	7.9	61.9	0.001	2.98	2.06	0.58	0.24	0.01	0.02	0.06	69.3	19.6	8	0.4	0.6	2.1	120.6	2.7
		Day 13	4.7	114	0.38	81.5	24.2	297	13.4	20.6	116	8.1	60.7	0.001	2.03	1.26	0.59	0.12	0	0.01	0.05	62	29.2	5.9	0.2	0.5	2.4	188.8	4
		Day 15	4.64	113	0.37	80.2	24.3	303	13.6	21.2	92	8.1	81	0.001	1	0.56	0.35	0.06	0	0	0.02	56	35.5	6.2	0.1	0.1	2.2	142.9	3.1
		Day 18	4.54	114	0.37	80.6	25.1	312	13.4	21.2	75	9.7	76.4	0.001	1.3	0.74	0.53	0.02	0	0	0.02	56.6	40.5	1.3	0	0.4	1.2	60.1	1.3
		Day 21	4.62	116	0.36	78.4	25	320	13.6	21.9	188	8.6	72.7	0.002	1.38	0.69	0.56	0.1	0	0.01	0.02	50	40.7	7.3	0.1	0.7	1.2	50	1.1
		Day 24	4.4	109	0.36	81.3	24.8	305	13.8	21.9	299	8.3	60.3	0.002	2.71	0.51	1.85	0.21	0.01	0.03	0.1	18.7	68.1	7.8	0.3	1.3	3.8	128.5	2.9
		Day 27	4.46	111	0.37	82.1	25	304	13.8	22.9	327	8.5	64	0.003	4.63	1.32	2.47	0.61	0.02	0.07	0.14	28.5	53.4	13.1	0.3	1.6	3.1	191	4.3
		Day 28	4.55	112	0.36	79.4	24.6	310	14	24.2	329	8.3	68.7	0.003	4.13	1.64	1.86	0.46	0.02	0.06	0.1	39.7	45.1	11	0.4	1.4	2.3	181.1	4
		Day 30	4.41	110	0.36	81.4	24.9	306	13.8	23.7	280	8.8	67.6	0.002	7.94	4.66	2.27	0.79	0.02	0.09	0.1	58.7	28.6	10	0.2	1.2	1.3	186.3	4.2
		Day 35	4.68	116	0.38	81.9	24.9	303	13.8	23.4	277	8.4	64	0.002	11.32	9.31	1.52	0.38	0.01	0.03	0.08	82.2	13.4	3.3	0	0.3	0.7	170.2	3.6
		Day 40	4.78	117	0.38	80.1	24.6	307	13.4	24	322	7.9	62.3	0.003	10.88	7.9	2.36	0.47	0.01	0.04	0.09	72.7	21.7	4.3	0.1	0.4	0.8	144.2	3
		Day 42	4.73	117	0.37	78.8	24.7	313	13.5	24	353	7.9	62	0.003	8.27	5.44	2.22	0.52	0.02	0.03	0.03	65.8	26.8	6.3	0.3	0.4	0.4	118.6	2.5
		Day 49	5.03	125	0.4	79.1	24.8	313	12.7	23.1	305	8.4	69.9	0.003	6.89	4.34	2.15	0.32	0.02	0.02	0.03	63	31.2	4.7	0.4	0.3	0.5	99.4	2
		Day 56	5.59	136	0.45	81	24.4	301	12.3	21.8	264	8.9	67.7	0.002	5.82	2.94	2.4	0.39	0.03	0.03	0.03	50.5	41.3	6.6	0.6	0.4	0.6	103	1.8
		Day 60	5.2	129	0.42	81.2	24.8	305	12.1	21.6	275	8.2	64.8	0.002	13.25	10.7	2.12	0.35	0.01	0.03	0.05	80.7	16	2.6	0.1	0.2	0.4	92.3	1.8
		MEAN	4.70116	116.384	0.373368	79.4874	24.7574	311.511	13.4805	21.4005	258.365	8.19153	61.9132	0.00207407	5.79237	3.46305	1.91005	0.261632	0.0719474	0.0352632	0.0506316	52.7653	39.6968	4.66789	1.10526	0.665263	1.11421	94.4311	2.13789
		SD	0.655648	16.3831	0.0519077	2.55843	0.963747	9.50786	1.8007	2.24647	120.874	0.998953	13.477	0.00105931	4.43456	3.30319	1.49724	0.203706	0.148152	0.0580793	0.0433104	19.5967	19.1896	2.65754	1.55631	0.581326	0.848253	85.3596	2.28312
		3S(+)	6.6681	165.534	0.529092	87.1627	27.6486	340.034	18.8826	28.1399	620.987	11.1884	102.344	0.00525201	19.0961	13.3726	6.40179	0.872751	0.516404	0.209501	0.180563	111.555	97.2655	12.6405	5.77418	2.40924	3.65897	350.51	8.98725
		3S(-)	2.73422	67.2348	0.217645	71.8121	21.8661	282.987	8.07842	14.6611	-104.257	5.19468	21.4821	-0.00110386	-7.51132	-6.44652	-2.58168	-0.349487	-0.372509	-0.138975	-0.0792996	-6.02472	-17.8718	-3.30472	-3.56366	-1.07872	-1.43055	-161.648	-4.71146
		SEM	0.0475657	1.18856	0.00376578	0.185608	0.0699175	0.689773	0.130637	0.162976	8.79229	0.0726631	0.98031	7.70537e-05	0.321717	0.239639	0.108622	0.0147784	0.0107481	0.00421352	0.00314207	1.42169	1.39216	0.192798	0.112906	0.0421739	0.0615387	6.19264	0.165635
[truncated: 39 more columns]
