# Supplementary material for: Longitudinal multi-omic changes in the transcriptome and proteome of peripheral blood cells after a 4 Gy total body radiation dose to Rhesus macaques
Source: BMC Genomics. 2023 Mar 21;24:139. doi: 10.1186/s12864-023-09230-7 (PMC10031949; doi:10.1186/s12864-023-09230-7)
Supplement: Supplementary file 3 — Additional file 3: Supplementary data table 3. Differentially expressed genes by day. [file 12864_2023_9230_MOESM3_ESM.xlsx]

## Sheet: Title
Longitudinal multi-omic changes in the transcriptome and proteome of peripheral blood cells after a 4 Gy total body radiation dose to Rhesus macaques.
Shanaz A. Ghandhi1*, Shad. R. Morton1, Igor Shuryak1, Younghyun Lee1, Rajesh K. Soni2, Jay R. Perrier1, James Bakke3, Janet Gahagan3, Kim Bujold4, Simon Authier4, Sally A. Amundson1, David J. Brenner1, Denise Nishita3, Polly Chang3 and Helen C. Turner1
Supplementary data table 3: Differentially expressed genes by day

## Sheet: Day3 genes
	p-value	FDR	Geom mean of intensities in irradiated blood	Geom mean of intensities in sham-irradiated blood	Fold-change	UniqueID	Accession	Symbol	Name	EntrezID
1	< 1e-07	< 1e-07	32209	2976.03	10.82	A_01_P002585	ref|NM_001194722|gb|JV603194|gb|JV670290|gb|JV530601	CDKN1A	cyclin-dependent kinase inhibitor 1A (p21, Cip1)	719199
2	< 1e-07	< 1e-07	277.41	2172.63	0.13	A_01_P1735701	ens|ENSMMUT00000015825|gb|JV489849|gb|JV566772|gb|JV619465	BCL11A
3	< 1e-07	< 1e-07	168.79	1583.7	0.11	A_01_P1730126	ens|ENSMMUT00000042745|ens|ENSMMUT00000012144|ens|ENSMMUT00000012145|gb|JU485169	BLNK	B-cell linker	704363
4	< 1e-07	< 1e-07	310.34	10606.5	0.029	A_01_P1775741	ens|ENSMMUT00000077846|ens|ENSMMUT00000016970|ens|ENSMMUT00000061659|gb|JV721380	SNCA	alpha-synuclein-like	706985
5	< 1e-07	< 1e-07	36.16	570.57	0.063	A_01_P1696271	gb|DQ297181|gb|DQ297180|gb|DQ297179	DQ297181
6	< 1e-07	< 1e-07	102.09	1022.05	0.1	A_01_P1811116	gb|DQ297180|gb|DQ297181|gb|DQ297179	DQ297180
7	< 1e-07	< 1e-07	5539.47	707.7	7.83	A_01_P1725866	ref|NM_001260837|ens|ENSMMUT00000032325|ens|ENSMMUT00000044130|gb|JV573085	DDB2	damage-specific DNA binding protein 2, 48kDa	713813
8	< 1e-07	< 1e-07	17027.7	2980.23	5.71	A_01_P013417	ref|NM_001260837|gb|JV496694|gb|JV535224|gb|JV053403	DDB2	damage-specific DNA binding protein 2, 48kDa	713813
9	< 1e-07	< 1e-07	32.04	558.06	0.057	A_01_P1790566	ref|XM_015112575|ref|XM_015112579|ref|XM_015112584	FCRL1	Fc receptor-like 1	718841
10	< 1e-07	< 1e-07	18.29	177.03	0.1	A_01_P1772231	gb|CN641890|ref|XM_001090917	CN641890
11	< 1e-07	< 1e-07	41.28	706.09	0.058	A_01_P1692286	ens|ENSMMUT00000045475|gb|JU495078|gb|XM_001118111|ref|XM_015113959	FCRLA
12	< 1e-07	< 1e-07	1183.35	149.57	7.91	A_01_P007533	gb|JU346136|gb|XM_001088270|ref|XM_001088157	JU346136
13	< 1e-07	< 1e-07	16.82	245.41	0.069	A_01_P1786131	gb|JV708712|gb|JU339879|gb|XM_002804607|ref|XM_015141333	JV708712
14	< 1e-07	< 1e-07	127.06	2167.34	0.059	A_01_P1768696	ens|ENSMMUT00000045476|ens|ENSMMUT00000005729|ens|ENSMMUT00000005732|ens|ENSMMUT00000005730	FCRLA
15	< 1e-07	< 1e-07	38.05	240.2	0.16	A_01_P1737371	ens|ENSMMUT00000026980|gb|JU476750|ref|XM_015144753	BLK
16	< 1e-07	< 1e-07	16.06	118.65	0.14	A_01_P014970	ens|ENSMMUT00000008948|gb|JU481806|gb|JV708707|gb|JU326150	E2F5	E2F transcription factor 5, p130-binding	703352
17	< 1e-07	< 1e-07	1081.34	20168.6	0.054	A_01_P015736	ref|NM_001261774|ens|ENSMMUT00000015560|gb|JV556166|gb|JV592116	TFDP2	transcription factor Dp-2 (E2F dimerization partner 2)	714655
18	< 1e-07	< 1e-07	159.15	2003.21	0.079	A_01_P1710306	ref|NM_001261525|gb|JU478000|ref|XM_015120067|ref|XM_015120069	CD79B	CD79b molecule, immunoglobulin-associated beta	718218
19	< 1e-07	< 1e-07	18003.6	2451.71	7.34	A_01_P1671791	ref|NM_001271653|ref|NM_001271654|ref|NM_001271655|ref|NM_001271656	FCGR3	Fc-gamma RIII	720006
20	< 1e-07	< 1e-07	1272.33	101.41	12.55	A_01_P1686826	ens|ENSMMUT00000014800|gb|JU328977|gb|JV672595|gb|JV605547	PLD4	phospholipase D family, member 4	707527
21	< 1e-07	< 1e-07	1169.32	20250	0.058	A_01_P015920	ens|ENSMMUT00000061431|ref|XM_015120067|ref|XM_015120069	CD79B	CD79b molecule, immunoglobulin-associated beta	718218
22	< 1e-07	< 1e-07	2942.68	84142.3	0.035	A_01_P1688231	ens|ENSMMUT00000016970|ens|ENSMMUT00000061659|gb|JV638906|gb|JV045139	SNCA	alpha-synuclein-like	706985
23	< 1e-07	< 1e-07	244.18	28.43	8.59	A_01_P1742521	ens|ENSMMUT00000004765|ens|ENSMMUT00000063810|gb|JV510116|gb|JV687117	PLXNB3	plexin B3	696903
24	< 1e-07	< 1e-07	3813.46	603.1	6.32	A_01_P1674106	ref|NM_001195507|gb|JU322646|gb|JU477046	TYMS	thymidylate synthetase	697580
25	< 1e-07	< 1e-07	9.31	417.32	0.022	A_01_P1772736	gb|JV497943|gb|JV709285|gb|JV536437|gb|JV054506	JV497943
26	< 1e-07	< 1e-07	746.23	6245.2	0.12	A_01_P009482	gb|JV686808|gb|JV686809|gb|JV471376|gb|XM_002799126	JV686808
27	< 1e-07	< 1e-07	44.77	1111.17	0.04	A_01_P1694656	ref|NM_001265921|ens|ENSMMUT00000066535|ens|ENSMMUT00000024802|ens|ENSMMUT00000064705	STRADB	STE20-related kinase adaptor beta	641449
28	< 1e-07	< 1e-07	2000.1	42640.3	0.047	A_01_P004020	gb|JU488776|gb|JV043890|ref|XM_015147377|ref|XM_015147387	JU488776
29	< 1e-07	< 1e-07	148.22	3979.78	0.037	A_01_P1824791	ens|ENSMMUT00000003453|ref|XM_015122117|ref|XM_015122119|ref|XM_015122124	RNF152	ring finger protein 152	699091
30	< 1e-07	< 1e-07	913.18	8331.81	0.11	A_01_P019702	ens|ENSMMUT00000032995|ref|XM_015124651|ref|XM_015124650|ref|XM_015124652	LOC719262
31	< 1e-07	< 1e-07	1392.41	16521.3	0.084	A_01_P1733546	ref|NM_001261255|gb|JV641081|gb|JU322193|gb|JV050532	NUDT4	nudix (nucleoside diphosphate linked moiety X)-type motif 4	715385
32	< 1e-07	< 1e-07	347.5	1517.3	0.23	A_01_P1707576	ens|ENSMMUT00000065246|ens|ENSMMUT00000068918|gb|JV637771|gb|JV637772	TCF4	transcription factor 4	695814
33	< 1e-07	< 1e-07	32.59	184.04	0.18	A_01_P019040	ens|ENSMMUT00000068023|ref|XM_015140734|ref|XM_015140736|ref|XM_015140739	RAD50	RAD50 homolog (S. cerevisiae)	710718
34	< 1e-07	< 1e-07	173.38	626.47	0.28	A_01_P1754911	ref|NM_001266120|ens|ENSMMUT00000028884|gb|JV689950|gb|JV045586	UBFD1	ubiquitin family domain containing 1	700601
35	< 1e-07	< 1e-07	95.97	429.39	0.22	A_01_P004717	ens|ENSMMUT00000024705|gb|JV500763|gb|JV462753|gb|JV539189	PES1
36	< 1e-07	< 1e-07	126.75	5055.18	0.025	A_01_P1752981	ens|ENSMMUT00000023753|ens|ENSMMUT00000073932|ens|ENSMMUT00000066363|ens|ENSMMUT00000062537	ACSL6
37	< 1e-07	< 1e-07	1215.46	28014.4	0.043	A_01_P007783	ref|NM_001265921|ens|ENSMMUT00000025494|gb|JV621419|gb|JV047568	STRADB	STE20-related kinase adaptor beta	641449
38	< 1e-07	< 1e-07	123.94	1401.04	0.088	A_01_P1826871	ens|ENSMMUT00000067202|gb|JU477994|ref|XM_015124095	CD79A
39	< 1e-07	< 1e-07	4873.31	98460.8	0.049	A_01_P006642	gb|JU475857|gb|JV686030|gb|JV508943|gb|JV547020	GLRX5	glutaredoxin 5	702989
40	< 1e-07	< 1e-07	482.45	3575.67	0.13	A_01_P009512	ens|ENSMMUT00000072711|gb|JV075806|gb|JV665800|gb|JU350688	CD22	CD22 molecule	718593
41	< 1e-07	< 1e-07	3578.17	543.84	6.58	A_01_P1674111	ref|NM_001195507|ens|ENSMMUT00000005745|ens|ENSMMUT00000005741|gb|JV660395	TYMS	thymidylate synthetase	697580
42	< 1e-07	< 1e-07	99347	13441.8	7.39	A_01_P015721	ref|NM_001032939|gb|JU476998|gb|JV660075|gb|AF366397	TIMP1	TIMP metallopeptidase inhibitor 1	574348
43	< 1e-07	< 1e-07	124.38	2212.59	0.056	A_01_P015887	ens|ENSMMUT00000045475|gb|XM_001118111|ref|XM_015113959|ref|XM_015113964	FCRLA
44	< 1e-07	< 1e-07	49.56	418.52	0.12	A_01_P1754311	ref|NM_001194098|ens|ENSMMUT00000001897|gb|JV488994|gb|JV527668	HS3ST1	heparan sulfate (glucosamine) 3-O-sulfotransferase 1	713374
45	< 1e-07	< 1e-07	7484.38	1203.77	6.22	A_01_P1731606	ens|ENSMMUT00000047254|gb|JV722354|ref|XM_001113373	C3AR1	complement component 3a receptor 1	716086
46	< 1e-07	< 1e-07	270.21	4083.33	0.066	A_01_P1727761	gb|JV536638|gb|JU340316|gb|JV054692|gb|JV460177	JV536638
47	< 1e-07	< 1e-07	1918.39	496.16	3.87	A_01_P005178	ens|ENSMMUT00000004557|gb|JV554636|gb|JV554637|gb|JV721134	ZMAT3	zinc finger, matrin-type 3	710132
48	< 1e-07	< 1e-07	27488.8	331835	0.083	A_01_P003662	ens|ENSMMUT00000011787|ens|ENSMMUT00000011786|gb|JU482366|gb|XM_002806252	ALAS2	aminolevulinate, delta-, synthase 2	704727
49	< 1e-07	< 1e-07	1178.07	167.23	7.04	A_01_P1760936	ens|ENSMMUT00000013862|gb|JV716106|gb|XM_001107647	SERPINE1	serpin peptidase inhibitor, clade E (nexin, plasminogen activator inhibitor type 1), member 1	713883
50	< 1e-07	< 1e-07	3055.03	49737.6	0.061	A_01_P009284	ens|ENSMMUT00000077204|gb|JV704442|gb|JU476924|ref|XM_015134929	ENSMMUT00000077204
51	< 1e-07	< 1e-07	2257.6	399.8	5.65	A_01_P1723026	ref|NM_001258043|gb|JV714074|gb|JU470662|gb|JV505545	AQP3	aquaporin 3 (Gill blood group)	702721
52	< 1e-07	< 1e-07	164.7	1005.48	0.16	A_01_P1683256	ref|NM_001261798|ens|ENSMMUT00000010464|gb|JV510119|gb|JV619585	PNOC	prepronociceptin	713633
53	< 1e-07	< 1e-07	9836.54	114882	0.086	A_01_P1726606		A_01_P1726606
54	< 1e-07	< 1e-07	2978.65	32290.9	0.092	A_01_P1683221	gb|JV668970|gb|JV565425|gb|JV638946|gb|JV600565	JV668970
55	< 1e-07	< 1e-07	737.59	86.15	8.56	A_01_P1822956	ens|ENSMMUT00000075524|ref|XM_015120270	LOC703016	uncharacterized LOC703016	703016
56	< 1e-07	< 1e-07	481.17	2590.12	0.19	A_01_P012805	gb|JV047487|gb|XM_001108807	BANK1	B-cell scaffold protein with ankyrin repeats 1	710040
57	< 1e-07	< 1e-07	36.6	233.8	0.16	A_01_P1690281	ens|ENSMMUT00000014190|ens|ENSMMUT00000074721|gb|JV045643|gb|JV528965	AP1S1
58	< 1e-07	2.16e-05	4031.57	1385.57	2.91	A_01_P003003	gb|JV473971|gb|JV655641|gb|JV065373|gb|JV550382	JV473971
59	< 1e-07	2.16e-05	791.33	23.99	32.99	A_01_P1740861	ref|NM_001193467|ens|ENSMMUT00000021072|ens|ENSMMUT00000021071	EDA2R	ectodysplasin A2 receptor	710244
60	< 1e-07	2.16e-05	136.63	2033.67	0.067	A_01_P1764651	ref|NM_001032964|gb|JV067835|gb|S70343|gb|JU324988	RHCE	Rh blood group, CcEe antigens	613023
61	< 1e-07	2.16e-05	686.76	53.14	12.92	A_01_P1769706	ens|ENSMMUT00000075727|gb|JV710998|gb|JV500998|gb|JV056646	PHLDA3
62	< 1e-07	2.16e-05	836.91	5683.53	0.15	A_01_P004325	ref|NM_001261798|ens|ENSMMUT00000010464|gb|JV584703|gb|JV687121	PNOC	prepronociceptin	713633
63	< 1e-07	2.16e-05	185.66	36.4	5.1	A_01_P001297	ens|ENSMMUT00000005891|gb|JV564795|gb|JV667048|gb|JV635248	MAFB
64	< 1e-07	2.16e-05	9040.64	162683	0.056	A_01_P1825556	ens|ENSMMUT00000004809|gb|JV662614|gb|JU320387|gb|JU349088	ISCA1
65	< 1e-07	2.16e-05	16.52	256.68	0.064	A_01_P1720516	ens|ENSMMUT00000019358|gb|JV480301|gb|JV694942|gb|JV592289	LOC696960
66	< 1e-07	2.16e-05	291	2532.54	0.11	A_01_P006757	ref|NM_001266129|gb|JV501934|gb|JU484094|gb|JU484095	RWDD3	RWD domain containing 3	709817
67	< 1e-07	2.16e-05	970.48	3732.75	0.26	A_01_P1674271	ens|ENSMMUT00000065246|ens|ENSMMUT00000068918|gb|JV637771|gb|JV637772	TCF4	transcription factor 4	695814
68	< 1e-07	2.16e-05	1239.92	6313.24	0.2	A_01_P1682291	gb|JV452803|gb|JV452804|gb|JV686809|gb|JV686808	JV452803
69	< 1e-07	2.16e-05	8.14	97.57	0.083	A_01_P020014	ens|ENSMMUT00000017774|gb|JU326855|gb|XM_001097523	CMTM8	CKLF-like MARVEL transmembrane domain containing 8	704234
70	< 1e-07	2.16e-05	126.49	20.98	6.03	A_01_P019626	gb|JV614636|gb|JV713232|gb|JV681915|gb|JV504401	JV614636
71	< 1e-07	2.16e-05	15.29	188.41	0.081	A_01_P1778226	ens|ENSMMUT00000074902|ref|XM_015131226	ACKR2
72	1e-07	2.16e-05	63.81	1656.02	0.039	A_01_P000313	ref|NM_001193903	MEIOB	meiosis specific with OB domains	703322
73	1e-07	2.16e-05	29.36	403.96	0.073	A_01_P1808961		A_01_P1808961
74	1e-07	2.16e-05	25.52	140.05	0.18	A_01_P1700751	ref|NM_001277937|gb|JV043234|gb|JV529664|gb|JV452316	DNAJB4	dnaJ homolog subfamily B member 4	707206
75	1e-07	2.16e-05	645.94	120.88	5.34	A_01_P1697066	ref|NM_001195507|ens|ENSMMUT00000005745|gb|FJ821294|gb|JV070260	TYMS	thymidylate synthetase	697580
76	1e-07	2.16e-05	1202.52	24196	0.05	A_01_P017808	ref|NM_001194535|ens|ENSMMUT00000005566|gb|JV713858|ref|XM_015131918	PAQR9	progestin and adipoQ receptor family member IX	714170
77	1e-07	2.16e-05	193.64	2559.73	0.076	A_01_P1679396	ens|ENSMMUT00000069944|gb|JU496425|gb|XM_001086364|ref|XM_015114069	MS4A1	membrane-spanning 4-domains, subfamily A, member 1	696843
78	1e-07	2.16e-05	24.28	130.89	0.19	A_01_P1753641		A_01_P1753641
79	1e-07	2.16e-05	317.2	55.47	5.72	A_01_P014420	ens|ENSMMUT00000025179|ref|XM_015124316|ref|XM_001112077	PTGIR	prostaglandin I2 (prostacyclin) receptor (IP)	716546
80	1e-07	2.16e-05	895.6	258.05	3.47	A_01_P1802986		A_01_P1802986
81	1e-07	2.16e-05	11036.1	49502.2	0.22	A_01_P018853	ref|NM_001265796|gb|JU339905|gb|JV459284|gb|JV644470	EEF2
82	1e-07	2.16e-05	7654.37	30272.3	0.25	A_01_P020200	gb|JV592210|gb|JV048089|gb|JV627290|gb|JV480192	JV592210
83	1e-07	2.16e-05	16.15	161.07	0.1	A_01_P018651	ref|XM_001090917	CGA	glycoprotein hormones, alpha polypeptide	697859
84	1e-07	2.16e-05	13131.5	1910.06	6.87	A_01_P1740316	ref|NM_001032939|ens|ENSMMUT00000048056|gb|JV556250|gb|JV592207	TIMP1	TIMP metallopeptidase inhibitor 1	574348
85	1e-07	2.16e-05	24.54	307.05	0.08	A_01_P1722856	ens|ENSMMUT00000022915|gb|JU496936|gb|XM_002800078|ref|XM_015117490	CD72
86	1e-07	2.16e-05	108.02	1135.05	0.095	A_01_P1742696	ref|NM_001266882|ens|ENSMMUT00000013236|gb|JV051310|gb|JV706555	CLIC2	chloride intracellular channel 2	703475
87	2e-07	3.56e-05	16.43	141.05	0.12	A_01_P1707411	ens|ENSMMUT00000015430|gb|JV555391|gb|JU491934|gb|JV721616	SLC14A1	urea transporter 1-like	695193
88	2e-07	3.56e-05	14.62	48.87	0.3	A_01_P1716891	ens|ENSMMUT00000017897|ref|XM_001111242	DEFB126
89	2e-07	3.56e-05	348.84	7475.01	0.047	A_01_P1715801		A_01_P1715801
90	2e-07	3.56e-05	4272	20958.8	0.2	A_01_P002159	ref|NM_001258059|ens|ENSMMUT00000007495|gb|JU474060	GRAP	GRB2-related adaptor protein	702473
91	2e-07	3.56e-05	137.18	3358.67	0.041	A_01_P1803851		A_01_P1803851
92	2e-07	3.56e-05	10558.7	64214.4	0.16	A_01_P019894	ref|NM_001257458|ens|ENSMMUT00000009420|gb|JV668709|gb|JV529745	FBXO7	F-box protein 7	717317
93	2e-07	3.56e-05	10492.9	3826.06	2.74	A_01_P1725331	ens|ENSMMUT00000018145|gb|JV724688|gb|JV072902|gb|JU349258	FERMT3
94	2e-07	3.56e-05	3050.31	407.57	7.48	A_01_P1674101	ref|NM_001195507|gb|JU322646|gb|JU477046	TYMS	thymidylate synthetase	697580
95	2e-07	3.56e-05	4274.74	32746.9	0.13	A_01_P004372	ref|NM_001260810|ens|ENSMMUT00000033510|ens|ENSMMUT00000072560|gb|JV659451	TRAK2	trafficking protein, kinesin binding 2	701779
96	2e-07	3.56e-05	5167.16	28477	0.18	A_01_P1772601		A_01_P1772601
97	2e-07	3.56e-05	53.8	418.77	0.13	A_01_P1673781	ens|ENSMMUT00000005550|ens|ENSMMUT00000038432|ref|XM_002801337|ref|XM_015124514	LOC100429401	lutropin subunit beta-like	100429401
98	2e-07	3.56e-05	1249.36	217.27	5.75	A_01_P1671456	ref|NM_001142793|ens|ENSMMUT00000046594|ens|ENSMMUT00000056917|gb|FJ375752	KLF4	Kruppel-like factor 4 (gut)	711169
99	2e-07	3.56e-05	3977.87	702.64	5.66	A_01_P1753951	ens|ENSMMUT00000003781|gb|JU485386|gb|JU325949|gb|XM_001086179	HK3	hexokinase 3 (white cell)	698120
100	2e-07	3.56e-05	18694.2	139340	0.13	A_01_P1694306	gb|AY680445|gb|JV048021|gb|JU332303|gb|JV565426	BNIP3L	BCL2/adenovirus E1B 19kDa interacting protein 3-like	641440
101	2e-07	3.56e-05	30.92	139.23	0.22	A_01_P1791011	gb|JU345708|ref|XM_015152456	JU345708
102	2e-07	3.56e-05	15501	160209	0.097	A_01_P1670551	ref|NM_001037284|gb|AY680445|gb|JV048021|gb|JU332303	BNIP3L	BCL2/adenovirus E1B 19kDa interacting protein 3-like	641440
103	2e-07	3.56e-05	259.18	3683.87	0.07	A_01_P011186	ref|NM_001261628|ens|ENSMMUT00000045895|ens|ENSMMUT00000005055|gb|JV578882	POC1B	POC1 centriolar protein homolog B (Chlamydomonas)	709011
104	2e-07	3.56e-05	2107.34	324.33	6.5	A_01_P1677261	ens|ENSMMUT00000030089|gb|JV569198|gb|JV637520|gb|JV637521	GAS2L1	GAS2-like protein 1-like	714530
105	3e-07	4.6e-05	70.05	600.94	0.12	A_01_P1696981	gb|FJ795847|gb|KP271328|gb|AY099264|gb|JF925545	FJ795847
106	3e-07	4.6e-05	316.12	1366.04	0.23	A_01_P014268	ref|NM_001265862|ens|ENSMMUT00000005213|gb|JV076217|gb|JV666247	CD40	CD40 molecule, TNF receptor superfamily member 5	707749
107	3e-07	4.6e-05	2192.96	661.85	3.31	A_01_P010443	gb|JV682923|gb|JV580779|gb|JV543803|gb|JV060168	JV682923
108	3e-07	4.6e-05	3314.64	780.42	4.25	A_01_P010618	ref|NM_001261341|gb|JV606293|gb|JV606292|gb|JV667346	NACC2	NACC family member 2, BEN and BTB (POZ) domain containing	721794
109	3e-07	4.6e-05	173.76	904.46	0.19	A_01_P1682286	gb|JU471351|gb|JU488124|gb|JV452804|gb|JV686809	JU471351
110	3e-07	4.6e-05	126.96	16.44	7.72	A_01_P1813166	ref|XM_001099261|ref|XM_015147604|ref|XM_001099460	PRKG1	protein kinase, cGMP-dependent, type I	703356
111	3e-07	4.6e-05	147.76	2180.15	0.068	A_01_P012674	gb|JV602367|gb|JV452384|gb|JV528631	TMOD1	tropomodulin 1	715838
112	3e-07	4.6e-05	1027.02	174.87	5.87	A_01_P001218	gb|JV050615|gb|JV705973|gb|JU338205|gb|JU479461	JV050615
113	3e-07	4.6e-05	13172.7	221082	0.06	A_01_P1810746	ref|XM_001098235	LOC701220
114	3e-07	4.6e-05	4778.37	1073.38	4.45	A_01_P1756016	gb|JV614585|gb|JV601221|gb|JV466289|gb|JV504347	JV614585
115	3e-07	4.6e-05	79.31	851.25	0.093	A_01_P1704071	ref|NM_001194691|ens|ENSMMUT00000027629|gb|JV465575|gb|JV681165	SLC25A42	solute carrier family 25, member 42	720321
116	3e-07	4.6e-05	255.37	1086.84	0.23	A_01_P1711411	ref|NM_001194836|gb|JU477055|gb|JV602161|gb|JV592561	UBE2I	ubiquitin-conjugating enzyme E2I	722434
117	3e-07	4.6e-05	26563.8	4507.05	5.89	A_01_P004299	ref|NM_001266206|gb|JV467572|gb|JV580891|gb|JV683034	ITGB5	integrin, beta 5	715710
118	3e-07	4.6e-05	27.02	91.4	0.3	A_01_P1738336	ref|NM_001266863|ens|ENSMMUT00000015752|ens|ENSMMUT00000038999|gb|JV509346	PDE7A	phosphodiesterase 7A	702193
119	3e-07	4.6e-05	2831.62	15391.8	0.18	A_01_P1792551		A_01_P1792551
120	3e-07	4.6e-05	37.41	312.21	0.12	A_01_P1791071	ens|ENSMMUT00000017742|gb|JV658013|gb|JV589892|gb|JU472189	BCL7A	B-cell CLL/lymphoma 7A	705028
121	3e-07	4.6e-05	769.4	2570.57	0.3	A_01_P1683126	gb|JU326480|gb|JU477842|gb|JV563026|gb|JV665634	JU326480
122	4e-07	5.66e-05	51.51	188.46	0.27	A_01_P015287	gb|JV633693|gb|JV563224|gb|JV487347|gb|JV525971	JV633693
123	4e-07	5.66e-05	2401.15	533.23	4.5	A_01_P005321	ens|ENSMMUT00000047132|ens|ENSMMUT00000028736|ref|XM_015151110|ref|XM_015151111	EPS8	epidermal growth factor receptor pathway substrate 8	702777
124	4e-07	5.66e-05	493.7	8218.11	0.06	A_01_P013833	ens|ENSMMUT00000007831|ref|XM_001086222	TRIM58	tripartite motif containing 58	699182
125	4e-07	5.66e-05	4041.94	1611.71	2.51	A_01_P1678636	ens|ENSMMUT00000046509|gb|JU489291|gb|JU325396|gb|XM_001113380	TBC1D2	TBC1 domain family, member 2	715322
126	4e-07	5.66e-05	266.27	55.11	4.83	A_01_P1759861	ens|ENSMMUT00000005931|ens|ENSMMUT00000005932|ens|ENSMMUT00000059481|ens|ENSMMUT00000068039	TRPM2
127	4e-07	5.66e-05	656.03	113.25	5.79	A_01_P009889	ens|ENSMMUT00000041297|ens|ENSMMUT00000041295|ens|ENSMMUT00000001987|ens|ENSMMUT00000001986	ENSMMUT00000041297
128	4e-07	5.66e-05	86.27	24.81	3.48	A_01_P1755841	gb|JU345480|gb|JV655499	JU345480
129	4e-07	5.66e-05	931.55	303.35	3.07	A_01_P005803	ref|NM_001257515|ens|ENSMMUT00000027660|gb|JU496130|gb|JV048658	SESTD1	SEC14 and spectrin domains 1	703755
130	4e-07	5.66e-05	1428.71	458.31	3.12	A_01_P000838	ens|ENSMMUT00000044047|gb|JV491277|gb|JV566435|gb|JV529375	TOM1	target of myb1 (chicken)	717499
131	4e-07	5.66e-05	9411.82	3066.09	3.07	A_01_P1772836	ens|ENSMMUT00000000405|gb|CN803794|ref|XM_015116331	NACC2	NACC family member 2, BEN and BTB (POZ) domain containing	721794
132	5e-07	6.06e-05	234.1	3834.54	0.061	A_01_P001647	ref|NM_001266247|ens|ENSMMUT00000065772|ens|ENSMMUT00000013120|gb|JU333046	SESN3	sestrin 3	699329
133	5e-07	6.06e-05	288.23	6818.2	0.042	A_01_P1674276	gb|JV536906|gb|JV574721|gb|JV609072|gb|JV460452	JV536906
134	5e-07	6.06e-05	2612.81	717.66	3.64	A_01_P001610	gb|JU482936|gb|JV676962|gb|JV055450|gb|JV609808	JU482936
135	5e-07	6.06e-05	308.98	58.06	5.32	A_01_P007778	gb|JV055218|gb|JU482783|gb|JV645702|gb|JV636039	JV055218
136	5e-07	6.06e-05	110.9	42.01	2.64	A_01_P004701	ens|ENSMMUT00000017887|gb|JU472711|gb|JV054572|gb|JV635488	ABCD1	ATP-binding cassette, sub-family D (ALD), member 1	696794
137	5e-07	6.06e-05	562.78	57.92	9.72	A_01_P1737441	ref|NM_001266279|ens|ENSMMUT00000009870|ens|ENSMMUT00000039134|ens|ENSMMUT00000039135	TUSC3	tumor suppressor candidate 3	701123
138	5e-07	6.06e-05	17.37	114.46	0.15	A_01_P013533	ens|ENSMMUT00000047250|gb|JV046701|gb|JU475087|gb|JU475088	NSMF
139	5e-07	6.06e-05	715.07	14667.1	0.049	A_01_P1673327	ens|ENSMMUT00000056067|ens|ENSMMUT00000079052|gb|JV617720|gb|JV600734	NFIX	nuclear factor I/X (CCAAT-binding transcription factor)	717108
140	5e-07	6.06e-05	8222.19	1585.24	5.19	A_01_P013800	ens|ENSMMUT00000030089|gb|JV637520|gb|JV637521|gb|JV531200	GAS2L1	GAS2-like protein 1-like	714530
141	5e-07	6.06e-05	4837.49	22652.7	0.21	A_01_P1718761		A_01_P1718761
142	5e-07	6.06e-05	254.44	2680.74	0.095	A_01_P1820306		A_01_P1820306
143	5e-07	6.06e-05	84.53	19.3	4.38	A_01_P011891	ref|NM_001257942|gb|JV594593|gb|JV558820|gb|JV482844	EFHD1	EF-hand domain family, member D1	717627
144	5e-07	6.06e-05	6357.92	55038.1	0.12	A_01_P003550	ref|NM_001266789|ens|ENSMMUT00000041520|gb|JV046790|gb|JU322217	GMDS	GDP-mannose 4,6-dehydratase	707051
145	5e-07	6.06e-05	71.2	379.33	0.19	A_01_P1722036	ens|ENSMMUT00000046825|gb|JV688973|gb|JV065118|gb|JV586473	STRBP	spermatid perinuclear RNA binding protein	695402
146	5e-07	6.06e-05	245.87	4153.33	0.059	A_01_P004940	ens|ENSMMUT00000019138|gb|JU489295|gb|XM_001113799|ref|XM_015117230	HEMGN	hemogen	715562
147	5e-07	6.06e-05	47488.1	13065.1	3.63	A_01_P004562	ens|ENSMMUT00000005490|gb|JV606958|gb|JV674108|gb|JV572393	CTSD	cathepsin D	703534
148	5e-07	6.06e-05	27455.1	6443.92	4.26	A_01_P008566	ref|NM_001258043|ens|ENSMMUT00000004685|gb|JU470664|gb|JU485923	AQP3	aquaporin 3 (Gill blood group)	702721
149	5e-07	6.06e-05	16720.2	5121.31	3.26	A_01_P1833766	ens|ENSMMUT00000055120|ens|ENSMMUT00000056100|ens|ENSMMUT00000077896|gb|JU492245	STXBP2	syntaxin binding protein 2	708676
150	5e-07	6.06e-05	815.8	5901.94	0.14	A_01_P1742056	ens|ENSMMUT00000004347|ens|ENSMMUT00000004346|ref|XM_001096701|ref|XM_001096816	MBNL3	muscleblind-like splicing regulator 3	706102
151	5e-07	6.06e-05	4552.97	56486.3	0.081	A_01_P011219	gb|JV645418|gb|JU321194|gb|JU474702|gb|JV498452	JV645418
152	5e-07	6.06e-05	108569	29471.8	3.68	A_01_P1772906	ens|ENSMMUT00000029294|ens|ENSMMUT00000042850|gb|JV556788|gb|JV480736	VCL
153	5e-07	6.06e-05	632.13	176.19	3.59	A_01_P1738746	ens|ENSMMUT00000005499|ens|ENSMMUT00000005500|gb|JV603426|gb|JV530829	CPQ	carboxypeptidase Q	701711
154	6e-07	6.62e-05	112.61	393.43	0.29	A_01_P004997	gb|JV610615|gb|JV056038|gb|JV576120|gb|JV677853	JV610615
155	6e-07	6.62e-05	303129	107419	2.82	A_01_P011205	ens|ENSMMUT00000001358|gb|JV714192|gb|JV467557|gb|JV683027	ITGB2	integrin beta-2-like	710577
156	6e-07	6.62e-05	233.76	2782.11	0.084	A_01_P1670506	ref|NM_001032964|gb|JV067835|gb|S70343|gb|JU324988	RHCE	Rh blood group, CcEe antigens	613023
157	6e-07	6.62e-05	783.34	16347.1	0.048	A_01_P1673326	ens|ENSMMUT00000056067|ens|ENSMMUT00000079052|gb|JV617720|gb|JV600734	NFIX	nuclear factor I/X (CCAAT-binding transcription factor)	717108
158	6e-07	6.62e-05	32.73	304.73	0.11	A_01_P007645	ref|NM_001261716|ens|ENSMMUT00000009616|gb|JV044535|gb|JV602568	TSPAN7	tetraspanin 7	698011
159	6e-07	6.62e-05	1758.48	608.27	2.89	A_01_P1675731	ens|ENSMMUT00000011054|ens|ENSMMUT00000031418|gb|JV048056|gb|JU476959	LOC704658
160	6e-07	6.62e-05	151.63	427.09	0.36	A_01_P002918	ref|NM_001257590|gb|JV655986|gb|JV550879|gb|JU476390	CISD1	CDGSH iron sulfur domain 1	701716
161	6e-07	6.62e-05	46.68	790.26	0.059	A_01_P1747866	ens|ENSMMUT00000040461|gb|JV627447|gb|JV070078|gb|JV518745	TPM1	tropomyosin 1 (alpha)	705236
162	6e-07	6.62e-05	1010.93	6010.66	0.17	A_01_P008095	ens|ENSMMUT00000013019|ref|XM_001100017|ref|XM_015115938	CXCR5	chemokine (C-X-C motif) receptor 5	701792
163	6e-07	6.62e-05	1073.97	5204.31	0.21	A_01_P002417	ens|ENSMMUT00000017298|gb|JU474577|gb|XM_001091970	GPR183	G protein-coupled receptor 183	698844
164	6e-07	6.62e-05	38.77	123.53	0.31	A_01_P1679391	ref|NM_001261081|ens|ENSMMUT00000020384|ens|ENSMMUT00000072631|gb|JU484581	PRPF19	PRP19/PSO4 pre-mRNA processing factor 19 homolog (S. cerevisiae)	696170
165	6e-07	6.62e-05	32.36	386.76	0.084	A_01_P015372	gb|JU486598|gb|XM_001090721	XKRX	XK, Kell blood group complex subunit-related, X-linked	701721
166	6e-07	6.62e-05	446.35	68.45	6.52	A_01_P1694511	ens|ENSMMUT00000058684|gb|AY680505|gb|JV601670|gb|JU320482	ABLIM3	actin binding LIM protein family, member 3	709180
167	6e-07	6.62e-05	1159.27	241.12	4.81	A_01_P1736111	gb|JV523249|ref|XM_001110611|ref|XM_015112697|ref|XM_015112698	JV523249
168	6e-07	6.62e-05	176.05	538.67	0.33	A_01_P1822396		A_01_P1822396
169	7e-07	7.33e-05	348.79	95.4	3.66	A_01_P1767396	ens|ENSMMUT00000023743|gb|XM_001112908	CD101	CD101 molecule	711234
170	7e-07	7.33e-05	7.01	119.61	0.059	A_01_P017595	ref|NM_001265655|ens|ENSMMUT00000046773|ens|ENSMMUT00000057606|ens|ENSMMUT00000070780	HDAC11	histone deacetylase 11	693537
171	7e-07	7.33e-05	118202	34949.8	3.38	A_01_P017873	ens|ENSMMUT00000018262|ens|ENSMMUT00000018261|gb|JV681762|gb|JV681761	GSN	gelsolin	699705
172	7e-07	7.33e-05	101.77	359.61	0.28	A_01_P1764541	ens|ENSMMUT00000016577|gb|JU470817|gb|JU474573|ref|XM_001102839	E2F2	E2F transcription factor 2	710200
173	7e-07	7.33e-05	1851.39	204.84	9.04	A_01_P007092	gb|XM_002805747|ref|XM_015147664	XM_002805747
174	7e-07	7.33e-05	2116.74	5507.48	0.38	A_01_P009917	ref|NM_001266410|ens|ENSMMUT00000008316|gb|JV532114|gb|JV455515	PDCD10	programmed cell death 10	699597
175	7e-07	7.33e-05	126.45	13.47	9.39	A_01_P1706526	ens|ENSMMUT00000066655|ens|ENSMMUT00000004420|ref|XM_015128932	LOC100424512	platelet glycoprotein VI-like	100424512
176	7e-07	7.33e-05	53600.2	13464.9	3.98	A_01_P1700496	gb|JV635247|gb|JV667044|gb|JV703075|gb|JU320635	JV635247
177	7e-07	7.33e-05	8.64	51.36	0.17	A_01_P011639	ens|ENSMMUT00000026888|ref|XM_001082154	FSD2	fibronectin type III and SPRY domain containing 2	693575
178	8e-07	8.06e-05	8295.71	49477.7	0.17	A_01_P011077	gb|JV619197|gb|JV547720|gb|JV471304|gb|JV063226	JV619197
179	8e-07	8.06e-05	646.57	200.03	3.23	A_01_P1721441	ens|ENSMMUT00000004365|ens|ENSMMUT00000019124|gb|JV721025|gb|JV478340	CARD9	caspase recruitment domain family, member 9	710485
180	8e-07	8.06e-05	365.4	124.42	2.94	A_01_P1751061	ens|ENSMMUT00000009968|ens|ENSMMUT00000009967|ens|ENSMMUT00000062846|gb|JU490857	ENSMMUT00000009968
181	8e-07	8.06e-05	33.44	121.79	0.27	A_01_P1673511	ens|ENSMMUT00000024777|ens|ENSMMUT00000071031|ens|ENSMMUT00000024776|ens|ENSMMUT00000072711	CD22	CD22 molecule	718593
182	8e-07	8.06e-05	118.91	18.09	6.57	A_01_P1686626	gb|XM_001105652|ref|XM_015144277	STON2	stonin 2	708331
183	8e-07	8.06e-05	31.1	267.36	0.12	A_01_P009641		A_01_P009641
184	8e-07	8.06e-05	56.86	661.34	0.086	A_01_P1726301	ens|ENSMMUT00000003916|ens|ENSMMUT00000043994|ens|ENSMMUT00000071815|gb|JV473783	SOX6	SRY (sex determining region Y)-box 6	697831
185	9e-07	8.69e-05	2979.32	550.51	5.41	A_01_P019449	gb|JV667669|gb|JV043815|gb|JU481817|gb|JV497214	ECM1	extracellular matrix protein 1	707209
186	9e-07	8.69e-05	18349	3583.02	5.12	A_01_P017934	ref|NM_001142793|gb|JV665774|gb|JV075770|gb|JV701434	KLF4	Kruppel-like factor 4 (gut)	711169
187	9e-07	8.69e-05	910.43	286.54	3.18	A_01_P017722	ens|ENSMMUT00000077403|gb|JV626413|gb|JV479266|gb|JV517657	ENSMMUT00000077403
188	9e-07	8.69e-05	7577.44	2279.39	3.32	A_01_P000589	ref|NM_001261285|ens|ENSMMUT00000056367|ens|ENSMMUT00000022672|gb|JV657173	ARHGAP21	Rho GTPase activating protein 21	706428
189	9e-07	8.69e-05	202.62	52.28	3.88	A_01_P015284	ens|ENSMMUT00000055570|gb|KU253649|gb|KU253648|gb|KU253647	LOC715304	lymphocyte antigen 6 complex locus protein G6f-like	715304
190	9e-07	8.69e-05	3305.08	12638	0.26	A_01_P1789611	ens|ENSMMUT00000068932|ref|XM_001092582	IL7R	interleukin 7 receptor	699869
191	9e-07	8.69e-05	47.58	601.62	0.079	A_01_P1821071	ref|NM_001265684|ens|ENSMMUT00000017196|ens|ENSMMUT00000073181|ens|ENSMMUT00000059853	TMOD1	tropomodulin 1	715838
192	9e-07	8.69e-05	17.53	156.62	0.11	A_01_P1686206	ens|ENSMMUT00000069682|gb|AF232911|gb|L38864	ENSMMUT00000069682
193	1e-06	9.27e-05	205.48	569.13	0.36	A_01_P1779851		A_01_P1779851
194	1e-06	9.27e-05	500.31	1509.9	0.33	A_01_P004779	gb|XM_001087631|ref|XM_015130437|ref|XM_015130439	KBTBD8	kelch repeat and BTB (POZ) domain containing 8	699158
195	1e-06	9.27e-05	226.93	656.7	0.35	A_01_P1680561	ens|ENSMMUT00000030637|gb|JV725032|gb|JV560218|gb|JU349456	FAM213A
196	1e-06	9.27e-05	146.93	410.15	0.36	A_01_P1783676		A_01_P1783676
197	1e-06	9.27e-05	62.6	329.28	0.19	A_01_P014589	gb|JU493989|gb|XM_002804745|ref|XM_015142102|ref|XM_015142103	ELL3	elongation factor RNA polymerase II-like 3	711271
198	1e-06	9.27e-05	91.68	27.26	3.36	A_01_P1724461	ens|ENSMMUT00000005705|ens|ENSMMUT00000005706	CDHR5	cadherin-related family member 5	699464
199	1e-06	9.27e-05	136.33	33.6	4.06	A_01_P1740476	ens|ENSMMUT00000048035|ens|ENSMMUT00000032393|gb|JU348698|gb|JV629130	MAGIX
200	1e-06	9.27e-05	152.1	1103.93	0.14	A_01_P008715	ens|ENSMMUT00000019104|gb|XM_002801946|ref|XM_015117691|ref|XM_015117700	CR2
201	1.1e-06	9.95e-05	5533.96	1845.38	3	A_01_P1768106	ens|ENSMMUT00000011892|ens|ENSMMUT00000058893|ens|ENSMMUT00000062558|gb|JV667370	GBA
202	1.1e-06	9.95e-05	243.62	14.86	16.39	A_01_P018078	ens|ENSMMUT00000000898|gb|JV064870|gb|JV064869|gb|JV718054	P3H2
203	1.1e-06	9.95e-05	130.71	604.8	0.22	A_01_P1780366	gb|JU488477	JU488477
204	1.1e-06	9.95e-05	43.31	578.99	0.075	A_01_P1743556	ens|ENSMMUT00000016985	TRIM10	tripartite motif containing 10	710173
205	1.1e-06	9.95e-05	13512	1705.75	7.92	A_01_P006940	ref|NM_001194729|ens|ENSMMUT00000040678|gb|JU323882|gb|JV580386	TREML1	triggering receptor expressed on myeloid cells-like 1	719732
206	1.2e-06	0.000108	935.49	264.82	3.53	A_01_P1675736	ens|ENSMMUT00000022693|gb|JU492141|gb|XR_013776	SPN
207	1.3e-06	0.000113	1758.78	6360.44	0.28	A_01_P1783051	ref|NM_001265806|ens|ENSMMUT00000060343|gb|JV452028|gb|JV466671	HMGB1
208	1.3e-06	0.000113	3779.77	1190.36	3.18	A_01_P1744751	ens|ENSMMUT00000040490|gb|JV648464|gb|JU341880|gb|JV680597	TNFRSF21	tumor necrosis factor receptor superfamily, member 21	705101
209	1.3e-06	0.000113	1132.35	57304.9	0.02	A_01_P015051	ref|NM_001194245	FERD3L	Fer3-like (Drosophila)	708009
210	1.3e-06	0.000113	856.99	3318.92	0.26	A_01_P1753317	ref|NM_001260813|gb|JV563790|gb|JV048789|gb|JV599136	RNF14	ring finger protein 14	705363
211	1.3e-06	0.000113	37.69	187.34	0.2	A_01_P1686516	ref|NM_001260564|ens|ENSMMUT00000030356|gb|JV645009|gb|JV645008	ERH	enhancer of rudimentary homolog (Drosophila)	712507
212	1.3e-06	0.000113	861.94	105.17	8.2	A_01_P1719346	ens|ENSMMUT00000031647|ens|ENSMMUT00000015113|gb|JV050936|gb|JV641506	ENSMMUT00000031647
213	1.3e-06	0.000113	1154.57	3123.84	0.37	A_01_P014865	gb|JU492640|gb|JU492641|gb|JV660318|gb|JV660319	JU492640
214	1.4e-06	0.000118	77.93	329.04	0.24	A_01_P013010	ref|NM_001277937|gb|JV529664|gb|JV452316|gb|JV668376	DNAJB4	dnaJ homolog subfamily B member 4	707206
215	1.4e-06	0.000118	37743.4	5166.46	7.31	A_01_P1831726	ref|NM_001261147|ens|ENSMMUT00000006811|gb|JV490267|gb|JU323433	MS4A7	membrane-spanning 4-domains, subfamily A, member 7	697200
216	1.4e-06	0.000118	8064.56	2285.36	3.53	A_01_P010875	gb|JV457151|gb|JV533633|gb|JU338892|gb|JV707098	JV457151
217	1.4e-06	0.000118	196975	66617	2.96	A_01_P1693996	ref|NM_001033084|ens|ENSMMUT00000015585|gb|DQ148199|gb|DQ148204	ACTB	actin, beta	574285
218	1.4e-06	0.000118	38.23	356.92	0.11	A_01_P1710866	ens|ENSMMUT00000030762|ref|XM_015120476|ref|XM_015120475	ENSMMUT00000030762
219	1.4e-06	0.000118	195.8	40.4	4.85	A_01_P1678906	ens|ENSMMUT00000005352|ens|ENSMMUT00000009605|gb|JV633869|gb|JV633864	TJP2	tight junction protein ZO-2-like	699586
220	1.4e-06	0.000118	645.14	1613.23	0.4	A_01_P016865	ens|ENSMMUT00000068505|ens|ENSMMUT00000053284|gb|JV608159|gb|JV608160	DTX3
221	1.5e-06	0.000121	17133.8	1895.67	9.04	A_01_P1710031	ens|ENSMMUT00000017753|gb|XM_001114526	ITGA2B	integrin, alpha 2b (platelet glycoprotein IIb of IIb/IIIa complex, antigen CD41)	714955
222	1.5e-06	0.000121	5469.52	1000.01	5.47	A_01_P012766	ens|ENSMMUT00000032816|gb|JV046419|gb|JV054339|gb|JV644875	EPAS1	endothelial PAS domain protein 1	714641
223	1.5e-06	0.000121	140.11	13.44	10.43	A_01_P007161	ref|XM_015112878	NEURL3
224	1.5e-06	0.000121	1021.13	7280.92	0.14	A_01_P015446	ref|NM_001266660|ens|ENSMMUT00000020856|ens|ENSMMUT00000043659|gb|JV045500	HMBS	hydroxymethylbilane synthase	702943
225	1.5e-06	0.000121	96.67	13.04	7.41	A_01_P1757741	gb|JV650142|gb|JV059780|gb|XM_001109321|ref|XM_015130915	JV650142
226	1.5e-06	0.000121	360.51	2901.35	0.12	A_01_P1689301	ref|NM_001257454|ens|ENSMMUT00000014771|gb|JV489910|gb|JV687236	DCUN1D1	DCN1, defective in cullin neddylation 1, domain containing 1 (S. cerevisiae)	708357
227	1.5e-06	0.000121	38934.1	13987.6	2.78	A_01_P004713	ref|NM_001205136|ens|ENSMMUT00000008863|ens|ENSMMUT00000008875|ens|ENSMMUT00000008874	TNFSF13	tumor necrosis factor (ligand) superfamily, member 13	100551507
228	1.5e-06	0.000121	773.35	156.48	4.94	A_01_P015369	ref|NM_001193758|gb|JV064564|gb|JU335206|gb|JU335207	TMEM255A
229	1.5e-06	0.000121	7021.58	73160.5	0.096	A_01_P1675066	ref|NM_001257860|ens|ENSMMUT00000059977|gb|JV527903|gb|JV527904	SLC25A39	solute carrier family 25, member 39	714802
230	1.5e-06	0.000121	171928	20082.1	8.56	A_01_P013842	ens|ENSMMUT00000077060|ref|XM_001102705	PPBP
231	1.6e-06	0.000126	10.65	46.33	0.23	A_01_P005432	ens|ENSMMUT00000064642|ref|XM_015111326|ref|XM_015111327	GPR55
232	1.6e-06	0.000126	447.33	146.46	3.05	A_01_P1679431	ens|ENSMMUT00000014835|gb|JV504065|gb|JV045579|gb|JU325331	ENSMMUT00000014835
233	1.6e-06	0.000126	7798.57	22480.4	0.35	A_01_P1831956	ens|ENSMMUT00000059910|gb|JV466488|gb|JU342556|gb|JV649665	HADHB	hydroxyacyl-CoA dehydrogenase/3-ketoacyl-CoA thiolase/enoyl-CoA hydratase (trifunctional protein), beta subunit	698025
234	1.6e-06	0.000126	1795.96	628.93	2.86	A_01_P1707076	gb|JV538014|gb|JV677324|gb|JV499564|gb|JV055671	JV538014
235	1.6e-06	0.000126	261.2	31.24	8.36	A_01_P1688556	gb|JV466286|gb|JU321440|gb|JV703880|gb|JV703879	JV466286
236	1.6e-06	0.000126	28544.7	81543.4	0.35	A_01_P1735456	gb|XR_013347|ref|XM_001110418|ref|XR_001444834|ref|XR_001439116	XR_013347
237	1.7e-06	0.000129	446.77	3124.64	0.14	A_01_P008370	gb|JU323411|gb|JV637148	NDUFAF2	NADH dehydrogenase (ubiquinone) complex I, assembly factor 2	693441
238	1.7e-06	0.000129	97.99	605.44	0.16	A_01_P1741941	ref|NM_001193853|ens|ENSMMUT00000022042|ens|ENSMMUT00000053896|gb|JV682581	DCAF12L2	DDB1 and CUL4 associated factor 12-like 2	700397
239	1.7e-06	0.000129	828.1	146.1	5.67	A_01_P000039	gb|JU338390|gb|JV570356|gb|JV605042|gb|JU479702	JU338390
240	1.7e-06	0.000129	627.66	220.24	2.85	A_01_P1679236	ref|NM_001266980|ens|ENSMMUT00000022404|gb|JU488901|gb|JV620642	SSH3	slingshot homolog 3 (Drosophila)	712699
241	1.7e-06	0.000129	3031.39	1124.6	2.7	A_01_P018601	ens|ENSMMUT00000003463|gb|JU325434|gb|XM_001091845|ref|XM_015119338	ABI3	ABI family, member 3	698710
242	1.7e-06	0.000129	38193.7	13560.7	2.82	A_01_P1698026	ref|NM_001205136|ens|ENSMMUT00000008874|ens|ENSMMUT00000008863|ens|ENSMMUT00000008875	TNFSF13	tumor necrosis factor (ligand) superfamily, member 13	100551507
243	1.7e-06	0.000129	3685.19	802.23	4.59	A_01_P1678451	gb|JV588276|ref|XM_001088270	JV588276
244	1.7e-06	0.000129	72.42	667.97	0.11	A_01_P1705601		A_01_P1705601
245	1.8e-06	0.000133	3718.75	964.15	3.86	A_01_P008512	ens|ENSMMUT00000064142|ens|ENSMMUT00000000465|ens|ENSMMUT00000066728|gb|XM_001089324	RENBP	renin binding protein	698140
246	1.8e-06	0.000133	922.65	193.71	4.76	A_01_P007418	ens|ENSMMUT00000074998|gb|CN643589	ACER2
247	1.8e-06	0.000133	8071.73	2010.58	4.01	A_01_P1679171	ref|NM_001260554|gb|JU339342|gb|JV667910|gb|JV043195	CTSD	cathepsin D	703534
248	1.8e-06	0.000133	842.49	3718.3	0.23	A_01_P001112	ref|NM_001258068|gb|JU472995|ref|XM_015117914	FCMR
249	1.8e-06	0.000133	454.85	3550.72	0.13	A_01_P011600	gb|JV051311|gb|JU479934	JV051311
250	1.8e-06	0.000133	403.32	1682.31	0.24	A_01_P1671601	ref|NM_001145533|ens|ENSMMUT00000014867|gb|AB458513	CD1C	CD1c molecule	717148
251	1.8e-06	0.000133	286.84	43.74	6.56	A_01_P1797396	ens|ENSMMUT00000018848|gb|JV711099|gb|JU483721	ALOX5	arachidonate 5-lipoxygenase	707926
252	1.9e-06	0.000139	1036.46	3656.17	0.28	A_01_P1758036	ref|NM_001266705|ens|ENSMMUT00000032568|gb|JV514127|gb|JV588319	KIAA1143
253	1.9e-06	0.000139	83.68	609.85	0.14	A_01_P017574	gb|XM_001114858	SAG	S-antigen; retina and pineal gland (arrestin)	714160
254	2e-06	0.000144	28.99	161.45	0.18	A_01_P1689416	ens|ENSMMUT00000068556|gb|JU475260|gb|JU475261|gb|JU475262	TRIM59
255	2e-06	0.000144	784.03	3137.85	0.25	A_01_P1687721	ens|ENSMMUT00000061994|ens|ENSMMUT00000004339|gb|JV475581|gb|JV668765	ERGIC1	endoplasmic reticulum-golgi intermediate compartment (ERGIC) 1	710623
256	2e-06	0.000144	3083.09	1135.37	2.72	A_01_P006290	ens|ENSMMUT00000012462|ens|ENSMMUT00000012464|gb|JU476751|gb|JU491373	MYO1G	myosin-Ig-like	698101
257	2e-06	0.000144	57.6	258.63	0.22	A_01_P011195	ref|NM_001266614|gb|JV624362|gb|JV691907|gb|JV477016	PTS	6-pyruvoyltetrahydropterin synthase	711642
258	2e-06	0.000144	369.3	82.16	4.49	A_01_P1708861	ens|ENSMMUT00000068103|ens|ENSMMUT00000065028|ens|ENSMMUT00000054766|gb|JV688758	SLC47A1
259	2.1e-06	0.000145	333.69	956.71	0.35	A_01_P015626	gb|JV674205|gb|JV046277|gb|JV572489|gb|JV643411	JV674205
260	2.1e-06	0.000145	1219.71	13952.3	0.087	A_01_P011761	gb|XM_001100946	ICAM4
261	2.1e-06	0.000145	10007.7	3157.77	3.17	A_01_P013592	ens|ENSMMUT00000014688|ref|XM_015130780	CISH	cytokine inducible SH2-containing protein	701456
262	2.1e-06	0.000145	2354.84	454.69	5.18	A_01_P004909	ens|ENSMMUT00000056905|ref|XM_015120269	CD300C	CD300c molecule	697839
263	2.1e-06	0.000145	1347	14435.5	0.093	A_01_P006244	gb|JU348316|ref|XR_009909	IFRD2	interferon-related developmental regulator 2	702959
264	2.1e-06	0.000145	1114.55	249.71	4.46	A_01_P1688751	ens|ENSMMUT00000030353|ens|ENSMMUT00000030354|gb|JV554595|gb|JV516836	NFKBIZ	nuclear factor of kappa light polypeptide gene enhancer in B-cells inhibitor, zeta	702846
265	2.1e-06	0.000145	1703.69	544.69	3.13	A_01_P009466	ens|ENSMMUT00000016637|gb|JV526467|gb|JV666208|gb|JU350931	ENTPD6	ectonucleoside triphosphate diphosphohydrolase 6 (putative)	705663
266	2.1e-06	0.000145	192.85	4072.94	0.047	A_01_P1731376	ens|ENSMMUT00000064871|gb|JV558105|gb|JV545050|gb|JV520563	MAFK
267	2.1e-06	0.000145	42.01	514.55	0.082	A_01_P1670582	ref|NM_001032849|ens|ENSMMUT00000013670|gb|AF449264	CCL1	chemokine (C-C motif) ligand 1	574177
268	2.1e-06	0.000145	145.35	1012.8	0.14	A_01_P1712341	ens|ENSMMUT00000009621|ens|ENSMMUT00000039414|gb|JU496415|gb|XM_001103043	CD19	CD19 molecule	705211
269	2.1e-06	0.000145	25.72	157.17	0.16	A_01_P013485	ens|ENSMMUT00000022083|gb|JV713429|gb|JU485413	MAMU-DOA	major histocompatibility complex, class II, DO alpha	717947
270	2.2e-06	0.000147	726.44	2841.7	0.26	A_01_P1765126		A_01_P1765126
271	2.2e-06	0.000147	4927.01	1020.94	4.83	A_01_P1673411	ens|ENSMMUT00000029801|gb|JV051588|gb|XM_001114428	LRRC25	leucine rich repeat containing 25	719475
272	2.2e-06	0.000147	20.17	87.27	0.23	A_01_P1745201	ens|ENSMMUT00000029564|ens|ENSMMUT00000029565|gb|JV635869|gb|JU474121	LOC714349
273	2.2e-06	0.000147	70.68	18.81	3.76	A_01_P017845	gb|JV555933|gb|JV555930|gb|JV555932|gb|JV518248	JV555933
274	2.2e-06	0.000147	124.21	478.61	0.26	A_01_P1789406	ens|ENSMMUT00000065246|ens|ENSMMUT00000068918|gb|JV592030|gb|JV069754	TCF4	transcription factor 4	695814
275	2.2e-06	0.000147	185.99	2246.14	0.083	A_01_P1725701	ens|ENSMMUT00000015364|gb|JV596561|gb|JV699354|gb|JV560986	SLC43A1	solute carrier family 43, member 1	706053
276	2.2e-06	0.000147	264.93	4039.67	0.066	A_01_P1819391		A_01_P1819391
277	2.2e-06	0.000147	109.42	32.53	3.36	A_01_P1785741	gb|JV634129|gb|JV727457|gb|XR_010206|ref|XM_015141016	JV634129
278	2.3e-06	0.00015	11709.9	3455.31	3.39	A_01_P011100	ens|ENSMMUT00000055120|ens|ENSMMUT00000056100|ens|ENSMMUT00000077896|gb|JU492245	STXBP2	syntaxin binding protein 2	708676
279	2.3e-06	0.00015	15.83	245.01	0.065	A_01_P1690511	ens|ENSMMUT00000019886|gb|JV568419|gb|JV602957|gb|JV704891	ARL4A
280	2.3e-06	0.00015	23602.5	70627.5	0.33	A_01_P1783708		A_01_P1783708
281	2.3e-06	0.00015	3265.28	23804.1	0.14	A_01_P006776	ref|NM_001261070|ens|ENSMMUT00000054259|gb|JV539577|gb|JV611649	FKBP8	FK506 binding protein 8, 38kDa	720232
282	2.3e-06	0.00015	29.97	192.34	0.16	A_01_P1788506	gb|JU348962|ref|XM_015151147	JU348962
283	2.3e-06	0.00015	2699.81	868.58	3.11	A_01_P009978	ref|NM_001265736|gb|JV468628|gb|JV544962|gb|JV061116	LTBR	lymphotoxin beta receptor (TNFR superfamily, member 3)	712550
284	2.3e-06	0.00015	226.87	4603.94	0.049	A_01_P1776649	ref|XR_001440688	LOC721850
285	2.4e-06	0.000155	2444.92	8424.45	0.29	A_01_P1780501		A_01_P1780501
286	2.4e-06	0.000155	90300	13586.5	6.65	A_01_P010485	gb|JU484689|gb|JV636227|gb|JU342009|gb|JV567438	JU484689
287	2.4e-06	0.000155	5169.1	675.95	7.65	A_01_P013149	ref|NM_001257484|ens|ENSMMUT00000011865|gb|JV562448|gb|JV597922	ESAM	endothelial cell adhesion molecule	712200
288	2.5e-06	0.000159	222.98	2885.15	0.077	A_01_P1757661	ens|ENSMMUT00000046294|ens|ENSMMUT00000046292|gb|JU494560|gb|JV595427	HYAL3
289	2.5e-06	0.000159	1753.82	4843.03	0.36	A_01_P009650	ens|ENSMMUT00000011414|gb|JV635811|gb|JU473736|gb|JU325425	ENSMMUT00000011414
290	2.5e-06	0.000159	73.1	492.22	0.15	A_01_P1727721	ref|NM_001266660|ens|ENSMMUT00000043660|ens|ENSMMUT00000043661|ens|ENSMMUT00000056453	HMBS	hydroxymethylbilane synthase	702943
291	2.5e-06	0.000159	521.37	1354.33	0.38	A_01_P005274	gb|JU336782|gb|JU322613|gb|JV043479|gb|JV043480	TMEM25	transmembrane protein 25	700466
292	2.6e-06	0.00016	2120.55	596.93	3.55	A_01_P005121	ref|NM_001258049|gb|JV464841|gb|JV712125|gb|JU475186	CYTH4	cytohesin 4	696837
293	2.6e-06	0.00016	160.14	1171.65	0.14	A_01_P1744501	ref|NM_001193983|gb|JV531129|gb|JV454523	DNPH1
294	2.6e-06	0.00016	7885.6	32579.4	0.24	A_01_P1814906	ens|ENSMMUT00000076673|ens|ENSMMUT00000044298|gb|JV728192|gb|JU328641	RBX1
295	2.6e-06	0.00016	2295.2	453.25	5.06	A_01_P1793641	gb|XM_001099652	PDE5A	phosphodiesterase 5A, cGMP-specific	705592
296	2.6e-06	0.00016	3630.31	36116.4	0.1	A_01_P1679006	ens|ENSMMUT00000004809|gb|JV600394|gb|JV566490|gb|JV451923	ISCA1
297	2.6e-06	0.00016	686.73	2862.13	0.24	A_01_P1764291	ref|NM_001265783|ens|ENSMMUT00000002293|gb|JV565421|gb|JV667333	PADI2	peptidyl arginine deiminase, type II	711044
298	2.6e-06	0.00016	56.7	200.1	0.28	A_01_P1759291	ens|ENSMMUT00000008910|ens|ENSMMUT00000075197|ens|ENSMMUT00000008911|gb|JV627695	ENSMMUT00000008910
299	2.6e-06	0.00016	183.2	50.59	3.62	A_01_P1705726	ens|ENSMMUT00000017474|ens|ENSMMUT00000017475|ens|ENSMMUT00000064304|gb|JU484506	ENSMMUT00000017474
300	2.6e-06	0.00016	474.46	4634.04	0.1	A_01_P008268	gb|JV644390|gb|JU481804	JV644390
301	2.6e-06	0.00016	12894.7	3382.85	3.81	A_01_P1676881	ens|ENSMMUT00000000168|gb|JV504596|gb|JV713352|gb|JU327989	HCK
302	2.6e-06	0.00016	4238.61	799.37	5.3	A_01_P002120	ens|ENSMMUT00000003781|gb|JU325949|gb|JU485387|gb|XM_001086179	HK3	hexokinase 3 (white cell)	698120
303	2.7e-06	0.000164	541.85	177.99	3.04	A_01_P1695251	gb|AF251269|gb|JV556176|gb|JV518517|gb|JV480121	TGFB1	transforming growth factor, beta 1	574135
304	2.7e-06	0.000164	437.91	146.79	2.98	A_01_P1689466	ref|NM_001194854|ens|ENSMMUT00000022161|gb|JV692151|gb|JV624621	RAP2B	RAP2B, member of RAS oncogene family	711055
305	2.7e-06	0.000164	724.52	161.69	4.48	A_01_P1688046	ens|ENSMMUT00000057639|gb|JV703376|gb|JV703379|gb|JV703377	SCARB2	scavenger receptor class B, member 2	699990
306	2.8e-06	0.000167	204.69	3189.67	0.064	A_01_P1792696	ens|ENSMMUT00000027096|ens|ENSMMUT00000056067|ens|ENSMMUT00000079052|gb|JU487301	NFIX	nuclear factor I/X (CCAAT-binding transcription factor)	717108
307	2.8e-06	0.000167	95.58	31.36	3.05	A_01_P004733	ref|NM_001193713|gb|JV690361|gb|JU325921|gb|JV719168	FAM20C	family with sequence similarity 20, member C	695088
308	2.8e-06	0.000167	18667.2	5932.11	3.15	A_01_P1684686	ens|ENSMMUT00000061810|gb|JV512136|gb|JV048391|gb|JV662934	ENSMMUT00000061810
309	2.8e-06	0.000167	617.57	5959.23	0.1	A_01_P1799566	gb|JV065156|gb|JV550101|gb|JV718266|gb|JU345444	JV065156
310	2.8e-06	0.000167	3789.33	12702.5	0.3	A_01_P1782086		A_01_P1782086
311	2.9e-06	0.00017	1613.41	523.56	3.08	A_01_P1703136	ens|ENSMMUT00000055120|ens|ENSMMUT00000077896|gb|JU331860|gb|JU492245	STXBP2	syntaxin binding protein 2	708676
312	2.9e-06	0.00017	32.67	149.92	0.22	A_01_P1672431	ens|ENSMMUT00000065194|gb|AF232914|gb|L38874	ENSMMUT00000065194
313	2.9e-06	0.00017	431.97	92.56	4.67	A_01_P1705241	ref|NM_001194828|ens|ENSMMUT00000038492|ens|ENSMMUT00000020130|gb|JV625539	TMEM91	transmembrane protein 91	100426021
314	2.9e-06	0.00017	34.44	373.92	0.092	A_01_P1791681	ref|XM_001086582	FAM78B	family with sequence similarity 78, member B	696203
315	2.9e-06	0.00017	239.22	9051.14	0.026	A_01_P009962	ref|NM_001194455|ens|ENSMMUT00000015710	KLF1	Kruppel-like factor 1 (erythroid)	716842
316	2.9e-06	0.00017	131807	47400.1	2.78	A_01_P1698611	ref|NM_001318351|gb|AB444905|gb|KC205291|gb|AB496714	LOC720309	HLA class I histocompatibility antigen, Cw-12 alpha chain-like	720309
317	2.9e-06	0.00017	308.19	8267.26	0.037	A_01_P1685731	ens|ENSMMUT00000064422|ref|XM_015142053|ref|XM_015142054	EPB42	erythrocyte membrane protein band 4.2-like	709427
318	3e-06	0.000174	1046.42	5306.76	0.2	A_01_P1686451	ens|ENSMMUT00000074353|ens|ENSMMUT00000014636|gb|JV490942|gb|JV451693	PPM1A	protein phosphatase, Mg2+/Mn2+ dependent, 1A	702987
319	3e-06	0.000174	9663.32	2158.59	4.48	A_01_P1825746		A_01_P1825746
320	3e-06	0.000174	1304.45	9964.14	0.13	A_01_P009611	ref|NM_001172161|gb|JU472585|gb|JV528910|gb|JV452442	ARL4A
321	3.1e-06	0.000176	21.28	277.9	0.077	A_01_P1833846	gb|JV668383|gb|JV483172|gb|JV559135|gb|JV521692	JV668383
322	3.1e-06	0.000176	463.97	122.77	3.78	A_01_P008610	ens|ENSMMUT00000073387|ens|ENSMMUT00000000089|gb|JV560962|gb|JV725598	PPFIA4	protein tyrosine phosphatase, receptor type, f polypeptide (PTPRF), interacting protein (liprin), alpha 4	703961
323	3.1e-06	0.000176	23146.8	6848.02	3.38	A_01_P008190	ens|ENSMMUT00000061810|gb|JU494527|gb|CN642065|gb|DV770750	ENSMMUT00000061810
324	3.1e-06	0.000176	1060.49	4443.61	0.24	A_01_P1694961	ens|ENSMMUT00000067316|ens|ENSMMUT00000021319|gb|AF046784	ENSMMUT00000067316
325	3.1e-06	0.000176	1017.66	374.42	2.72	A_01_P1698776	ref|NM_001261815|gb|AY369801|gb|JV667536|gb|JV052905	CUTL1
326	3.1e-06	0.000176	319.33	97.1	3.29	A_01_P1675056	ens|ENSMMUT00000076500	ENSMMUT00000076500
327	3.1e-06	0.000176	11.84	62.93	0.19	A_01_P1707626	ens|ENSMMUT00000009284|ens|ENSMMUT00000078884|ens|ENSMMUT00000072227|ens|ENSMMUT00000063136	NEDD4L	neural precursor cell expressed, developmentally down-regulated 4-like, E3 ubiquitin protein ligase	700282
328	3.2e-06	0.00018	138.76	444.41	0.31	A_01_P1745236	ens|ENSMMUT00000006822|gb|JV657890|gb|JV692283|gb|JV515822	BCKDHB
329	3.2e-06	0.00018	178.78	560.1	0.32	A_01_P1741091	ens|ENSMMUT00000024827|gb|XM_001096594	ENSMMUT00000024827
330	3.3e-06	0.000185	364.8	941.37	0.39	A_01_P1670841	ref|NM_001032900|ens|ENSMMUT00000014325|ens|ENSMMUT00000014327|ens|ENSMMUT00000057655	FUNDC2	FUN14 domain containing 2	574259
331	3.3e-06	0.000185	1472.73	4529.65	0.33	A_01_P1675666	ref|NM_001266120|ens|ENSMMUT00000028884|gb|JV045586|gb|JV637537	UBFD1	ubiquitin family domain containing 1	700601
332	3.4e-06	0.000187	5973.88	991.61	6.02	A_01_P004704	ens|ENSMMUT00000058684|gb|JV601670|gb|JU320482|gb|JV452700	ABLIM3	actin binding LIM protein family, member 3	709180
333	3.4e-06	0.000187	2116.28	818.28	2.59	A_01_P015537	ref|XM_015117612	HACD4
334	3.4e-06	0.000187	12.48	90.48	0.14	A_01_P1690151	ref|NM_001193744|ens|ENSMMUT00000010069|gb|JU479777|gb|JV672273	GPR146	G protein-coupled receptor 146	696750
335	3.4e-06	0.000187	1084.53	3948.43	0.27	A_01_P1718076		A_01_P1718076
336	3.4e-06	0.000187	114650	310391	0.37	A_01_P1780226	ens|ENSMMUT00000005482|gb|JV658226|gb|JV658227|gb|XM_002803987	RPS18	ribosomal protein S18	713939
337	3.4e-06	0.000187	403.95	7559.97	0.053	A_01_P009823	gb|JV459788|gb|JV459784|gb|JV459786|gb|JV636020	JV459788
338	3.5e-06	0.00019	4450.18	386.04	11.53	A_01_P1694411	ref|NM_001195474|ens|ENSMMUT00000039083|ens|ENSMMUT00000039084|ens|ENSMMUT00000030284	CLU	clusterin	677866
339	3.5e-06	0.00019	172.21	34.67	4.97	A_01_P1730696	ens|ENSMMUT00000032084|ens|ENSMMUT00000032089|ens|ENSMMUT00000032088|ens|ENSMMUT00000032090	TCF7L2
340	3.5e-06	0.00019	28056.3	7634.27	3.68	A_01_P006418	ens|ENSMMUT00000059728|gb|XM_001098002|ref|XM_015116399	FCN1	ficolin (collagen/fibrinogen domain containing) 1	712405
341	3.5e-06	0.00019	84726.3	251872	0.34	A_01_P1793416		A_01_P1793416
342	3.6e-06	0.000195	950.84	146.42	6.49	A_01_P016867	ens|ENSMMUT00000013862|gb|XM_001107647	SERPINE1	serpin peptidase inhibitor, clade E (nexin, plasminogen activator inhibitor type 1), member 1	713883
343	3.7e-06	0.000199	1415.01	317.67	4.45	A_01_P012507	ens|ENSMMUT00000041535|ens|ENSMMUT00000041532|gb|JV676817|gb|JV537533	PALLD	palladin, cytoskeletal associated protein	693824
344	3.7e-06	0.000199	21758.2	79428.6	0.27	A_01_P001067	ens|ENSMMUT00000076673|gb|JV564894|gb|JV453345|gb|JV703177	RBX1
345	3.7e-06	0.000199	242.99	78.48	3.1	A_01_P1742586		A_01_P1742586
346	3.8e-06	0.000203	278.15	946.17	0.29	A_01_P013813	ref|NM_001266195|gb|JV534686|gb|JV534684|gb|JV534685	PPM1K	protein phosphatase, Mg2+/Mn2+ dependent, 1K	702398
347	3.8e-06	0.000203	17.64	121.77	0.14	A_01_P1746341	ref|NM_001194486|gb|JV540168|gb|JV057189|gb|JV638957	ASF1A	ASF1 anti-silencing function 1 homolog A (S. cerevisiae)	714761
348	3.9e-06	0.000207	154.41	44.64	3.46	A_01_P1753241	ref|NM_001266106|ens|ENSMMUT00000002432|ens|ENSMMUT00000002426|ens|ENSMMUT00000002428	APBB3	amyloid beta (A4) precursor protein-binding, family B, member 3	698296
349	3.9e-06	0.000207	5403.28	19540.4	0.28	A_01_P012847	gb|JV572897|gb|JV708163|gb|JV053227|gb|JV643740	JV572897
350	3.9e-06	0.000207	1919.77	10739.2	0.18	A_01_P002335	ens|ENSMMUT00000032324|gb|JV549245|ref|XM_015131305|ref|XM_015131307	SLC25A38	solute carrier family 25 member 38-like	693614
351	4e-06	0.000207	1476.37	611.28	2.42	A_01_P1718236	ens|ENSMMUT00000077975|gb|JU474490|gb|JU471804|gb|JV496540	AP1B1	adaptor-related protein complex 1, beta 1 subunit	714638
352	4e-06	0.000207	624.42	213.06	2.93	A_01_P1718241	ens|ENSMMUT00000030096|ens|ENSMMUT00000030094|ens|ENSMMUT00000030095	AP1B1	adaptor-related protein complex 1, beta 1 subunit	714638
353	4e-06	0.000207	1264.15	319.77	3.95	A_01_P1820991	gb|JU472351|ref|XM_015117058|ref|XM_015117059	SLC46A2	solute carrier family 46, member 2	719542
354	4e-06	0.000207	5877.67	2042.09	2.88	A_01_P004882	ens|ENSMMUT00000042155|gb|JU478968|gb|XM_001098422	IGF2BP3	insulin-like growth factor 2 mRNA binding protein 3	704774
355	4e-06	0.000207	126.87	1279.97	0.099	A_01_P1828586	ens|ENSMMUT00000009741|ref|XM_001083067	XK	X-linked Kx blood group (McLeod syndrome)	696407
356	4e-06	0.000207	7908.15	25312.1	0.31	A_01_P1746451	ens|ENSMMUT00000054915	ENSMMUT00000054915
357	4e-06	0.000207	1778.96	621.78	2.86	A_01_P1818376	ens|ENSMMUT00000056497|gb|JV727228|gb|JV633841|gb|JV598774	SFXN5	sideroflexin 5	705559
358	4e-06	0.000207	9.41	61.78	0.15	A_01_P006717	ref|NM_001194664|ens|ENSMMUT00000008176|gb|KF877035|gb|JU475236	CLEC9A	C-type lectin domain family 9, member A	717472
359	4.1e-06	0.000207	29952.1	11470.2	2.61	A_01_P000452	gb|JV053804|gb|JV644349|gb|JV708685|gb|XM_001086701	JV053804
360	4.1e-06	0.000207	39.78	523.54	0.076	A_01_P1670581	ref|NM_001032849|ens|ENSMMUT00000013670|gb|AF449264	CCL1	chemokine (C-C motif) ligand 1	574177
361	4.1e-06	0.000207	9355.51	2745.31	3.41	A_01_P002038	ref|NM_001142313|ens|ENSMMUT00000027825	GP9	glycoprotein IX (platelet)	704202
362	4.1e-06	0.000207	5387.66	1565.62	3.44	A_01_P1764076	ref|NM_001266205|ens|ENSMMUT00000030188|gb|JV592270|gb|JV694930	TNFRSF1B	tumor necrosis factor receptor superfamily, member 1B	715454
363	4.1e-06	0.000207	1588.29	528.56	3	A_01_P1697977	ens|ENSMMUT00000011054|ens|ENSMMUT00000031418|gb|JV048056|gb|JU476959	LOC704658
364	4.1e-06	0.000207	8595.1	1415.33	6.07	A_01_P1715726	ens|ENSMMUT00000018499|ref|XM_001082345	TUBB1	tubulin, beta 1 class VI	693889
365	4.1e-06	0.000207	1362.33	25382.3	0.054	A_01_P001962	ens|ENSMMUT00000061998|gb|JV593446|gb|JV639043|gb|JV557667	FSD1
366	4.1e-06	0.000207	29.24	206.72	0.14	A_01_P1688821	ens|ENSMMUT00000002752|gb|JV548811|gb|JV704187|gb|JV620213	GRAMD1C	GRAM domain-containing protein 1C-like	711458
367	4.1e-06	0.000207	17.89	102.02	0.18	A_01_P002629	ref|NM_001266827|gb|JV635600|gb|JU328464|ref|XM_015139078	BEND5	BEN domain containing 5	711150
368	4.2e-06	0.00021	13062.2	4695.44	2.78	A_01_P1742591	ens|ENSMMUT00000063298|ref|XM_015128461|ref|XM_015128460|ref|XM_015128462	DNASE1L1	deoxyribonuclease I-like 1	100425571
369	4.2e-06	0.00021	14.75	104.22	0.14	A_01_P1688806	ens|ENSMMUT00000020871|gb|JV463765|gb|JV501776|gb|JV577591	NEPRO
370	4.2e-06	0.00021	5792.28	430.48	13.46	A_01_P1685656	gb|JV069926|gb|JV722197	JV069926
371	4.2e-06	0.00021	489.56	1667.96	0.29	A_01_P012590	gb|JV697408|gb|JV629713|gb|JV558935|gb|XM_001090816	JV697408
372	4.3e-06	0.000214	95.25	1061.98	0.09	A_01_P1760011	ens|ENSMMUT00000006040|ens|ENSMMUT00000006043|gb|JV711457|gb|JV501690	BACE2	beta-site APP-cleaving enzyme 2	715330
373	4.3e-06	0.000214	9958.72	3096.89	3.22	A_01_P005854	ens|ENSMMUT00000056565|ens|ENSMMUT00000068780|gb|JV692753|gb|JV068134	ENSMMUT00000056565
374	4.4e-06	0.000216	1500.08	183.35	8.18	A_01_P005451	ens|ENSMMUT00000007357|gb|JV600874|gb|JV668319|gb|JV528111	GJA1	gap junction protein, alpha 1, 43kDa	714344
375	4.4e-06	0.000216	126.43	33.49	3.78	A_01_P1687761	ens|ENSMMUT00000018647|gb|XM_002804646|ref|XM_015141480	CDHR2	cadherin-related family member 2	697249
376	4.4e-06	0.000216	123.21	526.17	0.23	A_01_P020182	ens|ENSMMUT00000025530|gb|JV634700|gb|JV599549|gb|JU337306	ENSMMUT00000025530
377	4.4e-06	0.000216	207.76	530.22	0.39	A_01_P015863	ens|ENSMMUT00000015617|gb|JU337296|ref|XM_015133974|ref|XM_015133975	LOC708314	histone deacetylase 9-like	708314
378	4.5e-06	0.000221	76.54	260.28	0.29	A_01_P1736928	ens|ENSMMUT00000032124|gb|KX055252|gb|KX055310|gb|MF043805	ENSMMUT00000032124
379	4.6e-06	0.000222	151.01	22.91	6.59	A_01_P1675126	ens|ENSMMUT00000004646|gb|JV650612|ref|XM_015119356	ITGB3	integrin, beta 3 (platelet glycoprotein IIIa, antigen CD61)	717379
380	4.6e-06	0.000222	54.97	237.36	0.23	A_01_P014849	ens|ENSMMUT00000077056|ens|ENSMMUT00000001134|gb|JU492078|gb|JV069455	DST
381	4.6e-06	0.000222	1978.08	510.58	3.87	A_01_P010360	gb|JV722281|gb|JV660146|gb|JV518675|gb|JV556322	JV722281
382	4.6e-06	0.000222	2106.05	643.81	3.27	A_01_P1719136	ens|ENSMMUT00000004763|ens|ENSMMUT00000011649|gb|JV501043|gb|JU326252	PLXNB2	plexin B2	720646
383	4.6e-06	0.000222	1109.57	2515.96	0.44	A_01_P1768136	ref|NM_001266981|ens|ENSMMUT00000005151|gb|JV602251|gb|JV700958	BTF3L4	basic transcription factor 3-like 4	712955
384	4.6e-06	0.000222	75.15	210.18	0.36	A_01_P1771326	ens|ENSMMUT00000054579|gb|JU323008|gb|JU348448|gb|JV723332	TMEM231	transmembrane protein 231	711744
385	4.7e-06	0.000224	22819.1	60248.2	0.38	A_01_P1689681	ens|ENSMMUT00000030296	ENSMMUT00000030296
386	4.7e-06	0.000224	71.07	16.81	4.23	A_01_P016721	gb|JV713650|gb|JU342755|gb|XM_001107694	JV713650
387	4.7e-06	0.000224	265.47	62.88	4.22	A_01_P019055	ref|NM_001194580|ens|ENSMMUT00000022030|ens|ENSMMUT00000022029|ref|XM_015135936	MPIG6B
388	4.7e-06	0.000224	3254.66	18735	0.17	A_01_P1774411	gb|JV619197|gb|JV547720|gb|JV471304|gb|JV063226	JV619197
389	4.7e-06	0.000224	664.45	1785.49	0.37	A_01_P1682901	ref|XR_010271	LOC696478	putative uncharacterized protein encoded by NCRNA00116-like	696478
390	4.8e-06	0.000225	506.99	1568.69	0.32	A_01_P006553	ref|NM_001260749|ens|ENSMMUT00000006052|gb|JV053656|gb|JV053657	DLST	dihydrolipoamide S-succinyltransferase (E2 component of 2-oxo-glutarate complex)	701006
391	4.8e-06	0.000225	425.16	77.85	5.46	A_01_P1713246	ref|NM_001265818|gb|JV539495|gb|JU483675|gb|JU483674	PLA2G15	phospholipase A2, group XV	702619
392	4.8e-06	0.000225	10035.4	1696.71	5.91	A_01_P013192	ens|ENSMMUT00000045259|gb|JU343949|gb|JV715708|ref|XM_015116716	ATF3	activating transcription factor 3	710832
393	4.8e-06	0.000225	757.57	322.2	2.35	A_01_P1819111	ens|ENSMMUT00000014783|gb|JV684401|gb|JV617065|gb|JV529000	MGAT5	mannosyl (alpha-1,6-)-glycoprotein beta-1,6-N-acetyl-glucosaminyltransferase	709108
394	4.8e-06	0.000225	5576.32	45923.4	0.12	A_01_P1686841		A_01_P1686841
395	4.8e-06	0.000225	53274.8	167540	0.32	A_01_P1776986		A_01_P1776986
396	4.9e-06	0.000228	69.32	22.59	3.07	A_01_P1716786	ens|ENSMMUT00000008842|gb|JV611330|gb|JV056526|gb|JV462812	ENSMMUT00000008842
397	4.9e-06	0.000228	1400.83	564.03	2.48	A_01_P002616	gb|JV625673|gb|JV693238|gb|JV590682|gb|JU323328	JV625673
398	4.9e-06	0.000228	1328.22	482.5	2.75	A_01_P010436	gb|JV506482|gb|JV060838|gb|JV468315|gb|JV714799	JV506482
399	4.9e-06	0.000228	9088.45	27955.3	0.33	A_01_P1754521	ref|NM_001193562|ens|ENSMMUT00000005316|ens|ENSMMUT00000055720|ens|ENSMMUT00000062335	RPL17
400	5e-06	0.000231	74.12	245.21	0.3	A_01_P1825156	ens|ENSMMUT00000055892|gb|JU474292|gb|JU474293|gb|JU474291	TMIGD2
401	5e-06	0.000231	1669.93	3919.75	0.43	A_01_P009057	ens|ENSMMUT00000023186|ens|ENSMMUT00000064271|gb|JU320545|gb|JV669286	UBE2S	ubiquitin-conjugating enzyme E2S	700592
402	5.1e-06	0.000234	3663.19	435.45	8.41	A_01_P1731441	ref|NM_001243086|ens|ENSMMUT00000032228|ens|ENSMMUT00000057383|ens|ENSMMUT00000059173	VWF	von Willebrand factor	722019
403	5.1e-06	0.000234	1673.34	627.37	2.67	A_01_P1725141	ens|ENSMMUT00000019884|ens|ENSMMUT00000067973|gb|JV056900|gb|JV711250	ENSMMUT00000019884
404	5.1e-06	0.000234	118.21	13.49	8.76	A_01_P1812346	ens|ENSMMUT00000063244|ens|ENSMMUT00000077539|gb|JV726032|gb|XM_001113561	TNFRSF10B
405	5.2e-06	0.000235	150.78	25.9	5.82	A_01_P1764171	ens|ENSMMUT00000008623|gb|JU489019|gb|JV585945|gb|JV620825	TMEM51
406	5.2e-06	0.000235	22.76	102.79	0.22	A_01_P1749881	ens|ENSMMUT00000057264|gb|JV485747|gb|JV632241|gb|JU326569	CDKL1	cyclin-dependent kinase-like 1 (CDC2-related kinase)	705975
407	5.2e-06	0.000235	13528.2	1244.05	10.87	A_01_P1683241	ref|NM_001195474|ens|ENSMMUT00000039083|ens|ENSMMUT00000039084|ens|ENSMMUT00000030284	CLU	clusterin	677866
408	5.2e-06	0.000235	136.65	822.7	0.17	A_01_P015348	ens|ENSMMUT00000031785|gb|JV475156|gb|JV587829|gb|JV622718	PMEPA1
409	5.2e-06	0.000235	15441.6	50373.6	0.31	A_01_P015452	ref|NM_001204518|gb|JV049019|gb|JV637900|gb|JV637901	NME2	non-metastatic cells 2, protein (NM23B) expressed in	100533957
410	5.2e-06	0.000235	211.67	673.74	0.31	A_01_P020118	ref|NM_001194486|gb|JV540168|gb|JV501734|gb|JV679417	ASF1A	ASF1 anti-silencing function 1 homolog A (S. cerevisiae)	714761
411	5.3e-06	0.000239	152.67	46.64	3.27	A_01_P1686171	ens|ENSMMUT00000009061|gb|JV470620|gb|JV508948|gb|JV547026	ZNF219	zinc finger protein 219	707423
412	5.4e-06	0.000242	1704.64	33066.8	0.052	A_01_P1701136	ens|ENSMMUT00000024656|gb|JV715442|gb|JV617238|gb|JV507428	IFIT1	interferon-induced protein with tetratricopeptide repeats 1	695683
413	5.4e-06	0.000242	221475	41679.1	5.31	A_01_P1755026	ens|ENSMMUT00000074566|ref|XM_001102788	LOC703451
414	5.4e-06	0.000242	472.89	3566.53	0.13	A_01_P002594	ref|NM_001260717|ens|ENSMMUT00000008370|gb|JV490427|gb|JV490428	BCL2L1	BCL2-like 1	713035
415	5.5e-06	0.000244	1177.98	368.2	3.2	A_01_P001215	gb|JV715390|gb|JV715391|gb|JU343783|ref|XM_015149976	MN1	meningioma (disrupted in balanced translocation) 1	713280
416	5.5e-06	0.000244	509.39	75.94	6.71	A_01_P005964	ref|NM_001266519|ens|ENSMMUT00000020203|ens|ENSMMUT00000020206|gb|JV640635	NCKAP1	NCK-associated protein 1	711124
417	5.5e-06	0.000244	497.04	181.81	2.73	A_01_P1774421	gb|CN804922	CN804922
418	5.5e-06	0.000244	27.15	123.98	0.22	A_01_P009088	ref|XM_015134721|ref|XM_015134720	IMMP2L	IMP2 inner mitochondrial membrane peptidase-like (S. cerevisiae)	701823
419	5.6e-06	0.000247	421.84	963.97	0.44	A_01_P002596	gb|JV055835|gb|JV575920|gb|JU325858|gb|JV538306	JV055835
420	5.6e-06	0.000247	6746.13	2608.01	2.59	A_01_P1672586	ref|NM_001194840|ens|ENSMMUT00000015924|ens|ENSMMUT00000011054|ens|ENSMMUT00000039388	SULT1A3	sulfotransferase family, cytosolic, 1A, phenol-preferring, member 3	100428398
421	5.6e-06	0.000247	35.85	418.26	0.086	A_01_P1674697	ref|NM_001032849|ens|ENSMMUT00000013670|gb|AF449264	CCL1	chemokine (C-C motif) ligand 1	574177
422	5.7e-06	0.000249	4330.26	14968.3	0.29	A_01_P1829256		A_01_P1829256
423	5.7e-06	0.000249	27.57	204.98	0.13	A_01_P008931	ens|ENSMMUT00000007082|gb|JU336502|gb|JU336503|gb|JV558859	ENSMMUT00000007082
424	5.7e-06	0.000249	68.27	847.66	0.081	A_01_P013729	ens|ENSMMUT00000078592|gb|JV455851|gb|JV570296|gb|JU479679	ERMAP	erythroblast membrane-associated protein (Scianna blood group)	698433
425	5.7e-06	0.000249	4492.19	969.96	4.63	A_01_P000530	ens|ENSMMUT00000001770|gb|JV498024|gb|JV675872|gb|JV608746	F13A1	coagulation factor XIII, A1 polypeptide	711264
426	5.8e-06	0.000251	494.76	2435.74	0.2	A_01_P1742061	ens|ENSMMUT00000047789|ens|ENSMMUT00000004348|gb|JV655920|ref|XM_015128203	MBNL3	muscleblind-like splicing regulator 3	706102
427	5.8e-06	0.000251	10847.4	3537.31	3.07	A_01_P008415	ref|XM_001109275	TBXAS1	thromboxane A synthase 1 (platelet)	711748
428	5.8e-06	0.000251	1426.07	373.26	3.82	A_01_P009843	ens|ENSMMUT00000039742|gb|JV477277|gb|JV589584|gb|JV553467	TMEM8A	transmembrane protein 8A	722297
429	5.9e-06	0.000252	17611	5871.96	3	A_01_P012550	gb|JV062396|gb|JV470187|gb|JV470188	JV062396
430	5.9e-06	0.000252	17.37	270.5	0.064	A_01_P1761511	ens|ENSMMUT00000016482|gb|JV682854|gb|JV543735|gb|JV650454	AQP1	aquaporin 1 (Colton blood group)	694735
431	5.9e-06	0.000252	886.72	270.1	3.28	A_01_P1768531	ref|NM_001260780|ens|ENSMMUT00000030761|gb|JV611068|gb|JV538998	NCSTN	nicastrin	719696
432	5.9e-06	0.000252	5764.65	36948.2	0.16	A_01_P007710	ens|ENSMMUT00000000098|gb|JV532737|gb|JV672356|gb|JV051162	FAM210B
433	5.9e-06	0.000252	753.66	2805.06	0.27	A_01_P1702576	ens|ENSMMUT00000022133	CBARP
434	5.9e-06	0.000252	1188.08	373.83	3.18	A_01_P014743	ens|ENSMMUT00000027845|gb|XM_001089771	F12	coagulation factor XII (Hageman factor)	699875
435	6e-06	0.000254	62.84	336.34	0.19	A_01_P1826096		A_01_P1826096
436	6e-06	0.000254	13124.9	4481.01	2.93	A_01_P1761641	ens|ENSMMUT00000042155|gb|JV705416|gb|XM_001098422	IGF2BP3	insulin-like growth factor 2 mRNA binding protein 3	704774
437	6e-06	0.000254	150.55	792.15	0.19	A_01_P007008	gb|JV051060|gb|JV641614|gb|JV706348	JV051060
438	6e-06	0.000254	1117.65	3157.32	0.35	A_01_P1746466		A_01_P1746466
439	6.1e-06	0.000254	2845.79	14258.8	0.2	A_01_P1678376	ref|NM_001267022|gb|JV044807|gb|JU332264|gb|JU334969	C15H9orf78	chromosome 9 open reading frame 78	716542
440	6.1e-06	0.000254	7611.34	1614.22	4.72	A_01_P1730691	gb|DQ148230|gb|JV556069|gb|XM_001090054|ref|XM_015148198	TCF7L2
441	6.1e-06	0.000254	339.44	1543.15	0.22	A_01_P1701451	ens|ENSMMUT00000055824|gb|KX055376|gb|KX055351|gb|KY199356	ENSMMUT00000055824
442	6.1e-06	0.000254	267.94	97.71	2.74	A_01_P1747446	ens|ENSMMUT00000020058|ref|XM_015142129|ref|XM_015142130	PATL2
443	6.1e-06	0.000254	393.13	1300.52	0.3	A_01_P1788536		A_01_P1788536
444	6.1e-06	0.000254	13.95	65.93	0.21	A_01_P1747711	ref|NM_001266861|ens|ENSMMUT00000027380|ens|ENSMMUT00000070776|gb|JU328215	MNS1	meiosis-specific nuclear structural 1	699377
445	6.1e-06	0.000254	938.19	166.49	5.64	A_01_P1735066	ens|ENSMMUT00000043722|ref|XM_015111811|ref|XM_015111810|ref|XM_015111812	MFSD2B	major facilitator superfamily domain containing 2B	718367
446	6.2e-06	0.000255	7081.88	2549.05	2.78	A_01_P010943	ens|ENSMMUT00000056979|gb|JV492226|gb|JV670734|gb|JV049803	ENSMMUT00000056979
447	6.2e-06	0.000255	79.58	220.31	0.36	A_01_P1805306	gb|JV719528|gb|JU490222|gb|JU490223|gb|JV066694	JV719528
448	6.2e-06	0.000255	15394	58216.1	0.26	A_01_P1777356		A_01_P1777356
449	6.2e-06	0.000255	37.99	162.57	0.23	A_01_P015286	gb|JU343298|gb|JV704500|gb|JV566390|gb|JV468093	JU343298
450	6.2e-06	0.000255	16566.5	44010.5	0.38	A_01_P1780731	ens|ENSMMUT00000006392|ens|ENSMMUT00000028225|gb|JV590038|gb|JV516139	ENSMMUT00000006392
451	6.3e-06	0.000257	2546.14	959.96	2.65	A_01_P016791	gb|JU472680|gb|JU328450|ref|XM_015134339|ref|XM_015134340	ZNF655	zinc finger protein 655	718811
452	6.3e-06	0.000257	3349.73	485.99	6.89	A_01_P1735321	gb|JV466563|gb|JV600499|gb|JV600498|gb|JV567501	JV466563
453	6.3e-06	0.000257	735.14	1781.62	0.41	A_01_P1691791	ref|NM_001266885|ens|ENSMMUT00000007155|gb|JV468120|gb|JV581405	FAM69A	family with sequence similarity 69, member A	706803
454	6.3e-06	0.000257	68595.4	8041.87	8.53	A_01_P014392	ens|ENSMMUT00000065419|gb|JU473970|gb|XR_012098|ref|XM_015149055	MYL9	myosin regulatory light chain RLC-A-like	715834
455	6.3e-06	0.000257	1351.85	23061.2	0.059	A_01_P002155	ens|ENSMMUT00000016482|gb|JU485894|gb|JV060098|gb|JV714040	AQP1	aquaporin 1 (Colton blood group)	694735
456	6.4e-06	0.000258	233.39	71.61	3.26	A_01_P1743081	ens|ENSMMUT00000024505|gb|JV053006|gb|JV643519|gb|JU327776	MBOAT1	membrane bound O-acyltransferase domain containing 1	706078
457	6.4e-06	0.000258	6275.36	2168.61	2.89	A_01_P018418	ens|ENSMMUT00000011003|gb|DR770915|ref|XM_015131652|ref|XM_015131669	PAQR7	progestin and adipoQ receptor family member VII	713411
458	6.4e-06	0.000258	72.83	13.98	5.21	A_01_P1747951	ens|ENSMMUT00000018634|gb|JV635742|ref|XM_015142468	RBPMS2
459	6.4e-06	0.000258	635.42	1857.88	0.34	A_01_P014495	ref|NM_001265740|gb|JV048984|gb|JV703517|gb|JV719023	CLDND1	claudin domain containing 1	698472
460	6.4e-06	0.000258	28.4	135.93	0.21	A_01_P007944	gb|JV058865|gb|JV614166|gb|JV465889|gb|JV649200	JV058865
461	6.5e-06	0.00026	221.36	24.53	9.02	A_01_P1685351	ens|ENSMMUT00000057904|gb|JV610855|gb|JV500327|gb|JV678071	SASH1	SAM and SH3 domain containing 1	574384
462	6.5e-06	0.00026	280.69	72.48	3.87	A_01_P1732936	ens|ENSMMUT00000030648|ens|ENSMMUT00000076037|ens|ENSMMUT00000057334|ens|ENSMMUT00000056626	LRP1
463	6.5e-06	0.00026	37.61	165.58	0.23	A_01_P1699856	ens|ENSMMUT00000004906|ens|ENSMMUT00000029564|ens|ENSMMUT00000059101|ens|ENSMMUT00000064696	LOC707320	ubiquitin-conjugating enzyme E2 C-like	707320
464	6.6e-06	0.000261	625.29	2204.71	0.28	A_01_P006546	ens|ENSMMUT00000018151|gb|JV627799|gb|JV048164|gb|JU492814	VEGFB
465	6.6e-06	0.000261	352.37	944.76	0.37	A_01_P1819631		A_01_P1819631
466	6.6e-06	0.000261	20.55	66.17	0.31	A_01_P1826981	ens|ENSMMUT00000031163|gb|JV591901|ref|XM_015124467|ref|XM_015124468	SULT2B1
467	6.6e-06	0.000261	50729.8	121019	0.42	A_01_P1780486		A_01_P1780486
468	6.6e-06	0.000261	475.31	5359.93	0.089	A_01_P1804021	ens|ENSMMUT00000006040|ens|ENSMMUT00000054105|gb|JV577520|gb|JV711455	BACE2	beta-site APP-cleaving enzyme 2	715330
469	6.7e-06	0.000265	189.37	27.3	6.94	A_01_P1671611	ref|NM_001032823|gb|AF285761	SLC6A4	solute carrier family 6 (neurotransmitter transporter, serotonin), member 4	574140
470	6.8e-06	0.000268	575.08	108.74	5.29	A_01_P1684536	gb|JV517609|gb|JV721575|gb|JV479217|gb|JV555327	JV517609
471	6.8e-06	0.000268	715.02	2393.67	0.3	A_01_P1673286	ref|NM_001267792|ens|ENSMMUT00000012327|ens|ENSMMUT00000068126|ens|ENSMMUT00000068756	TIMM8B
472	6.9e-06	0.000269	1589.52	452.91	3.51	A_01_P1831966	gb|XM_001094565|ref|XM_015126934	ARHGAP6	Rho GTPase activating protein 6	709978
473	6.9e-06	0.000269	44.04	199.27	0.22	A_01_P1680021	ens|ENSMMUT00000004590|gb|JU476087|gb|XR_013148|ref|XM_015115641	POU2AF1
474	6.9e-06	0.000269	5254.3	1761.33	2.98	A_01_P1798921	ens|ENSMMUT00000061423|gb|JV547135|gb|JV509058|gb|JV470714	SLC15A3	solute carrier family 15, member 3	696060
475	6.9e-06	0.000269	323936	128035	2.53	A_01_P000238	ens|ENSMMUT00000018186|gb|JV489238|gb|JV489240|gb|JV489239	ENSMMUT00000018186
476	7.1e-06	0.000276	1763.29	4505.62	0.39	A_01_P005116	ref|NM_001193796|ens|ENSMMUT00000001793|gb|JV631456|gb|JU495163	FAM104A	family with sequence similarity 104, member A	695865
477	7.1e-06	0.000276	1701.36	4704.28	0.36	A_01_P001085	gb|JV713566|gb|JU470601|gb|XM_001096429	JV713566
478	7.2e-06	0.000276	359.68	49.75	7.23	A_01_P1679196	ref|NM_001266284|ens|ENSMMUT00000018629|ens|ENSMMUT00000066526|ens|ENSMMUT00000066611	CTTN	cortactin	708291
479	7.2e-06	0.000276	11598.3	3253.03	3.57	A_01_P013131	ens|ENSMMUT00000054907|gb|JV490937|gb|JV490938|gb|JV669270	LGMN	legumain	703734
480	7.2e-06	0.000276	1258.78	3418.36	0.37	A_01_P1679181	ref|NM_001266484|ens|ENSMMUT00000023299|ens|ENSMMUT00000061639|gb|JU324206	MRPL23	mitochondrial ribosomal protein L23	704210
481	7.2e-06	0.000276	3027.4	9094.1	0.33	A_01_P1779936		A_01_P1779936
482	7.2e-06	0.000276	128525	51264.1	2.51	A_01_P013363	gb|JV722290|gb|JV694927|gb|JU347866|gb|JV518690	JV722290
483	7.2e-06	0.000276	21424.7	73110.5	0.29	A_01_P1828254	ens|ENSMMUT00000057153|ens|ENSMMUT00000014057|ens|ENSMMUT00000007154|ens|ENSMMUT00000060488	RPL5
484	7.3e-06	0.000278	402	83.91	4.79	A_01_P1793581		A_01_P1793581
485	7.3e-06	0.000278	768.26	5617.92	0.14	A_01_P011327	gb|JV573926|gb|JV608386|gb|JV675491|gb|JV536084	JV573926
486	7.3e-06	0.000278	410.51	123.98	3.31	A_01_P1829471	ens|ENSMMUT00000017887|gb|JV574321|gb|JU330342|gb|JU472711	ABCD1	ATP-binding cassette, sub-family D (ALD), member 1	696794
487	7.4e-06	0.000282	5982.59	2480.79	2.41	A_01_P1728121	ens|ENSMMUT00000030973|ens|ENSMMUT00000067146|ens|ENSMMUT00000005928|ens|ENSMMUT00000006964	ENSMMUT00000030973
488	7.5e-06	0.000284	11025.2	29360	0.38	A_01_P1691071	ref|NM_001193564|ens|ENSMMUT00000025784|gb|JV692596|gb|JV590032	RPL22	ribosomal protein L22	703050
489	7.5e-06	0.000284	2478.7	1039.28	2.39	A_01_P013368	gb|JV687015|gb|JV653829|gb|JV509973|gb|JV619464	JV687015
490	7.6e-06	0.000286	376.44	1038.01	0.36	A_01_P1815952		A_01_P1815952
491	7.6e-06	0.000286	7888.33	2024.14	3.9	A_01_P1697166	gb|GQ153418	GQ153418
492	7.6e-06	0.000286	93615.1	42809.3	2.19	A_01_P010218	ens|ENSMMUT00000061668|gb|JV581549|gb|JV581550|gb|JV468283	LAMP1	lysosomal-associated membrane protein 1	697331
493	7.7e-06	0.000288	287.93	113.78	2.53	A_01_P1700551	ens|ENSMMUT00000011892|ens|ENSMMUT00000058893|ens|ENSMMUT00000062558|gb|JV057737	GBA
494	7.7e-06	0.000288	20263.5	100471	0.2	A_01_P008348	ref|NM_001194597|ens|ENSMMUT00000038672|ens|ENSMMUT00000019544|gb|JV636812	BABAM1
495	7.7e-06	0.000288	1932.35	5039.73	0.38	A_01_P1794901	ref|NM_001265806|ens|ENSMMUT00000060343|gb|JV059497|gb|JV059495	HMGB1
496	7.8e-06	0.00029	51.07	250.96	0.2	A_01_P004935	ref|NM_001194665|ens|ENSMMUT00000025019|gb|JV667293|gb|JV639311	CATSPERZ
497	7.8e-06	0.00029	11572.1	4993.99	2.32	A_01_P1693116	ref|NM_001195713|ens|ENSMMUT00000066962|gb|DQ147967|gb|JV490605	ILK	integrin-linked kinase	709944
498	7.8e-06	0.00029	77.71	381.53	0.2	A_01_P1756696	ens|ENSMMUT00000019970|gb|JU473212|gb|XM_001104281|ref|XM_015129863	BTLA	b- and T-lymphocyte attenuator-like	708202
499	7.9e-06	0.000291	9973.79	3912.1	2.55	A_01_P1725541	ens|ENSMMUT00000020391|gb|JV509058|gb|JV470714|gb|JV716453	SLC15A3	solute carrier family 15, member 3	696060
500	7.9e-06	0.000291	52.92	133.22	0.4	A_01_P014973	ens|ENSMMUT00000074517|gb|JU494788|ref|XM_015111950|ref|XM_015111959	ENSMMUT00000074517
501	7.9e-06	0.000291	9.59	44.62	0.22	A_01_P002604	ens|ENSMMUT00000000935|ref|XM_015141666	ENSMMUT00000000935
502	7.9e-06	0.000291	229.58	82.93	2.77	A_01_P1689141	ref|NM_001194468|ens|ENSMMUT00000074631|gb|JV683725|gb|JV616400	LAMB2	laminin, beta 2 (laminin S)	707892
503	7.9e-06	0.000291	9370.83	25438.3	0.37	A_01_P1749671		A_01_P1749671
504	7.9e-06	0.000291	1575.14	385.01	4.09	A_01_P1797016	ref|XM_015112368|ref|XM_015112377	PEAR1	platelet endothelial aggregation receptor 1	718698
505	8e-06	0.000292	10698.5	28692.5	0.37	A_01_P1681436		A_01_P1681436
506	8e-06	0.000292	1390.7	3160.15	0.44	A_01_P1784818		A_01_P1784818
507	8e-06	0.000292	59.35	197.79	0.3	A_01_P1717971	gb|KX055368|gb|KY199299|gb|KY199308|gb|KY199338	KX055368
508	8e-06	0.000292	1708.31	659.5	2.59	A_01_P008343	ref|NM_001194840|ens|ENSMMUT00000031420|gb|JV479811|gb|JU492255	SULT1A3	sulfotransferase family, cytosolic, 1A, phenol-preferring, member 3	100428398
509	8.1e-06	0.000294	366.34	150.76	2.43	A_01_P1827786	ens|ENSMMUT00000061742|gb|JV650985|gb|JV581366|gb|JV714574	C20H16orf86
510	8.1e-06	0.000294	605.44	3324.89	0.18	A_01_P1820741	ens|ENSMMUT00000075218|gb|JV668505|gb|JU484225|gb|JV464238	GPSM1	G-protein signaling modulator 1	710652
511	8.2e-06	0.000297	25.34	67.24	0.38	A_01_P1709611	ens|ENSMMUT00000007104|ens|ENSMMUT00000007106|ens|ENSMMUT00000007103|ens|ENSMMUT00000007102	SRCIN1
512	8.2e-06	0.000297	10948.9	2790.79	3.92	A_01_P018332	ens|ENSMMUT00000047175|gb|JV668620|gb|JV470534|gb|JV062666	EGFL7	EGF-like-domain, multiple 7	709840
513	8.3e-06	0.000297	63035.7	31908.2	1.98	A_01_P005881	ens|ENSMMUT00000064627|gb|JV616428|gb|JV534274|gb|JV457821	CST3	cystatin C	574313
514	8.3e-06	0.000297	51276.3	172663	0.3	A_01_P015952	ens|ENSMMUT00000021291|gb|JV697294|gb|JV482865|gb|JV629615	NCOA4	nuclear receptor coactivator 4	709509
515	8.3e-06	0.000297	30.01	237.5	0.13	A_01_P003444	ens|ENSMMUT00000065994|gb|JV664172|gb|JV725781|gb|JV074177	FHDC1	FH2 domain containing 1	696136
516	8.3e-06	0.000297	53223.5	167519	0.32	A_01_P1776631		A_01_P1776631
517	8.3e-06	0.000297	12.79	393.06	0.033	A_01_P1750931	ens|ENSMMUT00000022258	ENSMMUT00000022258
518	8.3e-06	0.000297	19.8	59.58	0.33	A_01_P1811226	ens|ENSMMUT00000053877|gb|JV066261|gb|JV656520|gb|JU489989	KNL1
519	8.4e-06	0.000298	116.55	47.1	2.47	A_01_P1798546	ref|NM_001266399|ens|ENSMMUT00000067950|ens|ENSMMUT00000061283|gb|JV562546	SLC39A13	solute carrier family 39 (zinc transporter), member 13	713420
520	8.4e-06	0.000298	11521.4	44865.6	0.26	A_01_P1723066		A_01_P1723066
521	8.4e-06	0.000298	741.36	2378.01	0.31	A_01_P1781108		A_01_P1781108
522	8.4e-06	0.000298	28847.1	11952.1	2.41	A_01_P000481	gb|JV641850|gb|JV532930|gb|JV532931|gb|JV456395	JV641850
523	8.5e-06	0.0003	2860.83	1106.12	2.59	A_01_P004027	ref|NM_001193433|ens|ENSMMUT00000040459|gb|JV685751|gb|JV583481	RPS27L	ribosomal protein S27-like	705483
524	8.5e-06	0.0003	7808.5	2327.08	3.36	A_01_P1716096	ref|NM_001266851|ens|ENSMMUT00000013904|ens|ENSMMUT00000070332|ens|ENSMMUT00000045002	CTSA	cathepsin A	708592
525	8.5e-06	0.0003	1360.23	588.68	2.31	A_01_P014539	ref|NM_001257895|gb|JV481522|gb|JV601710|gb|JV048221	ATG9A	autophagy related 9A	702263
526	8.5e-06	0.0003	103.56	468.81	0.22	A_01_P1745391	ref|NM_001261717|ens|ENSMMUT00000004895|ens|ENSMMUT00000040283|gb|JV609368	ANKRD6	ankyrin repeat domain 6	701339
527	8.6e-06	0.000301	583.53	1793.76	0.33	A_01_P012403	ens|ENSMMUT00000017295|gb|JU484786|gb|XM_001091731	GPR18	G protein-coupled receptor 18	698714
528	8.6e-06	0.000301	4682.64	1985.31	2.36	A_01_P1712371	ens|ENSMMUT00000001007|ens|ENSMMUT00000001008|ens|ENSMMUT00000001015|ens|ENSMMUT00000001013	CLN3	battenin-like	705815
529	8.6e-06	0.000301	24.92	80.99	0.31	A_01_P1752911	ref|NM_001261785|ens|ENSMMUT00000015688|ens|ENSMMUT00000015693|ens|ENSMMUT00000056203	SLC12A2	solute carrier family 12 (sodium/potassium/chloride transporters), member 2	704672
530	8.6e-06	0.000301	4769.47	12946.8	0.37	A_01_P1671291	ref|NM_001032804|ens|ENSMMUT00000002415|gb|AB087271|gb|JU332147	SOD1	superoxide dismutase 1, soluble	574096
531	8.7e-06	0.000304	99.09	574.72	0.17	A_01_P1766251	gb|JV061957|gb|JV061958|gb|JU487285|gb|JV652392	JV061957
532	8.8e-06	0.000305	338.39	1539.49	0.22	A_01_P015297	ref|XR_001440291	LOC699779	uncharacterized LOC699779	699779
533	8.8e-06	0.000305	6823.04	1498.03	4.55	A_01_P1680976	gb|DQ148230|gb|JV556069|gb|XM_001090054|ref|XM_015148198	TCF7L2
534	8.8e-06	0.000305	240.87	88.89	2.71	A_01_P1823536	ens|ENSMMUT00000012830|ens|ENSMMUT00000012831|ens|ENSMMUT00000042361|gb|JV461504	CAMTA2	calmodulin-binding transcription activator 2-like	721593
535	8.9e-06	0.000308	7.19	18.56	0.39	A_01_P1764256	ens|ENSMMUT00000020222|gb|JV051722|gb|JV642240|gb|JU480276	ENSMMUT00000020222
536	9e-06	0.000309	833.44	251.19	3.32	A_01_P1819941	ens|ENSMMUT00000021111|ens|ENSMMUT00000067255|ens|ENSMMUT00000021110|ens|ENSMMUT00000021106	ARAP1	ArfGAP with RhoGAP domain, ankyrin repeat and PH domain 1	718488
537	9e-06	0.000309	12899.3	5746.53	2.24	A_01_P006801	ens|ENSMMUT00000014687|gb|JU493185|gb|JV723107|gb|JV661091	MAPKAPK3	mitogen-activated protein kinase-activated protein kinase 3	701320
538	9e-06	0.000309	17389.5	974.73	17.84	A_01_P1832571	gb|JV556332|gb|JV567768|gb|JV518685|gb|JV601053	JV556332
539	9e-06	0.000309	1910.65	4307.42	0.44	A_01_P000409	gb|JV055716|gb|JV646164|gb|JV636052|gb|JU483092	JV055716
540	9e-06	0.000309	16.09	67.66	0.24	A_01_P1712776		A_01_P1712776
541	9.1e-06	0.00031	16347.9	5700.37	2.87	A_01_P006649	ens|ENSMMUT00000022861|gb|JV581946|gb|JV506908|gb|JU478308	ENSMMUT00000022861
542	9.1e-06	0.00031	8684.81	24369	0.36	A_01_P019478	ens|ENSMMUT00000059910|gb|JV466488|gb|JU342556|gb|JV649665	HADHB	hydroxyacyl-CoA dehydrogenase/3-ketoacyl-CoA thiolase/enoyl-CoA hydratase (trifunctional protein), beta subunit	698025
543	9.1e-06	0.00031	17.61	209.6	0.084	A_01_P003335	ref|XM_001089831	LOC698810
544	9.1e-06	0.00031	11114.4	4492.92	2.47	A_01_P1683161	ens|ENSMMUT00000021735|ens|ENSMMUT00000021738|gb|JV715298|gb|JV469006	ASAH1	N-acylsphingosine amidohydrolase (acid ceramidase) 1	703699
545	9.2e-06	0.000311	113.75	300.78	0.38	A_01_P1775311	gb|JV542624|gb|JV504309|gb|JV542623|gb|JV713174	JV542624
546	9.2e-06	0.000311	57.58	165.4	0.35	A_01_P1797616	ens|ENSMMUT00000016803|ens|ENSMMUT00000048171|ens|ENSMMUT00000076989|ens|ENSMMUT00000065502	TCF4	transcription factor 4	695814
547	9.2e-06	0.000311	306.22	1391.41	0.22	A_01_P1700231	ens|ENSMMUT00000055824|gb|KX055376|gb|KX055351|gb|KY199356	ENSMMUT00000055824
548	9.3e-06	0.000311	330.9	1011.45	0.33	A_01_P003852	ref|XM_015149653|ref|XM_015129665	LOC106992478
549	9.3e-06	0.000311	186.21	486.9	0.38	A_01_P1782541	ref|NM_001266423|ens|ENSMMUT00000067507|gb|JU334812|gb|JV508835	MRTO4	mRNA turnover 4 homolog (S. cerevisiae)	702926
550	9.3e-06	0.000311	11.59	86.5	0.13	A_01_P1776091	ens|ENSMMUT00000019106|ens|ENSMMUT00000019104|gb|JU480564|gb|XM_002801946	CR2
551	9.3e-06	0.000311	2275.62	6351	0.36	A_01_P1786011	ens|ENSMMUT00000032509|ens|ENSMMUT00000013323|ens|ENSMMUT00000026626|ref|XM_015147409	ENSMMUT00000032509
552	9.3e-06	0.000311	23.72	56.55	0.42	A_01_P1821691	ens|ENSMMUT00000022476|ens|ENSMMUT00000046182|gb|JV461339|gb|JV055522	KDM4C	lysine (K)-specific demethylase 4C	715273
553	9.3e-06	0.000311	67819.5	184933	0.37	A_01_P1825831	gb|XM_001106053	LOC713991	ribosomal protein, large, P1-like	713991
554	9.3e-06	0.000311	121.63	414.87	0.29	A_01_P013658	gb|JV658291|gb|JV669636|gb|JU473820|gb|JV600854	JV658291
555	9.4e-06	0.000314	1070.05	292.37	3.66	A_01_P1745481	ref|XM_015136994	ASCC3	activating signal cointegrator 1 complex subunit 3	695429
556	9.5e-06	0.000317	60.99	275.12	0.22	A_01_P1788451	gb|JV665581|gb|XM_001113579|ref|XM_015111858	JV665581
557	9.6e-06	0.00032	84.43	35.92	2.35	A_01_P1758431	ens|ENSMMUT00000010500|gb|JV642406|gb|JV051903|gb|JV494951	FAM131A	family with sequence similarity 131, member A	702485
558	9.7e-06	0.00032	2198.91	757.53	2.9	A_01_P1746871	ens|ENSMMUT00000005511|ens|ENSMMUT00000068769|ens|ENSMMUT00000061846|gb|JV499797	CYFIP1	cytoplasmic FMR1 interacting protein 1	719579
559	9.7e-06	0.00032	145.08	61.5	2.36	A_01_P1745856	ens|ENSMMUT00000040106|gb|JV642567|gb|JV052048	STXBP5	syntaxin binding protein 5 (tomosyn)	701629
560	9.7e-06	0.00032	19377.2	51982.8	0.37	A_01_P1699806	ref|NM_001265744|gb|JV658149|gb|JV068012|gb|JV625062	RPL35A	ribosomal protein L35a	714858
561	9.7e-06	0.00032	13113.3	4648.76	2.82	A_01_P014571	gb|JV624425|gb|JV589420|gb|JV553265|gb|JV515461	JV624425
562	9.7e-06	0.00032	287.12	753.07	0.38	A_01_P1787486		A_01_P1787486
563	9.8e-06	0.000321	279.86	119.52	2.34	A_01_P1682172	ens|ENSMMUT00000004981|ens|ENSMMUT00000054621|gb|JV618064|gb|JV583195	ENSMMUT00000004981
564	9.8e-06	0.000321	11203.7	4579.04	2.45	A_01_P1736426	gb|JV655645|gb|JV044067|gb|JU471939|gb|JU319912	JV655645
565	9.8e-06	0.000321	3203.78	10275	0.31	A_01_P1782471		A_01_P1782471
566	9.8e-06	0.000321	5255.07	75315	0.07	A_01_P1759026	ref|NM_001261774|ens|ENSMMUT00000015562|ens|ENSMMUT00000067881|ens|ENSMMUT00000015561	TFDP2	transcription factor Dp-2 (E2F dimerization partner 2)	714655
567	1e-05	0.000325	821.61	248.42	3.31	A_01_P005221	ens|ENSMMUT00000026711|gb|JV521463|gb|JV724135|gb|JV724136	TTYH3
568	1e-05	0.000325	4377.62	1289.15	3.4	A_01_P1743941	ref|NM_001261727|ens|ENSMMUT00000040820|ens|ENSMMUT00000005492|ens|ENSMMUT00000005491	TAPBP	TAP binding protein (tapasin)	718235
569	1e-05	0.000325	98.29	418.1	0.24	A_01_P1736906	ens|ENSMMUT00000027903|gb|KX055231|gb|MF043784|gb|MF043806	ENSMMUT00000027903
570	1e-05	0.000325	216.8	56.31	3.85	A_01_P1704971	ens|ENSMMUT00000028812|ref|XM_001114059	ENSMMUT00000028812
571	1e-05	0.000325	762.39	94.41	8.08	A_01_P009618	ens|ENSMMUT00000000475|gb|JU350778|ref|XM_015113760	FADS2	fatty acid desaturase 2	719037
572	1.01e-05	0.000327	14647.7	3924.1	3.73	A_01_P010871	gb|JV048593|gb|JV664566|gb|JV043565|gb|JV635762	TSC22D1
573	1.02e-05	0.000329	1050.11	2331.4	0.45	A_01_P008849		A_01_P008849
574	1.02e-05	0.000329	64.84	320.84	0.2	A_01_P1678176	ens|ENSMMUT00000032866|ens|ENSMMUT00000063717|gb|XM_001114858	SAG	S-antigen; retina and pineal gland (arrestin)	714160
575	1.03e-05	0.000331	373.78	149.56	2.5	A_01_P1724986	ref|NM_001266980|ens|ENSMMUT00000022406|ens|ENSMMUT00000022404|gb|JV620641	SSH3	slingshot homolog 3 (Drosophila)	712699
576	1.03e-05	0.000331	813.76	203.7	3.99	A_01_P1729126	ens|ENSMMUT00000018848|ens|ENSMMUT00000069966|gb|JU326523|gb|JU483721	ALOX5	arachidonate 5-lipoxygenase	707926
577	1.04e-05	0.000332	330.31	42.76	7.73	A_01_P1687561	ens|ENSMMUT00000030479|ens|ENSMMUT00000060003	ABLIM3	actin binding LIM protein family, member 3	709180
578	1.04e-05	0.000332	691.39	2262.22	0.31	A_01_P005161	ref|NM_001260887|gb|JV454871|gb|JV671135|gb|JV569424	CLPX
579	1.04e-05	0.000332	60007.3	145670	0.41	A_01_P1787666		A_01_P1787666
580	1.04e-05	0.000332	82.63	199.62	0.41	A_01_P1711846	ens|ENSMMUT00000008269|gb|JV071974|gb|JV662013|gb|JU493870	ATF7IP2	activating transcription factor 7 interacting protein 2	710224
581	1.05e-05	0.000334	142.14	412.15	0.34	A_01_P1712486	ens|ENSMMUT00000039383|ens|ENSMMUT00000067781|ens|ENSMMUT00000068421|gb|JV708882	ZNF48
582	1.05e-05	0.000334	14851.5	6306.22	2.36	A_01_P1822301	ens|ENSMMUT00000042046|gb|JV499793|gb|JV538210|gb|JV499794	FLOT2	flotillin 2	716527
583	1.06e-05	0.000336	337.52	75.85	4.45	A_01_P012012	gb|JV665973|gb|JV048742|gb|XM_002808541|ref|XM_015127794	SYTL4	synaptotagmin-like protein 4-like	700889
584	1.06e-05	0.000336	90.82	446.23	0.2	A_01_P1690171	ens|ENSMMUT00000042501|gb|JV464811|gb|JV680479|gb|JV058008	ENSMMUT00000042501
585	1.07e-05	0.000338	36.34	126.47	0.29	A_01_P1693756	ens|ENSMMUT00000063717|gb|DQ148129|gb|XM_001114858	SAG	S-antigen; retina and pineal gland (arrestin)	714160
586	1.07e-05	0.000338	138.31	53.24	2.6	A_01_P1720598	ref|NM_001257895|ens|ENSMMUT00000044562|gb|JV481521|gb|JV601710	ATG9A	autophagy related 9A	702263
587	1.08e-05	0.000339	84.13	20.45	4.11	A_01_P1808651	ref|XM_015141390|ref|XM_015141388|ref|XM_015141389	C6H5orf58
588	1.08e-05	0.000339	78.55	223.61	0.35	A_01_P1763941	ens|ENSMMUT00000032407|ens|ENSMMUT00000060336|gb|JV467933|gb|JU334429	ENSMMUT00000032407
589	1.08e-05	0.000339	2206.06	9045.13	0.24	A_01_P1673601	ens|ENSMMUT00000021882|gb|JU473521|gb|JV601678|gb|JV043536	BLVRB	biliverdin reductase B (flavin reductase (NADPH))	703020
590	1.08e-05	0.000339	9479.23	24572.1	0.39	A_01_P1748141		A_01_P1748141
591	1.09e-05	0.000341	25166.1	69050.4	0.36	A_01_P1691206	ref|NM_001193560|ens|ENSMMUT00000000617|ens|ENSMMUT00000003269|ens|ENSMMUT00000007851	RPL12	ribosomal protein L12	707504
592	1.09e-05	0.000341	65.33	12.08	5.41	A_01_P1755686	ens|ENSMMUT00000072826|gb|JV664327|gb|JV074340|gb|JU495471	PDE5A	phosphodiesterase 5A, cGMP-specific	705592
593	1.1e-05	0.000343	220599	96513	2.29	A_01_P1779161	ref|NM_001033084|ens|ENSMMUT00000015585|gb|JV067824|gb|JV589815	ACTB	actin, beta	574285
594	1.1e-05	0.000343	1894.46	271.67	6.97	A_01_P017104	ref|NM_001266172|ens|ENSMMUT00000001276|gb|JV069905|gb|JV636344	TGFB1I1	transforming growth factor beta 1 induced transcript 1	714172
595	1.11e-05	0.000346	392.96	125.49	3.13	A_01_P1768521	ref|NM_001260780|gb|JV500560|gb|JU474923	NCSTN	nicastrin	719696
596	1.12e-05	0.000348	39.15	421.26	0.093	A_01_P1761346	ens|ENSMMUT00000003442|ens|ENSMMUT00000062741|gb|JV496712|gb|JV496713	AEBP1
597	1.12e-05	0.000348	221.54	2162.29	0.1	A_01_P016197	ens|ENSMMUT00000023524|gb|JV068144|gb|JV658305|gb|XM_001089747	ACSM3	acyl-CoA synthetase medium-chain family member 3	696622
598	1.13e-05	0.000349	1918.2	10254.2	0.19	A_01_P1710786	ens|ENSMMUT00000041000|ens|ENSMMUT00000040996|gb|JV658434|gb|JU491313	UBE2O	ubiquitin-conjugating enzyme E2O	710529
599	1.13e-05	0.000349	133.53	677.95	0.2	A_01_P1681381	ref|NM_001261346|ens|ENSMMUT00000072282|gb|JV669474|gb|JV521553	SSPN	sarcospan	708482
600	1.13e-05	0.000349	4404.47	11295	0.39	A_01_P1733138	ref|NM_001195809|ref|NM_001320086|ref|NM_001320089|ens|ENSMMUT00000003817	LDHB
601	1.14e-05	0.000351	26.44	151.51	0.17	A_01_P001507	ref|XM_015115271	RSF1	remodeling and spacing factor 1	699078
602	1.14e-05	0.000351	218.25	69.62	3.13	A_01_P1712811	ens|ENSMMUT00000027921	ENSMMUT00000027921
603	1.15e-05	0.000352	203.29	86.09	2.36	A_01_P1725896	ens|ENSMMUT00000027635|ens|ENSMMUT00000044118|ens|ENSMMUT00000044117|gb|JV528142	ATG13	autophagy related 13	714322
604	1.15e-05	0.000352	335982	151173	2.22	A_01_P014944	ref|NM_001266851|ens|ENSMMUT00000045002|gb|JV654470|gb|JV654471	CTSA	cathepsin A	708592
605	1.15e-05	0.000352	21452.8	74244.7	0.29	A_01_P1784601		A_01_P1784601
606	1.16e-05	0.000354	3683.98	9177.72	0.4	A_01_P1691121		A_01_P1691121
607	1.16e-05	0.000354	427.14	1003.41	0.43	A_01_P020179	ref|NM_001193505|ens|ENSMMUT00000045258|ref|XM_015148568|ref|XM_015148571	FNDC11
608	1.17e-05	0.000356	19.17	91.13	0.21	A_01_P1783251	ens|ENSMMUT00000066232	ENSMMUT00000066232
609	1.17e-05	0.000356	511.75	3026.24	0.17	A_01_P1671781	ref|NM_001142873|ens|ENSMMUT00000074015|ens|ENSMMUT00000020477|gb|FJ375753	MYC	v-myc myelocytomatosis viral oncogene homolog (avian)	694626
610	1.17e-05	0.000356	44842.2	18024.4	2.49	A_01_P1775726	ens|ENSMMUT00000007745|gb|JU344708|gb|JV471761|gb|JV667418	GDI1	GDP dissociation inhibitor 1	700139
611	1.18e-05	0.000358	41759	13751.5	3.04	A_01_P1729616	gb|JV658587|gb|JV478269|gb|JV068423|gb|JU335880	JV658587
612	1.19e-05	0.00036	6930.93	598.02	11.59	A_01_P1802561	ens|ENSMMUT00000055641|ref|XM_015134518|ref|XM_015134519	MYL10
613	1.2e-05	0.000362	122.07	43.42	2.81	A_01_P1700351	gb|JV726098|gb|JV074599|gb|JV639100|gb|JU473470	JV726098
614	1.2e-05	0.000362	3406.85	7899.81	0.43	A_01_P1682411	ens|ENSMMUT00000006224|ens|ENSMMUT00000058389|ens|ENSMMUT00000054465|ens|ENSMMUT00000077119	HADHB	hydroxyacyl-CoA dehydrogenase/3-ketoacyl-CoA thiolase/enoyl-CoA hydratase (trifunctional protein), beta subunit	698025
615	1.21e-05	0.000364	64.09	22.84	2.81	A_01_P013808	ens|ENSMMUT00000013099|gb|JV582684|gb|JV715707|gb|JV469489	ENSMMUT00000013099
616	1.21e-05	0.000364	153.18	63.19	2.42	A_01_P1826406		A_01_P1826406
617	1.21e-05	0.000364	73.12	22.93	3.19	A_01_P1686801	ens|ENSMMUT00000030448|ens|ENSMMUT00000078609|gb|JV627370|gb|JV556328	TNFAIP2
618	1.22e-05	0.000364	48.18	14.4	3.35	A_01_P1680196	ref|NM_001172082|gb|AF334809|gb|JV584614|gb|JU323048	SPA17	sperm autoantigenic protein 17	574157
619	1.22e-05	0.000364	5729.2	1300.4	4.41	A_01_P009461	ens|ENSMMUT00000069966|gb|JU341278|gb|JU483722|gb|XM_001102354	ALOX5	arachidonate 5-lipoxygenase	707926
620	1.22e-05	0.000364	4995.13	1600.04	3.12	A_01_P1758311	ens|ENSMMUT00000001420|gb|JV504540|gb|JV649641|gb|JV649642	ACAA1	acetyl-CoA acyltransferase 1	696743
621	1.22e-05	0.000364	106.16	438.29	0.24	A_01_P1711821		A_01_P1711821
622	1.22e-05	0.000364	6282.26	17422.7	0.36	A_01_P1777436		A_01_P1777436
623	1.23e-05	0.000364	503.66	172.28	2.92	A_01_P1716791	ref|NM_001260631|ens|ENSMMUT00000044673|gb|JU337320|gb|JV637177	TM9SF4	transmembrane 9 superfamily protein member 4	712260
624	1.23e-05	0.000364	129785	53612.1	2.42	A_01_P005804	ens|ENSMMUT00000040831|gb|JV592001|gb|JV694617|gb|JV722060	RGL2	ral guanine nucleotide dissociation stimulator-like 2	718198
625	1.23e-05	0.000364	1465.91	672.48	2.18	A_01_P1683772	ens|ENSMMUT00000008662|ens|ENSMMUT00000054153|ens|ENSMMUT00000077126|gb|JV518351	TBL1X	transducin (beta)-like 1X-linked	709051
626	1.24e-05	0.000364	12228.2	31314.3	0.39	A_01_P1671501	ref|NM_001144039|ens|ENSMMUT00000023985|ens|ENSMMUT00000031433|ens|ENSMMUT00000042863	RPL7A	ribosomal protein L7a	722215
627	1.24e-05	0.000364	1915.29	575.63	3.33	A_01_P1674336	ref|NM_001257758|ens|ENSMMUT00000012498|gb|JV637073|gb|JU332238	CNDP2	CNDP dipeptidase 2 (metallopeptidase M20 family)	695080
628	1.24e-05	0.000364	366123	170544	2.15	A_01_P1698456	ref|NM_001318347|ref|NM_001318354|ref|NM_001318356|ref|NM_001114964	LOC719702	HLA class I histocompatibility antigen, A-74 alpha chain-like	719702
629	1.24e-05	0.000364	328.34	61.01	5.38	A_01_P1801056	gb|XM_001109321|ref|XM_015130915|ref|XM_015130918|ref|XM_002802780	CCDC36	coiled-coil domain containing 36	707136
630	1.24e-05	0.000364	668.79	1658.69	0.4	A_01_P018898	ens|ENSMMUT00000019009|gb|JV598886|gb|JV526285|gb|JV487650	ENSMMUT00000019009
631	1.24e-05	0.000364	18780.7	59909.9	0.31	A_01_P1690181		A_01_P1690181
632	1.25e-05	0.000365	446.2	1319.38	0.34	A_01_P1780461		A_01_P1780461
633	1.25e-05	0.000365	7502.99	19823.7	0.38	A_01_P1782536	ref|NM_001265806|ens|ENSMMUT00000060343|gb|JV452028|gb|JV466671	HMGB1
634	1.25e-05	0.000365	274.45	827.13	0.33	A_01_P011766	ens|ENSMMUT00000031879|gb|JV480833|gb|JV722672|gb|JV627887	WRN	Werner syndrome, RecQ helicase-like	695678
635	1.26e-05	0.000367	20.61	83.08	0.25	A_01_P1720711	ens|ENSMMUT00000018563|ens|ENSMMUT00000018571|gb|JV642264|gb|JV051755	COL4A4	collagen, type IV, alpha 4	708287
636	1.26e-05	0.000367	3768.2	29588.1	0.13	A_01_P1675276	ens|ENSMMUT00000041000|ens|ENSMMUT00000040996|gb|JV590362|gb|JU491313	UBE2O	ubiquitin-conjugating enzyme E2O	710529
637	1.27e-05	0.00037	1306.78	3696.14	0.35	A_01_P009664	ref|NM_001267792|ens|ENSMMUT00000068756|gb|JV540981|gb|JV578264	TIMM8B
638	1.28e-05	0.000371	51.09	295.79	0.17	A_01_P1791666	gb|JU321609	LZTFL1	leucine zipper transcription factor-like 1	714191
639	1.28e-05	0.000371	53.48	265.99	0.2	A_01_P1729886	ref|NM_001172161|ens|ENSMMUT00000020447|ens|ENSMMUT00000015169|gb|JV670028	ARL4A
640	1.28e-05	0.000371	99.1	205.05	0.48	A_01_P009268		A_01_P009268
641	1.3e-05	0.000375	125.83	37.29	3.37	A_01_P1778296	ref|NM_001261285|ens|ENSMMUT00000056367|ens|ENSMMUT00000022672|gb|JU476549	ARHGAP21	Rho GTPase activating protein 21	706428
642	1.3e-05	0.000375	2209.25	6858.56	0.32	A_01_P1745301	ref|NM_001193579|ens|ENSMMUT00000020498|ens|ENSMMUT00000000389|ens|ENSMMUT00000013320	RPS10	ribosomal protein S10	718606
643	1.3e-05	0.000375	6135.93	25354.3	0.24	A_01_P004787	ens|ENSMMUT00000079039|gb|JV601678|gb|JV043536|gb|JV478611	BLVRB	biliverdin reductase B (flavin reductase (NADPH))	703020
644	1.31e-05	0.000377	35.41	313.13	0.11	A_01_P1750661		A_01_P1750661
645	1.32e-05	0.000378	145.74	60.51	2.41	A_01_P1829431	ref|NM_001257432|ens|ENSMMUT00000074361|ens|ENSMMUT00000078029|ens|ENSMMUT00000066960	TMEM185A	transmembrane protein 185A	705538
646	1.32e-05	0.000378	47.7	203.59	0.23	A_01_P1697826	gb|U57577|gb|KU751433|gb|KU751224|gb|KU751526	U57577
647	1.32e-05	0.000378	1849.04	383.13	4.83	A_01_P1706016	ens|ENSMMUT00000038412|ens|ENSMMUT00000008956|gb|JV641462|gb|XM_001115795	ENSMMUT00000038412
648	1.33e-05	0.00038	13.81	91.04	0.15	A_01_P1783831	ref|XR_001441329	LOC700285	zinc finger protein 726-like	700285
649	1.36e-05	0.000388	244.72	49.64	4.93	A_01_P016310	ens|ENSMMUT00000054007|gb|JV717620|ref|XM_015142562	PAQR5	progestin and adipoQ receptor family member V	695109
650	1.36e-05	0.000388	1488.87	298.36	4.99	A_01_P1691191	ens|ENSMMUT00000008623|gb|JV620828|gb|JV511445|gb|JV654963	TMEM51
651	1.37e-05	0.00039	17.16	92.65	0.19	A_01_P1711436	ref|XM_015125277|ref|XM_015125274|ref|XM_015125278|ref|XM_015125275	CCDC154	coiled-coil domain containing 154	100429196
652	1.38e-05	0.000391	6121.43	2997.83	2.04	A_01_P004180	ens|ENSMMUT00000029614|gb|JV055460|gb|JV055459|gb|JV499238	TBC1D9B
653	1.38e-05	0.000391	136.42	640.52	0.21	A_01_P1681382	ref|NM_001261346|ens|ENSMMUT00000072282|gb|JV669474|gb|JV521553	SSPN	sarcospan	708482
654	1.38e-05	0.000391	14805.7	4390.78	3.37	A_01_P1765301	ens|ENSMMUT00000028745|ens|ENSMMUT00000028743|gb|JU480723|gb|XM_001111241	CSF3R	colony stimulating factor 3 receptor (granulocyte)	713485
655	1.39e-05	0.000392	3415.34	1723.78	1.98	A_01_P018860	ref|NM_001194773|gb|JV613185|gb|JU475170|gb|JU323188	CNPPD1	cyclin Pas1/PHO80 domain containing 1	704271
656	1.39e-05	0.000392	692.01	224.99	3.08	A_01_P1689231	ref|NM_001265871|ens|ENSMMUT00000032321|ens|ENSMMUT00000055053|gb|JV607069	CX3CR1	chemokine (C-X3-C motif) receptor 1	693926
657	1.39e-05	0.000392	4279.68	1574.95	2.72	A_01_P012092	ens|ENSMMUT00000038425|gb|JV554029|gb|JU470965|gb|JV068087	RRAS	related RAS viral (r-ras) oncogene homolog	718939
658	1.4e-05	0.000394	23.9	217.22	0.11	A_01_P1749586		A_01_P1749586
659	1.41e-05	0.000396	1992.37	4957.75	0.4	A_01_P1738876		A_01_P1738876
660	1.41e-05	0.000396	117.69	40.22	2.93	A_01_P1705476	ens|ENSMMUT00000020068|ens|ENSMMUT00000078647|gb|JU490754|gb|JV691929	ENSMMUT00000020068
661	1.42e-05	0.000397	102.32	347.85	0.29	A_01_P1827426	ref|XR_001441647	LOC106994946
662	1.42e-05	0.000397	8662.11	26698.8	0.32	A_01_P1783891		A_01_P1783891
663	1.42e-05	0.000397	1794.55	860.45	2.09	A_01_P010757	gb|JV665869|gb|XM_001105288|ref|XM_015137472	ARHGAP18	Rho GTPase activating protein 18	711107
664	1.43e-05	0.000399	1716.32	888.2	1.93	A_01_P1691306	ens|ENSMMUT00000017806|gb|JV630210|gb|JV522084|gb|JV483523	ARID1A	AT-rich interactive domain-containing protein 1A-like	719949
665	1.44e-05	0.0004	353.56	97.14	3.64	A_01_P1718881	ens|ENSMMUT00000043953|gb|JV636841|ref|XM_015150498|ref|XM_015150499	A4GALT	alpha 1,4-galactosyltransferase	710998
666	1.44e-05	0.0004	25050.4	10110.9	2.48	A_01_P007786	gb|JU494716	JU494716
667	1.44e-05	0.0004	256.02	2575.73	0.099	A_01_P1689976	ens|ENSMMUT00000006043|ens|ENSMMUT00000006040|gb|JV057153|gb|JV711455	BACE2	beta-site APP-cleaving enzyme 2	715330
668	1.46e-05	0.000405	13125.4	66181.8	0.2	A_01_P1831181	ens|ENSMMUT00000042792|ens|ENSMMUT00000004143|ens|ENSMMUT00000007397|ens|ENSMMUT00000003815	ENSMMUT00000042792
669	1.46e-05	0.000405	11247.5	31142.7	0.36	A_01_P1752326	ens|ENSMMUT00000000894|ens|ENSMMUT00000017366|ref|XR_010463	ENSMMUT00000000894
670	1.47e-05	0.000407	158.55	749.55	0.21	A_01_P013047		A_01_P013047
671	1.48e-05	0.000409	1582.81	4679.27	0.34	A_01_P1680966	ref|NM_001257846|ens|ENSMMUT00000024185|gb|JV046776|gb|JV502961	PDCD4	programmed cell death 4 (neoplastic transformation inhibitor)	695345
672	1.49e-05	0.000411	124.7	37.87	3.29	A_01_P1696286	ens|ENSMMUT00000011003|gb|DQ335750|gb|JV573071|gb|JV674729	PAQR7	progestin and adipoQ receptor family member VII	713411
673	1.5e-05	0.000413	23390.8	7782.31	3.01	A_01_P1724901	ens|ENSMMUT00000032623|gb|JV530699|gb|JV603287|gb|JU325588	TCIRG1	T-cell, immune regulator 1, ATPase, H+ transporting, lysosomal V0 subunit A3	710650
674	1.5e-05	0.000413	34056.2	99190.7	0.34	A_01_P1782781		A_01_P1782781
675	1.51e-05	0.000413	177.09	459.39	0.39	A_01_P000380	ref|NM_001260754|gb|JV681645|gb|JU475282|gb|JV466080	NDUFAF4	NADH dehydrogenase (ubiquinone) complex I, assembly factor 4	705102
676	1.51e-05	0.000413	920.44	2724.2	0.34	A_01_P1797201	ref|NM_001257266|ens|ENSMMUT00000008950|gb|JU471005|gb|JV567366	C8H8orf59	chromosome 8 open reading frame 59 homolog	703464
677	1.51e-05	0.000413	725.59	231.89	3.13	A_01_P1741036		A_01_P1741036
678	1.51e-05	0.000413	55491	29005.2	1.91	A_01_P011051	ref|NM_001260966|ens|ENSMMUT00000019215|gb|JV638788|gb|JV703712	PLEKHO1	pleckstrin homology domain containing, family O member 1	706145
679	1.52e-05	0.000414	98.95	276.46	0.36	A_01_P1749971	ref|NM_001260917|ens|ENSMMUT00000017268|ens|ENSMMUT00000017267|gb|JV049535	CDKN3	cyclin-dependent kinase inhibitor 3	694877
680	1.52e-05	0.000414	5479.27	1936.34	2.83	A_01_P015611	ens|ENSMMUT00000041556|gb|XM_002808430	CD180	CD180 antigen-like	698490
681	1.53e-05	0.000415	356.55	158.31	2.25	A_01_P1715386	ens|ENSMMUT00000010395|gb|JV536986|gb|JV498552|gb|JV460539	RASA3	RAS p21 protein activator 3	698964
682	1.53e-05	0.000415	26833.8	78080.4	0.34	A_01_P1780401	ref|NM_001195756|ens|ENSMMUT00000067421|ens|ENSMMUT00000022622|gb|JV660426	UBA52	ubiquitin A-52 residue ribosomal protein fusion product 1	720243
683	1.53e-05	0.000415	136.6	333.81	0.41	A_01_P014864	ens|ENSMMUT00000014654|ref|XM_001086798	MAP3K20
684	1.54e-05	0.000416	38428.3	106036	0.36	A_01_P1704891	ens|ENSMMUT00000015493|gb|XM_001106053	LOC713991	ribosomal protein, large, P1-like	713991
685	1.54e-05	0.000416	855.33	2640.43	0.32	A_01_P1681046	ens|ENSMMUT00000017870|gb|JV638122|gb|JV047892|gb|JV478111	FAM204A
686	1.54e-05	0.000416	7816.31	22250.7	0.35	A_01_P1829136		A_01_P1829136
687	1.55e-05	0.000418	139.4	60.13	2.32	A_01_P1745011		A_01_P1745011
688	1.56e-05	0.000419	502111	226847	2.21	A_01_P1696656	ref|NM_001318348|ref|NM_001318350|ref|NM_001318353|ref|NM_001079671	LOC106996081
689	1.56e-05	0.000419	510.44	133.64	3.82	A_01_P1756021	ref|NM_001266845|ens|ENSMMUT00000007666|ens|ENSMMUT00000074328|ens|ENSMMUT00000069261	GUCY1B3	guanylate cyclase 1, soluble, beta 3	100424944
690	1.56e-05	0.000419	83.62	14.37	5.82	A_01_P003923	gb|JV657549|gb|JV067445|gb|JV720133|ref|XM_015124926	PTPRH
691	1.57e-05	0.00042	3370.84	10280.9	0.33	A_01_P1743386	ens|ENSMMUT00000003611	ENSMMUT00000003611
692	1.57e-05	0.00042	184.15	662.25	0.28	A_01_P1717981	ens|ENSMMUT00000015959|gb|KU738020|gb|KU751547|gb|KU750868	ENSMMUT00000015959
693	1.57e-05	0.00042	2228.03	498.98	4.47	A_01_P1688936	ens|ENSMMUT00000046767|ref|XM_001085234|ref|XM_015130140	ENSMMUT00000046767
694	1.58e-05	0.000421	13085.2	35876.2	0.36	A_01_P1777106	ref|NM_001195480|ens|ENSMMUT00000032328|ens|ENSMMUT00000003168|ens|ENSMMUT00000005622	RPSA	ribosomal protein SA	693293
695	1.58e-05	0.000421	67.48	223.01	0.3	A_01_P1801696	ens|ENSMMUT00000075197|gb|JV627695|gb|JV519034|gb|JV695249	ENSMMUT00000075197
696	1.59e-05	0.000423	24038.8	67781.1	0.35	A_01_P1758186		A_01_P1758186
697	1.6e-05	0.000426	921.62	433.02	2.13	A_01_P1775041	ens|ENSMMUT00000004400|gb|JV480571|gb|JV592499|gb|JV695199	TYK2	tyrosine kinase 2	574130
698	1.62e-05	0.00043	23271.8	59624.3	0.39	A_01_P016900	ref|NM_001261092|ens|ENSMMUT00000031362|gb|JV043938|gb|JV668834	BTF3	basic transcription factor 3	703339
699	1.63e-05	0.000432	121.6	1544.71	0.079	A_01_P1691971	ref|NM_001257704|gb|JU323021|gb|JV721619|gb|JV517685	SLC16A1	solute carrier family 16, member 1 (monocarboxylic acid transporter 1)	706593
700	1.63e-05	0.000432	6248.53	2851.05	2.19	A_01_P1788476	ens|ENSMMUT00000002993|gb|JU496459|gb|JV701487|gb|JV525952	ENSMMUT00000002993
701	1.64e-05	0.000434	145.91	489.29	0.3	A_01_P1683281	ens|ENSMMUT00000031879|gb|JV695480|gb|JV519264|gb|JV556889	WRN	Werner syndrome, RecQ helicase-like	695678
702	1.65e-05	0.000435	841.27	314.8	2.67	A_01_P1716911	ref|NM_001266297|ens|ENSMMUT00000044638|ens|ENSMMUT00000017664|ens|ENSMMUT00000017662	RBCK1	RanBP-type and C3HC4-type zinc finger containing 1	714692
703	1.65e-05	0.000435	484.11	219.27	2.21	A_01_P1686681	ens|ENSMMUT00000019597|ens|ENSMMUT00000046583|gb|JV048282	RIN3	ras and Rab interactor 3-like	698125
704	1.66e-05	0.000436	4900.17	718.69	6.82	A_01_P1827371	ens|ENSMMUT00000025354|gb|JV488245|gb|JV488248|ref|XM_015125493	SEC14L5	SEC14-like 5 (S. cerevisiae)	710352
705	1.66e-05	0.000436	143.99	1766.31	0.082	A_01_P013892	gb|JV479291|gb|JV626447|gb|JU491944|ref|XM_015147143	JV479291
706	1.66e-05	0.000436	2638.01	1022.34	2.58	A_01_P1743261	ens|ENSMMUT00000006680|gb|JV493042|gb|JU479331|gb|JU479330	BTN3A2
707	1.67e-05	0.000437	1225	3537.23	0.35	A_01_P1704356		A_01_P1704356
708	1.67e-05	0.000437	266.9	579.33	0.46	A_01_P1679571	ens|ENSMMUT00000023136|ens|ENSMMUT00000027937|gb|JV492786|gb|JV492788	ENSMMUT00000023136
709	1.67e-05	0.000437	452.76	208.75	2.17	A_01_P011817	gb|JV683904|gb|JV544792|gb|JV616569|gb|JV506617	JV683904
710	1.68e-05	0.000437	1787.4	21906.6	0.082	A_01_P012680	ens|ENSMMUT00000077347|gb|JV639289|gb|JV049045|gb|JU479808	NOSTRIN	nitric oxide synthase trafficker	705063
711	1.68e-05	0.000437	130.66	38.85	3.36	A_01_P1815076	ens|ENSMMUT00000009432|gb|JV679767|gb|JV647804|gb|JV577847	L3MBTL1
712	1.68e-05	0.000437	224.15	20.18	11.11	A_01_P1772426	gb|CK231901	CK231901
713	1.68e-05	0.000437	96.06	416.98	0.23	A_01_P1700691	ens|ENSMMUT00000062216|ens|ENSMMUT00000032127	ENSMMUT00000062216
714	1.69e-05	0.000438	385.45	134.34	2.87	A_01_P1689321	ref|NM_001194853|gb|JV693273|gb|JV068601|gb|JV554643	ZMAT3	zinc finger, matrin-type 3	710132
715	1.69e-05	0.000438	46681.7	131278	0.36	A_01_P1782951		A_01_P1782951
716	1.7e-05	0.00044	6936.37	26073.7	0.27	A_01_P1752236	ref|NM_001193567|ens|ENSMMUT00000018626|ens|ENSMMUT00000018624|ens|ENSMMUT00000058758	RPL27A
717	1.7e-05	0.00044	5273.16	2133.34	2.47	A_01_P1726486	gb|JV641850|gb|JV532930|gb|JV532931|gb|JV456395	JV641850
718	1.71e-05	0.000441	208.45	2002.45	0.1	A_01_P010505	ens|ENSMMUT00000062446|gb|JU325849|gb|XM_001114322|ref|XM_015148027	GSTO2	glutathione S-transferase omega 2	715291
719	1.71e-05	0.000441	49132.6	153306	0.32	A_01_P1699796	ens|ENSMMUT00000005482|ens|ENSMMUT00000038311|ens|ENSMMUT00000000469|gb|JV625113	RPS18	ribosomal protein S18	713939
720	1.72e-05	0.000443	268.53	55.24	4.86	A_01_P1757816	ref|XM_015130990	UCN2
721	1.74e-05	0.000447	1496.95	4975.73	0.3	A_01_P016981		A_01_P016981
722	1.75e-05	0.000449	3540.75	13733.5	0.26	A_01_P1684556	ens|ENSMMUT00000077676|gb|JV601443|gb|JU478230|gb|JV048922	TMEM14C	transmembrane protein 14C	697976
723	1.75e-05	0.000449	4737.17	1689.17	2.8	A_01_P1767281	ens|ENSMMUT00000021990|ens|ENSMMUT00000077185|gb|JV468138|gb|JV506223	RHOC	rho-related GTP-binding protein RhoC-like	706034
724	1.76e-05	0.000451	2258.77	1162.32	1.94	A_01_P002806	ens|ENSMMUT00000075859|gb|JU320968|gb|JV567689|gb|JV490809	TUBGCP4	gamma-tubulin complex component 4-like	710327
725	1.77e-05	0.000451	513.27	109.63	4.68	A_01_P1670381	ref|NM_001032879|ens|ENSMMUT00000011700|gb|AF449282|ref|XM_002804288	CXCL3	chemokine (C-X-C motif) ligand 3	574223
726	1.77e-05	0.000451	30.69	173.67	0.18	A_01_P1769376	ens|ENSMMUT00000031184|ens|ENSMMUT00000045196|gb|JV655441|gb|JV065159	YOD1	YOD1 OTU deubiquinating enzyme 1 homolog (S. cerevisiae)	693769
727	1.77e-05	0.000451	82.36	606.48	0.14	A_01_P008042	gb|JV592130|ref|XM_015134478	TFR2	transferrin receptor 2	719240
728	1.78e-05	0.000453	19324	62147.5	0.31	A_01_P1694311	ens|ENSMMUT00000074510|gb|AY680446|gb|JV632231|gb|JV524345	CREG1	cellular repressor of E1A-stimulated genes 1	701021
729	1.81e-05	0.00046	1658.56	517.96	3.2	A_01_P1680611	ens|ENSMMUT00000029294|ens|ENSMMUT00000042850|gb|JV480734|gb|JV519148	VCL
730	1.82e-05	0.000462	71029.8	34703.4	2.05	A_01_P1787646	ref|NM_001266164|gb|JV602120|gb|JV048360|gb|JV669718	RAB1B	RAB1B, member RAS oncogene family	721852
731	1.83e-05	0.000463	118354	290740	0.41	A_01_P017689	ens|ENSMMUT00000005482|gb|JV554022|gb|JV658226|gb|JV658227	RPS18	ribosomal protein S18	713939
732	1.84e-05	0.000463	5117.03	2557.67	2	A_01_P005112	ens|ENSMMUT00000032018|gb|JV542779|gb|JV542780|gb|JV602104	DPP7
733	1.84e-05	0.000463	2035.47	8605.74	0.24	A_01_P1683491	ref|NM_001265739|ens|ENSMMUT00000066870|ens|ENSMMUT00000020368|gb|JV565128	NBN	nibrin	695912
734	1.84e-05	0.000463	186.25	485.02	0.38	A_01_P1705186	ens|ENSMMUT00000019136|gb|JV635667|ref|XM_015123966|ref|XM_015123967	ENSMMUT00000019136
735	1.84e-05	0.000463	122.62	52.71	2.33	A_01_P011023	ens|ENSMMUT00000000562|ens|ENSMMUT00000038781|ens|ENSMMUT00000038783|gb|JV471690	PLEC	plectin	699517
736	1.84e-05	0.000463	975.91	407.85	2.39	A_01_P000949	gb|JV518420|gb|JU347761|gb|JV659927|gb|JV556103	JV518420
737	1.85e-05	0.000465	151.47	468.46	0.32	A_01_P1780416		A_01_P1780416
738	1.86e-05	0.000467	4393.22	15575.4	0.28	A_01_P002586	ref|NM_001261767|ens|ENSMMUT00000006353|gb|JV643483|gb|JV674293	ZMAT2	zinc finger, matrin-type 2	697247
739	1.87e-05	0.000469	25.33	98.98	0.26	A_01_P012518	ref|NM_001260917|ens|ENSMMUT00000017267|gb|JU473946|gb|JU326901	CDKN3	cyclin-dependent kinase inhibitor 3	694877
740	1.88e-05	0.00047	10997.9	29126.7	0.38	A_01_P1782161	gb|JV583009|gb|JV583008|gb|JV652545|gb|JV652546	JV583009
741	1.88e-05	0.00047	879.85	2182.64	0.4	A_01_P003118	ref|NM_001261339|ens|ENSMMUT00000010356|gb|JV046472|gb|JU472421	FKBP4	FK506 binding protein 4, 59kDa	708481
742	1.88e-05	0.00047	321.4	122.91	2.61	A_01_P019004	ref|NM_001257592|gb|JV637191|gb|JU482144|gb|JV529168	KLHDC8B	kelch domain containing 8B	707348
743	1.89e-05	0.000471	122553	33787.3	3.63	A_01_P1784001		A_01_P1784001
744	1.89e-05	0.000471	83.55	25.24	3.31	A_01_P000471	ens|ENSMMUT00000058209|ens|ENSMMUT00000031511|gb|JV680059|gb|JV464339	LRRC32	leucine rich repeat containing 32	697438
745	1.9e-05	0.000472	26096	78326.4	0.33	A_01_P000253	ref|NM_001193567|ens|ENSMMUT00000030713|gb|JU346834|gb|JU470622	RPL27A
746	1.9e-05	0.000472	1128.12	122.99	9.17	A_01_P1737531	ens|ENSMMUT00000006658|gb|JV616654|gb|JV683993|gb|JV506711	LPL	lipoprotein lipase-like	712887
747	1.91e-05	0.000474	11.79	29.4	0.4	A_01_P1703161	ens|ENSMMUT00000038813|ens|ENSMMUT00000033435|gb|JV474721|gb|JV044043	MAP2K7
748	1.92e-05	0.000474	106.31	56.51	1.88	A_01_P1684891	ens|ENSMMUT00000033137|gb|JV557112|gb|JV628053|gb|JV481067	ENSMMUT00000033137
749	1.92e-05	0.000474	1082.96	430.67	2.51	A_01_P1742701	ens|ENSMMUT00000013234|ens|ENSMMUT00000013232|gb|JV064877|gb|JV621091	TMLHE	trimethyllysine hydroxylase, epsilon	703711
750	1.92e-05	0.000474	41086.5	95224.3	0.43	A_01_P1759561	ens|ENSMMUT00000024396	ENSMMUT00000024396
751	1.93e-05	0.000474	9741.08	2944.6	3.31	A_01_P014509	ens|ENSMMUT00000001018|gb|JV065792|gb|JU489708|gb|JV656044	APOBR	apolipoprotein B receptor	705950
752	1.93e-05	0.000474	105364	39691.2	2.65	A_01_P1699361	gb|L41829|gb|KF855201|gb|KF297370|gb|EF219486	L41829
753	1.93e-05	0.000474	1094.9	239.1	4.58	A_01_P1788821		A_01_P1788821
754	1.93e-05	0.000474	1174.45	438.44	2.68	A_01_P1676876	ens|ENSMMUT00000000169|gb|JV471584|gb|JV509947|gb|JV716969	PLAGL2	pleiomorphic adenoma gene-like 2	715625
755	1.94e-05	0.000474	139493	311176	0.45	A_01_P003132	ref|NM_001266101|gb|JV489538|gb|JV668690|gb|JV529725	RPL8	ribosomal protein L8	708535
756	1.94e-05	0.000474	1019.44	2884.44	0.35	A_01_P017698	gb|JV701327|gb|JV487121|gb|JV487122|gb|JV598442	JV701327
757	1.94e-05	0.000474	2062.11	6297.02	0.33	A_01_P1729671		A_01_P1729671
758	1.94e-05	0.000474	464.51	167.09	2.78	A_01_P003749	ens|ENSMMUT00000055901|gb|JV056201|gb|JV462342|gb|JV538814	DPY19L1	dpy-19-like 1 (C. elegans)	707780
759	1.95e-05	0.000475	10078.9	36770.2	0.27	A_01_P1779812		A_01_P1779812
760	1.95e-05	0.000475	5501.58	15235.4	0.36	A_01_P1804561	ref|NM_001195480|ens|ENSMMUT00000032328|ens|ENSMMUT00000003168|ens|ENSMMUT00000005622	RPSA	ribosomal protein SA	693293
761	1.95e-05	0.000475	54309.7	122905	0.44	A_01_P1700596		A_01_P1700596
762	1.96e-05	0.000477	18.47	65.81	0.28	A_01_P1801266		A_01_P1801266
763	1.97e-05	0.000477	5316.26	15322.3	0.35	A_01_P1805136	ens|ENSMMUT00000055720|ens|ENSMMUT00000005316|ens|ENSMMUT00000002329|ref|XR_011357	ENSMMUT00000055720
764	1.97e-05	0.000477	139.88	1157.05	0.12	A_01_P1776891	ref|XR_001441316	LOC720412	iron-sulfur cluster assembly 1 homolog, mitochondrial-like	720412
765	1.97e-05	0.000477	235.03	1283.48	0.18	A_01_P1822976	ens|ENSMMUT00000077280|ref|XM_015120391	ENSMMUT00000077280
766	1.97e-05	0.000477	22050.5	72380.6	0.3	A_01_P1681486	ref|NM_001193579|gb|JV529942|gb|JV625107|gb|JV720680	RPS10	ribosomal protein S10	718606
767	1.98e-05	0.000478	3025.46	698.83	4.33	A_01_P1686686	ens|ENSMMUT00000019609|ens|ENSMMUT00000061274|ens|ENSMMUT00000054907|gb|JV490938	LGMN	legumain	703734
768	1.98e-05	0.000478	9285.86	39936.4	0.23	A_01_P1786336	ens|ENSMMUT00000042792|ens|ENSMMUT00000004143|ens|ENSMMUT00000007397|ens|ENSMMUT00000003815	ENSMMUT00000042792
769	1.99e-05	0.00048	127.07	52.04	2.44	A_01_P1748916	ens|ENSMMUT00000006769|ens|ENSMMUT00000006771|ens|ENSMMUT00000054446|gb|JV065635	MCTP2	multiple C2 domains, transmembrane 2	706949
770	2.01e-05	0.000483	550.27	165.07	3.33	A_01_P1724956	ens|ENSMMUT00000044636|ens|ENSMMUT00000007722|gb|JV513855|gb|JV551762	CORO1B	coronin, actin binding protein, 1B	721725
771	2.01e-05	0.000483	3581.28	1529.92	2.34	A_01_P1774626	gb|CO646870	CO646870
772	2.02e-05	0.000484	252.56	2712.22	0.093	A_01_P1821486	ens|ENSMMUT00000055095	ENSMMUT00000055095
773	2.02e-05	0.000484	20397.4	7930.57	2.57	A_01_P005657	ens|ENSMMUT00000077407|gb|JU477422|gb|JV724613|ref|XM_002798190	FAM110A
774	2.03e-05	0.000485	20199.9	4446.38	4.54	A_01_P011182	ref|NM_001159490|ens|ENSMMUT00000041760|gb|JV068445|gb|JV554436	SELENOP
775	2.03e-05	0.000485	106468	214387	0.5	A_01_P1686176	ref|NM_001195665|ens|ENSMMUT00000009063|ens|ENSMMUT00000018577|ens|ENSMMUT00000039054	RPS12	ribosomal protein S12	708419
776	2.03e-05	0.000485	3183.78	691.04	4.61	A_01_P1688471	ens|ENSMMUT00000007024|ens|ENSMMUT00000078723|ens|ENSMMUT00000043410|gb|JV540116	ENSMMUT00000007024
777	2.04e-05	0.000487	44	21.4	2.06	A_01_P004123	ens|ENSMMUT00000016289|gb|JU484073|gb|XM_001115764|ref|XM_015124625	IL4I1	interleukin 4 induced 1	719114
778	2.05e-05	0.000488	931.37	2190.9	0.43	A_01_P1682321	ref|NM_001193736|ens|ENSMMUT00000025348|ens|ENSMMUT00000025346|ref|XM_015111637	IAH1	isoamyl acetate-hydrolyzing esterase 1 homolog (S. cerevisiae)	694558
779	2.06e-05	0.00049	3066.78	1616.85	1.9	A_01_P1704601	ens|ENSMMUT00000002172|ens|ENSMMUT00000054506|ens|ENSMMUT00000002173|gb|JV514961	GRAMD1A	GRAM domain-containing protein 1B-like	708497
780	2.07e-05	0.000491	3275.39	8345.41	0.39	A_01_P1799846	ref|XR_091878	LOC707861	60S ribosomal protein L37a-like	707861
781	2.07e-05	0.000491	287.4	1142.1	0.25	A_01_P1792811	ens|ENSMMUT00000074978|ens|ENSMMUT00000003461|gb|XM_001092552|ref|XM_015119343	PHOSPHO1	phosphatase, orphan 1	698959
782	2.08e-05	0.000493	1115.88	237.56	4.7	A_01_P003527	ref|NM_001266893|gb|JV479164|gb|JV626334|gb|JV591321	SLC6A6	solute carrier family 6 (neurotransmitter transporter, taurine), member 6	701172
783	2.09e-05	0.000494	22875.6	71666.2	0.32	A_01_P1783214	ens|ENSMMUT00000015668|ref|XM_001092853	ENSMMUT00000015668
784	2.09e-05	0.000494	726.39	4170.23	0.17	A_01_P1671782	ref|NM_001142873|ens|ENSMMUT00000074015|ens|ENSMMUT00000020477|gb|FJ375753	MYC	v-myc myelocytomatosis viral oncogene homolog (avian)	694626
785	2.09e-05	0.000494	290.79	911.51	0.32	A_01_P1687726	ens|ENSMMUT00000004339|ens|ENSMMUT00000061994|gb|JV044220|gb|JV636848	ERGIC1	endoplasmic reticulum-golgi intermediate compartment (ERGIC) 1	710623
786	2.1e-05	0.000495	122.61	36.22	3.39	A_01_P1694281	gb|AY680438|gb|JV641800	CLCN4	H(+)/Cl(-) exchange transporter 4-like	709512
787	2.1e-05	0.000495	12720.6	35238.6	0.36	A_01_P1725506	ref|NM_001195428|ens|ENSMMUT00000029402|ens|ENSMMUT00000070126|ens|ENSMMUT00000045510	RPLP0	ribosomal protein, large, P0	574363
788	2.11e-05	0.000496	25971	9249.26	2.81	A_01_P1722116	ens|ENSMMUT00000018262|ens|ENSMMUT00000054200|ens|ENSMMUT00000079186|ens|ENSMMUT00000057746	GSN	gelsolin	699705
789	2.11e-05	0.000496	620.6	1509.4	0.41	A_01_P016751	ens|ENSMMUT00000016460|gb|JV627510|gb|JV695046|gb|JV529217	ENSMMUT00000016460
790	2.12e-05	0.000496	4641.54	16124.1	0.29	A_01_P1777331		A_01_P1777331
791	2.12e-05	0.000496	2376.79	321.11	7.4	A_01_P1708056	ens|ENSMMUT00000011544|gb|JU487474|gb|XM_001092205	P2RX1	purinergic receptor P2X, ligand-gated ion channel, 1	707658
792	2.12e-05	0.000496	684.24	1623.32	0.42	A_01_P018910	ens|ENSMMUT00000072997|gb|JU336281|gb|JU348152|ref|XM_015146898	ZNF32	zinc finger protein 32	705373
793	2.13e-05	0.000497	1240.21	530.73	2.34	A_01_P1775676		A_01_P1775676
794	2.13e-05	0.000497	21.56	73.1	0.29	A_01_P1784046	gb|JV682003	JV682003
795	2.14e-05	0.000499	6425.96	19597.9	0.33	A_01_P1703066	ref|NM_001193556|ens|ENSMMUT00000030202|ens|ENSMMUT00000002026|ens|ENSMMUT00000043155	RPL7	ribosomal protein L7	698049
796	2.15e-05	0.0005	34.99	87.27	0.4	A_01_P1771396		A_01_P1771396
797	2.15e-05	0.0005	3396.6	1092.21	3.11	A_01_P1721546	ens|ENSMMUT00000011436|gb|JU476712|gb|JV554054|gb|JV720715	ENSMMUT00000011436
798	2.16e-05	0.000502	352.64	120.48	2.93	A_01_P005336	gb|JV659094|gb|JV043535|gb|XM_001113158|ref|XM_015151934	JV659094
799	2.17e-05	0.000502	906.01	292.7	3.1	A_01_P1742576	ens|ENSMMUT00000001026	FLNA	filamin A, alpha	699524
800	2.17e-05	0.000502	740.78	1753.85	0.42	A_01_P002178	ref|NM_001261017|ens|ENSMMUT00000042767|gb|JV704291|gb|JU321699	STAMBPL1	STAM binding protein-like 1	694629
801	2.17e-05	0.000502	3926.99	10312.9	0.38	A_01_P1781119		A_01_P1781119
802	2.18e-05	0.000504	13687.7	55471	0.25	A_01_P1776966		A_01_P1776966
803	2.2e-05	0.000507	16612.3	51747.5	0.32	A_01_P1785986		A_01_P1785986
804	2.2e-05	0.000507	157.65	356.35	0.44	A_01_P1776256		A_01_P1776256
805	2.21e-05	0.000508	9788.69	39782.1	0.25	A_01_P1696856	ens|ENSMMUT00000056490|gb|FJ795817|gb|FJ795811|gb|FJ795814	ENSMMUT00000056490
806	2.21e-05	0.000508	2265.6	788.09	2.87	A_01_P1698971	gb|GQ153358|gb|GQ471883|gb|LT622985|gb|GQ153355	GQ153358
807	2.21e-05	0.000508	13312.7	1458.49	9.13	A_01_P006159	ens|ENSMMUT00000018306|ref|XM_015124960|ref|XM_001094728	SELP	selectin P (granule membrane protein 140kDa, antigen CD62)	701277
808	2.23e-05	0.00051	88.26	202.71	0.44	A_01_P1688026	ens|ENSMMUT00000042226|gb|JV693744|gb|JV479003|gb|JV555119	ENSMMUT00000042226
809	2.23e-05	0.00051	8.33	97.23	0.086	A_01_P1778101		A_01_P1778101
810	2.23e-05	0.00051	140529	60212.9	2.33	A_01_P1832841		A_01_P1832841
811	2.24e-05	0.000511	21219.5	9346.38	2.27	A_01_P1672171	ref|NM_001032924|gb|AY885223|gb|U51912|gb|JV616428	CST3	cystatin C	574313
812	2.24e-05	0.000511	247.04	37.43	6.6	A_01_P1679226	ens|ENSMMUT00000032620|ens|ENSMMUT00000026056|gb|JV608905|gb|JV645241	ALDH3B1	aldehyde dehydrogenase 3 family, member B1	710746
813	2.24e-05	0.000511	31859.3	8885.75	3.59	A_01_P1699161	gb|GQ153406|gb|LT546130|gb|EF580173|gb|LN899677	GQ153406
814	2.25e-05	0.000512	2878.16	1009.27	2.85	A_01_P1679726	gb|JV641850|gb|JV532930|gb|JV532931|gb|JV456395	JV641850
815	2.25e-05	0.000512	2597.7	5400.02	0.48	A_01_P008915	gb|JV668760|gb|JV529612|gb|JV045115|gb|JV622826	JV668760
816	2.26e-05	0.000513	55.8	142.9	0.39	A_01_P1751116	gb|JV522905|gb|JV522906|gb|JV522907|gb|JV522908	JV522905
817	2.26e-05	0.000513	14636.3	41148.3	0.36	A_01_P1785936		A_01_P1785936
818	2.27e-05	0.000514	2444.31	965.65	2.53	A_01_P007192	gb|JU493971	JU493971
819	2.27e-05	0.000514	3211.32	8725.21	0.37	A_01_P1780911		A_01_P1780911
820	2.28e-05	0.000514	68744.3	148377	0.46	A_01_P1688746	ref|NM_001265968|ens|ENSMMUT00000021105|ens|ENSMMUT00000011349|ens|ENSMMUT00000010542	RPL24	ribosomal protein L24	702381
821	2.28e-05	0.000514	29.88	8.63	3.46	A_01_P012213	ref|NM_001032944|gb|JU336026|gb|JV694096|gb|JV555500	LYNX1
822	2.28e-05	0.000514	3535	1449.09	2.44	A_01_P1731191	ens|ENSMMUT00000065695|gb|JV669983|gb|JU324945|gb|JV453662	ENSMMUT00000065695
823	2.29e-05	0.000515	92196.8	201013	0.46	A_01_P1702296	ref|NM_001195480|ens|ENSMMUT00000009240|ens|ENSMMUT00000032328|ens|ENSMMUT00000047986	RPSA	ribosomal protein SA	693293
824	2.29e-05	0.000515	68221.1	3178.87	21.46	A_01_P003180	gb|JV627365|gb|JV592261|gb|JU347861|gb|JV694916	JV627365
825	2.34e-05	0.000525	2539.55	321	7.91	A_01_P1791411		A_01_P1791411
826	2.34e-05	0.000525	21701.4	50617.1	0.43	A_01_P1786371	ref|NM_001193577|ens|ENSMMUT00000058582|ens|ENSMMUT00000014631|ens|ENSMMUT00000024867	RPS2	ribosomal protein S2	693615
827	2.35e-05	0.000527	186.22	65.61	2.84	A_01_P1739361	ens|ENSMMUT00000002321|ens|ENSMMUT00000076547|gb|JV665765|gb|XM_001097478	ENSMMUT00000002321
828	2.36e-05	0.000528	1088	3718.89	0.29	A_01_P1701266		A_01_P1701266
829	2.36e-05	0.000528	55.02	12.15	4.53	A_01_P1788551		A_01_P1788551
830	2.37e-05	0.000528	58.33	336.58	0.17	A_01_P1721981	ens|ENSMMUT00000015636|gb|JV496876|gb|JV053547|gb|JV644084	OLFML2A	olfactomedin-like 2A	693790
831	2.37e-05	0.000528	226.79	105.82	2.14	A_01_P1724996	ens|ENSMMUT00000044609|gb|JV458372|gb|JV534840|gb|JV496285	GRK2
832	2.38e-05	0.000528	73.28	191.82	0.38	A_01_P1821136		A_01_P1821136
833	2.38e-05	0.000528	249.91	889.63	0.28	A_01_P1818496	gb|KX055306|gb|MF043805	KX055306
834	2.38e-05	0.000528	104.32	16.8	6.21	A_01_P1680821	ens|ENSMMUT00000009575|ens|ENSMMUT00000009576|gb|JV680267|gb|JV057788	MYOF	myoferlin	700922
835	2.38e-05	0.000528	65488.5	154270	0.42	A_01_P1735721	ref|NM_001193436|ens|ENSMMUT00000043535|ens|ENSMMUT00000038806|gb|JV625121	RPS28	ribosomal protein S28	707133
836	2.38e-05	0.000528	220.21	51.23	4.3	A_01_P1677316	ens|ENSMMUT00000009428|gb|JV637398|gb|JV452152|gb|JV602481	TIMP3	TIMP metallopeptidase inhibitor 3	574381
837	2.4e-05	0.000532	12481.9	38354	0.33	A_01_P1776976		A_01_P1776976
838	2.42e-05	0.000534	7920.21	3458.84	2.29	A_01_P1676576	gb|JV638880|gb|JV638881|gb|JV043988|gb|JV043987	JV638880
839	2.42e-05	0.000534	2286.27	6593.68	0.35	A_01_P009956	gb|JV516126|gb|JU491098|gb|JU491097|gb|JV638002	JV516126
840	2.42e-05	0.000534	534.14	1361.23	0.39	A_01_P1772711	ref|XM_015144529|ref|XM_015144531|ref|XM_015144534|ref|XM_015144530	TRAF3	TNF receptor-associated factor 3	693961
841	2.44e-05	0.000538	100.19	309.85	0.32	A_01_P017057	ens|ENSMMUT00000004532|gb|JU480392|gb|XM_001105494	CD200R1
842	2.45e-05	0.000539	2968.39	367.93	8.07	A_01_P019185	ens|ENSMMUT00000020693|ens|ENSMMUT00000020696|ens|ENSMMUT00000020698|ens|ENSMMUT00000069106	CMTM5	CKLF-like MARVEL transmembrane domain-containing protein 5-like	713886
843	2.46e-05	0.00054	1431.42	552.46	2.59	A_01_P1672686	ens|ENSMMUT00000042941|ens|ENSMMUT00000042939|ens|ENSMMUT00000073865|gb|JV067603	MAP4K2
844	2.46e-05	0.00054	4610.84	410.43	11.23	A_01_P1792666	ens|ENSMMUT00000025524|ens|ENSMMUT00000071206|ref|XM_001116366	SIGLEC12
845	2.49e-05	0.000545	2424.74	772.47	3.14	A_01_P001758	gb|XM_001094565|ref|XM_015126934	ARHGAP6	Rho GTPase activating protein 6	709978
846	2.49e-05	0.000545	868.64	363.4	2.39	A_01_P1773361		A_01_P1773361
847	2.49e-05	0.000545	552.26	2751.92	0.2	A_01_P1674331	ref|NM_001266273|ens|ENSMMUT00000032783|ens|ENSMMUT00000061504|ens|ENSMMUT00000053627	CYB5A	cytochrome b5 type A (microsomal)	694723
848	2.5e-05	0.000545	140.4	58.15	2.41	A_01_P1806046	ens|ENSMMUT00000001959|ens|ENSMMUT00000001960|ens|ENSMMUT00000021095|gb|JV051959	CPEB2	cytoplasmic polyadenylation element binding protein 2	722844
849	2.5e-05	0.000545	26146.9	67064.3	0.39	A_01_P1781631		A_01_P1781631
850	2.51e-05	0.000545	412.48	131.63	3.13	A_01_P1675346	ens|ENSMMUT00000013383|gb|JV577230|gb|JU478326|gb|JV463375	GAA	glucosidase, alpha; acid	712054
851	2.51e-05	0.000545	4910.8	1658.09	2.96	A_01_P1679136	ens|ENSMMUT00000068115|gb|JV488430|gb|JV564298|gb|JV702566	CD151	CD151 molecule (Raph blood group)	574139
852	2.51e-05	0.000545	205.09	886.65	0.23	A_01_P1800416	ens|ENSMMUT00000011378|gb|JV669595|gb|JV529017|gb|JU323071	S100A13
853	2.51e-05	0.000545	4778.42	10261	0.47	A_01_P017636	ens|ENSMMUT00000012620|gb|JV542607|gb|JV681828|gb|JV614538	GTF3A	general transcription factor IIIA	710492
854	2.53e-05	0.000549	41.09	101.22	0.41	A_01_P005619	ref|NM_001261149|ens|ENSMMUT00000041542|gb|JV726144|gb|JU477687	CCNB1	cyclin B1	699504
855	2.53e-05	0.000549	53789.1	144455	0.37	A_01_P1784441		A_01_P1784441
856	2.54e-05	0.00055	956.82	2367.19	0.4	A_01_P1687136	ens|ENSMMUT00000029424|ens|ENSMMUT00000074196|ens|ENSMMUT00000053303|gb|JU320765	TNPO1	transportin 1	707195
857	2.55e-05	0.000552	2593.7	6108.7	0.42	A_01_P003085	gb|JV686229|gb|JV653253|gb|JV509133|gb|JV583891	JV686229
858	2.58e-05	0.000556	276.2	785.69	0.35	A_01_P008814	ens|ENSMMUT00000005257|gb|JU475036|gb|JU333814|ref|XM_015152636	TCP11L2	t-complex 11, testis-specific-like 2	702578
859	2.58e-05	0.000556	21.37	64.11	0.33	A_01_P1701686	ens|ENSMMUT00000009224|ref|XM_015124146	RSPH6A
860	2.58e-05	0.000556	25447.8	61547.3	0.41	A_01_P1680656	ref|XM_015147409	LOC708539	40S ribosomal protein S10-like	708539
861	2.59e-05	0.000557	38237.5	103448	0.37	A_01_P016420	ens|ENSMMUT00000074510|gb|JV669227|gb|JV703756|gb|JV664512	CREG1	cellular repressor of E1A-stimulated genes 1	701021
862	2.59e-05	0.000557	286.46	795.88	0.36	A_01_P1684546	ens|ENSMMUT00000011497|ens|ENSMMUT00000020582|ens|ENSMMUT00000066331|gb|JU478353	ENSMMUT00000011497
863	2.6e-05	0.000558	10.42	40.12	0.26	A_01_P1814971	ens|ENSMMUT00000029460|ens|ENSMMUT00000071260|gb|JV499631|gb|JV646155	GRAMD4
864	2.6e-05	0.000558	44567.7	118472	0.38	A_01_P1715821	ref|NM_001193574|ens|ENSMMUT00000045143|ens|ENSMMUT00000020889|ens|ENSMMUT00000020890	RPLP1	ribosomal protein, large, P1	695442
865	2.61e-05	0.000558	159.99	446.67	0.36	A_01_P1695636	ref|NM_001261336|ens|ENSMMUT00000001680|gb|AY072879|gb|JV625668	TRA2B	transformer 2 beta homolog (Drosophila)	574337
866	2.61e-05	0.000558	5539	17510.9	0.32	A_01_P001173	ens|ENSMMUT00000027965|gb|JV613091|gb|JV578309|gb|JV043542	AMFR	autocrine motility factor receptor, E3 ubiquitin protein ligase	699972
867	2.62e-05	0.000558	248.97	91.75	2.71	A_01_P1682171	ens|ENSMMUT00000004981|ens|ENSMMUT00000054621|gb|JV618064|gb|JV583195	ENSMMUT00000004981
868	2.62e-05	0.000558	7005.16	16952.4	0.41	A_01_P1681349	ref|NM_001195809|ref|NM_001320086|ref|NM_001320089|gb|JV506489	LDHB
869	2.62e-05	0.000558	38596.8	11868.4	3.25	A_01_P1682001	ens|ENSMMUT00000013015|ens|ENSMMUT00000060319|ens|ENSMMUT00000056411|gb|JV544949	LTA4H	leukotriene A-4 hydrolase-like	713038
870	2.62e-05	0.000558	486.01	180.73	2.69	A_01_P1760091	ref|NM_001265962|ens|ENSMMUT00000002344|ens|ENSMMUT00000002336|ens|ENSMMUT00000002334	RUNX1	runt-related transcription factor 1	696749
871	2.62e-05	0.000558	244.21	89.69	2.72	A_01_P1761561		A_01_P1761561
872	2.64e-05	0.000561	94795.1	39202.3	2.42	A_01_P010437	ens|ENSMMUT00000020098|gb|JU325544|gb|JV045198|gb|JV669150	LOC696748	cytochrome b-245 light chain-like	696748
873	2.64e-05	0.000561	14.12	46.01	0.31	A_01_P1818501		A_01_P1818501
874	2.67e-05	0.000566	640.38	4716.85	0.14	A_01_P1708686	ens|ENSMMUT00000006915|gb|JV054196|gb|JV573926|gb|JV608386	CENPV
875	2.68e-05	0.000568	197.15	963.28	0.2	A_01_P1697821	gb|U57574	U57574
876	2.69e-05	0.000569	11.68	36.49	0.32	A_01_P1823431		A_01_P1823431
877	2.71e-05	0.000573	276.51	1426.97	0.19	A_01_P1745371		A_01_P1745371
878	2.72e-05	0.000574	577.36	221.3	2.61	A_01_P1802686		A_01_P1802686
879	2.72e-05	0.000574	98616.5	227625	0.43	A_01_P019101	ref|NM_001193574|gb|JV553959|gb|JV451925|gb|JV567543	RPLP1	ribosomal protein, large, P1	695442
880	2.73e-05	0.000574	1508.14	654.42	2.3	A_01_P1700696	ens|ENSMMUT00000003429|ens|ENSMMUT00000078176|ens|ENSMMUT00000055451|gb|JV579477	DBNL
881	2.73e-05	0.000574	2200.67	4687.12	0.47	A_01_P1752036	ref|NM_001261537|ens|ENSMMUT00000041600|ens|ENSMMUT00000021080|ens|ENSMMUT00000071959	SREK1IP1	SREK1-interacting protein 1	695436
882	2.74e-05	0.000576	24.12	125.96	0.19	A_01_P014310	ref|NM_001265886|ens|ENSMMUT00000069367|ens|ENSMMUT00000032521|gb|JV075130	LDB2	LIM domain binding 2	714918
883	2.76e-05	0.000578	41641.8	135219	0.31	A_01_P1754446	ref|NM_001193580|ens|ENSMMUT00000016538|gb|JV602306|gb|JV068083	RPS23	ribosomal protein S23	711914
884	2.76e-05	0.000578	11.27	46.07	0.24	A_01_P017540	ens|ENSMMUT00000010040|gb|JU325187|gb|JV635434|gb|JV650180	VSIG1	V-set and immunoglobulin domain containing 1	703739
885	2.76e-05	0.000578	1469.78	606.81	2.42	A_01_P1770871	ens|ENSMMUT00000017849|gb|JV050773|gb|JV641326|gb|JV455654	LYST	lysosomal-trafficking regulator-like	718051
886	2.77e-05	0.00058	3985.35	986.25	4.04	A_01_P1703396	ens|ENSMMUT00000026680|gb|JV647428|gb|XM_002801072|ref|XM_015122892	C19H19orf38
887	2.78e-05	0.00058	27700.3	58959.2	0.47	A_01_P1674031		A_01_P1674031
888	2.78e-05	0.00058	591.26	143.67	4.12	A_01_P1805851		A_01_P1805851
889	2.78e-05	0.00058	639.44	168.66	3.79	A_01_P1747566		A_01_P1747566
890	2.81e-05	0.000584	195668	84638.6	2.31	A_01_P1699356	ref|NM_001042770|ref|NM_001318351|ref|NM_001318356|ens|ENSMMUT00000041195	MAMU-F	major histocompatibility complex, class I, F	709076
891	2.81e-05	0.000584	1429.02	3815.69	0.37	A_01_P1744916	ref|NM_001195480|ens|ENSMMUT00000032328|ens|ENSMMUT00000047986|ens|ENSMMUT00000047987	RPSA	ribosomal protein SA	693293
892	2.81e-05	0.000584	12361.8	26549.6	0.47	A_01_P1772036	gb|CN643535	CN643535
893	2.82e-05	0.000585	449.14	159.85	2.81	A_01_P1801171	ref|NM_001265871|ens|ENSMMUT00000073304|ens|ENSMMUT00000032321|ens|ENSMMUT00000055053	CX3CR1	chemokine (C-X3-C motif) receptor 1	693926
894	2.84e-05	0.000588	805.82	206.61	3.9	A_01_P011707	ens|ENSMMUT00000003836|ref|XM_001095000	FFAR2	free fatty acid receptor 2	709026
895	2.84e-05	0.000588	7702.77	3669.84	2.1	A_01_P006455	ens|ENSMMUT00000011220|ens|ENSMMUT00000011221|gb|JV662307|gb|JU348925	AKNA	AT-hook transcription factor	708252
896	2.85e-05	0.000588	12904.5	4962.69	2.6	A_01_P1670171	ref|NM_001032822|gb|AF275665	CD151	CD151 molecule (Raph blood group)	574139
897	2.85e-05	0.000588	321.65	139.03	2.31	A_01_P1713936	ens|ENSMMUT00000039179	ANKRD11	ankyrin repeat domain-containing protein 11-like	698722
898	2.85e-05	0.000588	340.66	126.25	2.7	A_01_P1715981	ens|ENSMMUT00000021127|ens|ENSMMUT00000045074|gb|JV476336|gb|JV514742	PREX1	phosphatidylinositol-3,4,5-trisphosphate-dependent Rac exchange factor 1	714351
899	2.87e-05	0.000592	23676.6	8508.38	2.78	A_01_P1810596	ref|NM_001266760|gb|JV528073|gb|JV045946|gb|JV490980	NPC2	Niemann-Pick disease, type C2	699881
900	2.88e-05	0.000593	134.59	379.46	0.35	A_01_P1709751	ens|ENSMMUT00000012508|ens|ENSMMUT00000012509|gb|JV070063|gb|JV660184	TOP2A	DNA topoisomerase 2-alpha-like	700707
901	2.9e-05	0.000597	90.41	1052.72	0.086	A_01_P1788626	ens|ENSMMUT00000023524|gb|JV068144|gb|JV658305|gb|XM_001089747	ACSM3	acyl-CoA synthetase medium-chain family member 3	696622
902	2.91e-05	0.000598	7738.28	3078.48	2.51	A_01_P018006	gb|JU328308|gb|JV635614|gb|JV637811	JU328308
903	2.92e-05	0.000599	339.65	746.63	0.45	A_01_P1687001	ref|NM_001260592|ens|ENSMMUT00000015412|ens|ENSMMUT00000059873|gb|JV508333	OXCT1
904	2.94e-05	0.000602	4571.15	1863.13	2.45	A_01_P013381	ens|ENSMMUT00000025439|gb|JV649381|gb|JV649383|gb|JV649382	FHOD1	formin homology 2 domain containing 1	697346
905	2.94e-05	0.000602	573.85	78.54	7.31	A_01_P010145		A_01_P010145
906	2.97e-05	0.000606	3072.29	732.95	4.19	A_01_P1736226	ens|ENSMMUT00000043410|ens|ENSMMUT00000078723|ens|ENSMMUT00000007024|gb|JV612114	ENSMMUT00000043410
907	2.97e-05	0.000606	410.76	1617.59	0.25	A_01_P1728361	ref|NM_001260784|ens|ENSMMUT00000043238|ens|ENSMMUT00000058860|ens|ENSMMUT00000021124	PRPF18	PRP18 pre-mRNA processing factor 18 homolog (S. cerevisiae)	696401
908	2.97e-05	0.000606	413.09	1922.63	0.21	A_01_P1701236	ens|ENSMMUT00000002943|gb|JU482570|gb|JV645380|gb|JV054912	BEND7
909	2.98e-05	0.000606	61306.6	184689	0.33	A_01_P1746441	ref|NM_001267537|ens|ENSMMUT00000012494|ens|ENSMMUT00000054332|ens|ENSMMUT00000055763	RPS29	ribosomal protein S29	704016
910	2.98e-05	0.000606	29.06	254.1	0.11	A_01_P003139	ens|ENSMMUT00000068339|gb|JV679645|gb|JV577752|gb|JV612401	KANK2	KN motif and ankyrin repeat domains 2	716191
911	2.99e-05	0.000606	967.38	494.69	1.96	A_01_P1769476	ref|NM_001039949|ens|ENSMMUT00000014659|gb|JV057089|gb|JV612049	DSTYK	dual serine/threonine and tyrosine protein kinase	664732
912	2.99e-05	0.000606	564.56	112.95	5	A_01_P1692696	ref|NM_001195530|ens|ENSMMUT00000029647|gb|DQ147923|gb|JV451953	ATP1B1	ATPase, Na+/K+ transporting, beta 1 polypeptide	700443
913	2.99e-05	0.000606	9.25	24.56	0.38	A_01_P1692766	ref|NM_001261531|ens|ENSMMUT00000011986|ens|ENSMMUT00000032076|gb|JU477793	CENPL	centromere protein L	707211
914	2.99e-05	0.000606	795.4	354.71	2.24	A_01_P1725073	ref|NM_001266164|ens|ENSMMUT00000044559|ens|ENSMMUT00000070796|ens|ENSMMUT00000074102	RAB1B	RAB1B, member RAS oncogene family	721852
915	3.01e-05	0.000608	29.72	117	0.25	A_01_P1674286	ens|ENSMMUT00000001767|gb|JV621056|gb|JV688641|gb|JU489131	ZNF532	zinc finger protein 532	701146
916	3.01e-05	0.000608	7373.48	44742	0.16	A_01_P002916	gb|JV630560|gb|JV698296|gb|JV559879|gb|JU336649	SLC25A11	solute carrier family 25 (mitochondrial carrier; oxoglutarate carrier), member 11	710569
917	3.01e-05	0.000608	5721.77	1500.7	3.81	A_01_P001762	gb|JV725474|gb|JV523404|gb|JV663807|gb|JV560751	JV725474
918	3.02e-05	0.00061	26.59	82.47	0.32	A_01_P004333	ref|NM_001260678|ens|ENSMMUT00000023794|ens|ENSMMUT00000023793|gb|JU488038	MPP6	membrane protein, palmitoylated 6 (MAGUK p55 subfamily member 6)	703560
919	3.03e-05	0.000611	7049.58	3222.73	2.19	A_01_P014320	ref|NM_001260602|gb|JV044743|gb|JU472345|gb|JV637953	GALNT1	UDP-N-acetyl-alpha-D-galactosamine:polypeptide N-acetylgalactosaminyltransferase 1 (GalNAc-T1)	708930
920	3.04e-05	0.000613	20106.6	8382.93	2.4	A_01_P1772141	gb|JV694441|gb|JV479747|gb|JV479746|gb|JV626871	JV694441
921	3.06e-05	0.000616	118.33	47.27	2.5	A_01_P1719176	ens|ENSMMUT00000043872	ENSMMUT00000043872
922	3.07e-05	0.000616	929.26	2123.45	0.44	A_01_P018722	ref|NM_001261786|ens|ENSMMUT00000024593|gb|JV627990|gb|JV453145	ZNF22	zinc finger protein 22	706208
923	3.07e-05	0.000616	2713.24	1282.5	2.12	A_01_P1748206	ref|NM_001261529|ens|ENSMMUT00000040385|ens|ENSMMUT00000040384|gb|JV542921	HEXA	hexosaminidase A (alpha polypeptide)	698251
924	3.07e-05	0.000616	18947.9	46156.1	0.41	A_01_P1783696		A_01_P1783696
925	3.08e-05	0.000617	2952.14	9057.12	0.33	A_01_P1798941		A_01_P1798941
926	3.08e-05	0.000617	50.74	152.76	0.33	A_01_P1772706	gb|CN804408	CN804408
927	3.09e-05	0.000617	1178.96	5147.85	0.23	A_01_P018442	ens|ENSMMUT00000029618|gb|JV571029|gb|JV672787|gb|JV605739	JOSD2
928	3.09e-05	0.000617	13.26	48.68	0.27	A_01_P1777246		A_01_P1777246
929	3.09e-05	0.000617	14578.6	38187.1	0.38	A_01_P1816536	ref|NM_001195428|ens|ENSMMUT00000016606|ens|ENSMMUT00000070126|ens|ENSMMUT00000077037	RPLP0	ribosomal protein, large, P0	574363
930	3.1e-05	0.000618	2040.74	6337.25	0.32	A_01_P1686946	ens|ENSMMUT00000068932|gb|JU472136|gb|XM_001092582	IL7R	interleukin 7 receptor	699869
931	3.11e-05	0.000619	183.41	1348.21	0.14	A_01_P1731996	ens|ENSMMUT00000028650|gb|JV721807|gb|JU328375|gb|XM_001100738	SOX5	SRY (sex determining region Y)-box 5	707116
932	3.12e-05	0.000619	354.19	122.87	2.88	A_01_P1768326	ens|ENSMMUT00000017438|gb|JV564429|gb|JV564430|gb|JV488553	ARHGEF11	Rho guanine nucleotide exchange factor (GEF) 11	718727
933	3.12e-05	0.000619	254.53	788.89	0.32	A_01_P000601	ref|NM_001194445|ens|ENSMMUT00000013117|ref|XM_015138597	STAP1	signal transducing adaptor family member 1	711834
934	3.12e-05	0.000619	112.9	406.68	0.28	A_01_P005229	ref|NM_001260534|gb|JV531021|gb|JV569035|gb|JV454412	FBLN5	fibulin 5	697372
935	3.13e-05	0.00062	210.84	729.84	0.29	A_01_P1796746		A_01_P1796746
936	3.13e-05	0.00062	13605.7	41832.7	0.33	A_01_P1778736	ref|XM_015145317|ref|XR_091568	LOC106999752
937	3.14e-05	0.000621	323295	159881	2.02	A_01_P1670921	ref|NM_001114964|ref|NM_001318347|ref|NM_001318350|ref|NM_001318353	MAMU-B18	major histocompatibility complex, class I, B	100141394
938	3.14e-05	0.000621	553.94	2504.22	0.22	A_01_P1834386	gb|CB231044	CB231044
939	3.15e-05	0.000622	231.65	31.13	7.44	A_01_P1718621	ens|ENSMMUT00000044009|ens|ENSMMUT00000003841|gb|JV071995|gb|JV723927	BAIAP2L2	BAI1-associated protein 2-like 2	700058
940	3.17e-05	0.000625	466.18	1585.8	0.29	A_01_P1717966	ens|ENSMMUT00000044204|ens|ENSMMUT00000056201|gb|KY199333|gb|MF043817	ENSMMUT00000044204
941	3.18e-05	0.000626	43905.6	138989	0.32	A_01_P1784741		A_01_P1784741
942	3.19e-05	0.000627	53.39	138.9	0.38	A_01_P1735946	ref|NM_001194156|ens|ENSMMUT00000008873|gb|JV669605|gb|JV453217	PAIP2B	poly(A) binding protein interacting protein 2B	711595
943	3.19e-05	0.000627	18399.8	6677.77	2.76	A_01_P005882	ref|NM_001261138|gb|JV560489|gb|JV484561|gb|JV631144	MAP1LC3A	microtubule-associated protein 1 light chain 3 alpha	707439
944	3.2e-05	0.000628	4313.37	12511.2	0.34	A_01_P1758781	ens|ENSMMUT00000055720|ens|ENSMMUT00000002329|gb|JV658119|ref|XR_001443122	ENSMMUT00000055720
945	3.21e-05	0.000628	15898.7	7380.65	2.15	A_01_P1792121	ens|ENSMMUT00000064988	GTPBP1	GTP binding protein 1	701651
946	3.21e-05	0.000628	18244.3	57213.9	0.32	A_01_P1779496		A_01_P1779496
947	3.21e-05	0.000628	19643.2	51356.9	0.38	A_01_P1796931	ref|NM_001258347|ref|NM_001257253|ens|ENSMMUT00000025921|ens|ENSMMUT00000029999	LOC695327	40S ribosomal protein S20-like	695327
948	3.24e-05	0.000632	54117.5	128642	0.42	A_01_P1785051	ref|NM_001193579|gb|JV667187|gb|JV516217|gb|JV068076	RPS10	ribosomal protein S10	718606
949	3.24e-05	0.000632	2391.17	6823.03	0.35	A_01_P1699732	ens|ENSMMUT00000057153|ens|ENSMMUT00000007154|ens|ENSMMUT00000014057|ens|ENSMMUT00000010970	RPL5
950	3.24e-05	0.000632	1575.31	483.82	3.26	A_01_P014301	gb|JV546108|gb|JV546106|gb|JV508027|gb|JV508026	JV546108
951	3.26e-05	0.000635	539.13	131.15	4.11	A_01_P1807481	gb|XM_001089689	XM_001089689
952	3.26e-05	0.000635	198.58	76.98	2.58	A_01_P003197	ens|ENSMMUT00000016938|gb|JU485899|gb|XM_001115186|ref|XM_015123290	IL12RB1	interleukin 12 receptor, beta 1	574199
953	3.27e-05	0.000635	1014.79	287.8	3.53	A_01_P017007	ens|ENSMMUT00000055806|gb|JU326608|gb|XM_001083132|ref|XM_015122026	RAB27B	RAB27B, member RAS oncogene family	694445
954	3.27e-05	0.000635	719.04	240.12	2.99	A_01_P1715956	ens|ENSMMUT00000045091	ENSMMUT00000045091
955	3.27e-05	0.000635	265.52	45.41	5.85	A_01_P1701531	ens|ENSMMUT00000042850|ens|ENSMMUT00000029294|gb|JV480735|gb|JV556789	VCL
956	3.29e-05	0.000638	10.44	34.63	0.3	A_01_P003942	gb|JU491343|gb|JV068327|gb|JV590397|gb|JV720902	JU491343
957	3.3e-05	0.000638	10635.8	4920.48	2.16	A_01_P003555	ens|ENSMMUT00000072803|ens|ENSMMUT00000028619|gb|JV710457|gb|JV710458	SEL1L3	sel-1 suppressor of lin-12-like 3 (C. elegans)	695033
958	3.3e-05	0.000638	4965.61	12740.5	0.39	A_01_P1783329	gb|JU346872|gb|JU346871	JU346872
959	3.3e-05	0.000638	184186	89952.9	2.05	A_01_P1765471	ens|ENSMMUT00000012844|gb|JU337774|gb|JV705261|gb|JV705262	CAP1	CAP, adenylate cyclase-associated protein 1 (yeast)	693719
960	3.31e-05	0.000639	713.12	309.2	2.31	A_01_P1730981	ref|NM_001266164|ens|ENSMMUT00000044559|ens|ENSMMUT00000070796|ens|ENSMMUT00000074102	RAB1B	RAB1B, member RAS oncogene family	721852
961	3.31e-05	0.000639	712.53	183.9	3.87	A_01_P1692596	ens|ENSMMUT00000044834|gb|JV062791|gb|JV509015|gb|JV470684	IER5
962	3.32e-05	0.00064	75.49	164.29	0.46	A_01_P009045	gb|JU471130|gb|JV540780|gb|JV648014|gb|JV502386	SENP3	SUMO1/sentrin/SMT3 specific peptidase 3	715884
963	3.36e-05	0.000646	982.87	255.9	3.84	A_01_P1681916	ref|NM_001266893|ens|ENSMMUT00000008890|gb|JV693879|gb|JV517564	SLC6A6	solute carrier family 6 (neurotransmitter transporter, taurine), member 6	701172
964	3.37e-05	0.000646	10525.2	3068.24	3.43	A_01_P1670956	ref|NM_001032910|ens|ENSMMUT00000000490|gb|JV074066|gb|JV664071	TRIM5	tripartite motif containing 5	574288
965	3.37e-05	0.000646	26627.8	75260.5	0.35	A_01_P004348	ens|ENSMMUT00000007154|gb|JV692580|gb|JV590011|gb|JV553918	RPL5
966	3.37e-05	0.000646	45.71	19.37	2.36	A_01_P1682081	ref|NM_001261187|ens|ENSMMUT00000027599|gb|JV522429|gb|JV698256	KCTD10	potassium channel tetramerisation domain containing 10	707443
967	3.37e-05	0.000646	112752	44961.8	2.51	A_01_P1698706	ref|NM_001318353|ref|NM_001114964|ref|NM_001318347|ref|NM_001318348	LOC106996676
968	3.38e-05	0.000647	1847.43	620.85	2.98	A_01_P1816106	ref|NM_001266402|ens|ENSMMUT00000019919|ens|ENSMMUT00000019920|ens|ENSMMUT00000019926	MDM2	Mdm2, p53 E3 ubiquitin protein ligase homolog (mouse)	718284
969	3.38e-05	0.000647	469.63	1569.78	0.3	A_01_P1717956	ens|ENSMMUT00000044204|gb|MF043823|gb|KP271321|gb|KP271322	ENSMMUT00000044204
970	3.4e-05	0.000649	519.71	221.15	2.35	A_01_P1768151	ens|ENSMMUT00000018157|ens|ENSMMUT00000013944|ens|ENSMMUT00000013940|ens|ENSMMUT00000045788	ENSMMUT00000018157
971	3.4e-05	0.000649	48764.6	106563	0.46	A_01_P1675971	ens|ENSMMUT00000020934	LOC106995084
972	3.41e-05	0.00065	167.54	341.1	0.49	A_01_P1721136	ref|NM_001194775|ens|ENSMMUT00000011260|gb|JV573507|gb|JV675126	DTYMK	deoxythymidylate kinase (thymidylate kinase)	701781
973	3.43e-05	0.000653	50104.8	115170	0.44	A_01_P1710546	ref|NM_001193563|ens|ENSMMUT00000004354|ens|ENSMMUT00000075286|ens|ENSMMUT00000070026	RPL18
974	3.43e-05	0.000653	1768.71	607.74	2.91	A_01_P015596	ref|XM_015112800	LOC694896	all-trans-retinol 13,14-reductase-like	694896
975	3.44e-05	0.000653	92.76	313.75	0.3	A_01_P1697041	gb|FJ795864|gb|AY452571	FJ795864
976	3.44e-05	0.000653	6263.97	2516.78	2.49	A_01_P1734046	ens|ENSMMUT00000045584|ens|ENSMMUT00000045589|gb|JU326742|gb|JV608748	ALDH2	aldehyde dehydrogenase, mitochondrial-like	713451
977	3.44e-05	0.000653	7959.75	33136.2	0.24	A_01_P012610	ens|ENSMMUT00000074353|ens|ENSMMUT00000014636|gb|JV511156|gb|JV620604	PPM1A	protein phosphatase, Mg2+/Mn2+ dependent, 1A	702987
978	3.45e-05	0.000654	531.29	249.99	2.13	A_01_P1715746	ens|ENSMMUT00000045167|ens|ENSMMUT00000013970|gb|JV696575|gb|JV482033	STX16	syntaxin 16	694811
979	3.47e-05	0.000656	1246.6	2655.03	0.47	A_01_P1747436	ref|NM_001261052|gb|JV699838|gb|JV632047|gb|JV524160	EIF3J	eukaryotic translation initiation factor 3, subunit J	712295
980	3.47e-05	0.000656	7960.85	2530.34	3.15	A_01_P011304	ens|ENSMMUT00000020479|ref|XM_001090039	NGFR	nerve growth factor receptor	574304
981	3.48e-05	0.000658	17223.3	6957.32	2.48	A_01_P1726771	gb|JV524725|gb|JV704473|gb|JU323275|gb|JV597539	JV524725
982	3.49e-05	0.000659	57.54	196.63	0.29	A_01_P1716071	ref|NM_001265862|ens|ENSMMUT00000045018|ens|ENSMMUT00000005213|gb|JV727493	CD40	CD40 molecule, TNF receptor superfamily member 5	707749
983	3.5e-05	0.00066	1871.25	400.24	4.68	A_01_P018408	ens|ENSMMUT00000046835|gb|JV715644|gb|JV715645|gb|JV469410	MYLK	myosin light chain kinase	715422
984	3.51e-05	0.000661	15025.5	39274.6	0.38	A_01_P1700931	ref|NM_001193577|ens|ENSMMUT00000022109|ens|ENSMMUT00000022716|ens|ENSMMUT00000007172	RPS2	ribosomal protein S2	693615
985	3.54e-05	0.000666	143.48	289.77	0.5	A_01_P007429		A_01_P007429
986	3.54e-05	0.000666	24.94	60.5	0.41	A_01_P010196	gb|JV718213|ref|XM_001091640	JV718213
987	3.56e-05	0.000667	177.27	568.86	0.31	A_01_P1762071		A_01_P1762071
988	3.56e-05	0.000667	235118	100857	2.33	A_01_P1696666	ref|NM_001114964|ref|NM_001318347|ref|NM_001318350|ref|NM_001318356	MAMU-B18	major histocompatibility complex, class I, B	100141394
989	3.56e-05	0.000667	98196.8	35090.5	2.8	A_01_P007233	gb|JV658587|gb|JV478269|gb|JV068423|gb|JU335880	JV658587
990	3.57e-05	0.000668	10679.1	3641.8	2.93	A_01_P1790001	ens|ENSMMUT00000016213|gb|JV725085	CAVIN2
991	3.57e-05	0.000668	15.25	57.93	0.26	A_01_P1697686	gb|U11793|gb|L38865	U11793
992	3.58e-05	0.000669	547473	264605	2.07	A_01_P1696591	ref|NM_001114964|ref|NM_001318350|ref|NM_001318353|ref|NM_001318354	MAMU-B18	major histocompatibility complex, class I, B	100141394
993	3.59e-05	0.000669	20537.6	10632.1	1.93	A_01_P018580	ref|NM_001257534|ens|ENSMMUT00000032910|gb|JV504674|gb|JV542964	TAX1BP3	Tax1 (human T-cell leukemia virus type I) binding protein 3	706829
994	3.59e-05	0.000669	130.69	501.12	0.26	A_01_P1720776	ens|ENSMMUT00000017084|ens|ENSMMUT00000017079|ens|ENSMMUT00000073631|ens|ENSMMUT00000017083	SP140	SP140 nuclear body protein	710925
995	3.59e-05	0.000669	125.93	55.85	2.25	A_01_P1815066	ens|ENSMMUT00000008842|gb|JV056526|gb|JV462811|gb|JV529692	ENSMMUT00000008842
996	3.6e-05	0.000669	10457.8	29814.2	0.35	A_01_P1759296	ref|NM_001193561|ens|ENSMMUT00000008914|ens|ENSMMUT00000061750|ens|ENSMMUT00000030925	RPL15	ribosomal protein L15	701255
997	3.6e-05	0.000669	303	1235.65	0.25	A_01_P1736916	ens|ENSMMUT00000018096|ens|ENSMMUT00000029843|ens|ENSMMUT00000007136|ens|ENSMMUT00000032124	ENSMMUT00000018096
998	3.62e-05	0.000672	1190.23	4536.77	0.26	A_01_P1698196	ref|NM_001258140|gb|JV602591|gb|JV567557|gb|JU473371	COX7B	cytochrome c oxidase subunit VIIb	706099
999	3.63e-05	0.000673	115.02	28.12	4.09	A_01_P1719946	ens|ENSMMUT00000013183	TFPI	tissue factor pathway inhibitor (lipoprotein-associated coagulation inhibitor)	613026
1000	3.64e-05	0.000673	13458.8	32846.3	0.41	A_01_P1821306		A_01_P1821306
1001	3.64e-05	0.000673	772.15	187.63	4.12	A_01_P1682476	ens|ENSMMUT00000030171|gb|JV581852|gb|JV684069|gb|JV544960	LTBP1
1002	3.64e-05	0.000673	85.67	269.65	0.32	A_01_P1807906		A_01_P1807906
1003	3.66e-05	0.000675	63.66	152.68	0.42	A_01_P1807066	ens|ENSMMUT00000042226|gb|JV693744|gb|JV479003|gb|JV555119	ENSMMUT00000042226
1004	3.66e-05	0.000675	22485.1	61306.4	0.37	A_01_P1719676		A_01_P1719676
1005	3.67e-05	0.000675	1772.96	825.43	2.15	A_01_P011287	ens|ENSMMUT00000025075|gb|JV572810|gb|JU333144|gb|JV643656	MOSPD2	motile sperm domain containing 2	712225
1006	3.67e-05	0.000675	82.42	23.66	3.48	A_01_P1766481	ens|ENSMMUT00000014479|ens|ENSMMUT00000046853|ens|ENSMMUT00000014477|gb|JV726717	NEXN	nexilin (F actin binding protein)	710960
1007	3.68e-05	0.000675	20340.5	60045.7	0.34	A_01_P1781681		A_01_P1781681
1008	3.68e-05	0.000675	1606.39	3576.83	0.45	A_01_P1681121	ens|ENSMMUT00000011943|gb|JV656303|gb|JU489861|gb|JV719015	BCCIP	BRCA2 and CDKN1A interacting protein	699437
1009	3.7e-05	0.000675	9170.53	4004.88	2.29	A_01_P1698766	gb|AY288103	LOC574256	cystatin C	574256
1010	3.7e-05	0.000675	740.02	159.64	4.64	A_01_P003974	ens|ENSMMUT00000069960|gb|JV661660|gb|JU493595|ref|XM_015144443	CLMN	calmin (calponin-like, transmembrane)	709910
1011	3.71e-05	0.000675	1388.02	7495.31	0.19	A_01_P004276	ref|NM_001266146|ens|ENSMMUT00000016957|gb|JV044695|gb|JV638279	RNF11	ring finger protein 11	712122
1012	3.71e-05	0.000675	20717.2	52865.4	0.39	A_01_P1703961	ens|ENSMMUT00000038664|ens|ENSMMUT00000029013|ens|ENSMMUT00000004430|ens|ENSMMUT00000056127	RPL18A
1013	3.71e-05	0.000675	12927.4	41195.5	0.31	A_01_P1793236	gb|JV615547|gb|JU478450|gb|JU478172|gb|JU478451	JV615547
1014	3.72e-05	0.000675	10981.7	35348.6	0.31	A_01_P1763141	ref|NM_001266916|ens|ENSMMUT00000040828|ens|ENSMMUT00000004034|ens|ENSMMUT00000069920	RPS14	ribosomal protein S14	710901
1015	3.72e-05	0.000675	43.43	240.49	0.18	A_01_P1789522	gb|JU347490|gb|JV721614|gb|JV721615|gb|JU347489	JU347490
1016	3.72e-05	0.000675	213859	96587	2.21	A_01_P1698466	ens|ENSMMUT00000031065|ens|ENSMMUT00000022633|ens|ENSMMUT00000039137|ens|ENSMMUT00000025877	ENSMMUT00000031065
1017	3.72e-05	0.000675	15361.8	3974.37	3.87	A_01_P018500	ref|NM_001267599|ens|ENSMMUT00000011857|gb|JV062150|gb|JU487383	NRGN	neurogranin (protein kinase C substrate, RC3)	716063
1018	3.72e-05	0.000675	1538.43	513.89	2.99	A_01_P1805316	gb|JU348827|gb|JV723968	JU348827
1019	3.72e-05	0.000675	131.99	400.72	0.33	A_01_P1762561	gb|XM_001107407|ref|XM_015135002|ref|XM_015134997|ref|XM_015134998	SVOPL	SVOP-like	710319
1020	3.72e-05	0.000675	23867.3	118674	0.2	A_01_P013663	ref|NM_001257539|gb|JV529878|gb|JV669116|gb|JV585763	TESC	tescalcin	693518
1021	3.72e-05	0.000675	86.02	27.05	3.18	A_01_P1801861		A_01_P1801861
1022	3.74e-05	0.000678	4768.13	11894.4	0.4	A_01_P1744936		A_01_P1744936
1023	3.74e-05	0.000678	641.66	1802.9	0.36	A_01_P1692216	ref|NM_001193579|ens|ENSMMUT00000020498|ens|ENSMMUT00000000389|ens|ENSMMUT00000013320	RPS10	ribosomal protein S10	718606
1024	3.75e-05	0.000679	1185.39	2720.97	0.44	A_01_P1683556	ref|NM_001193384|ens|ENSMMUT00000000239|ens|ENSMMUT00000041855|gb|JU474341	COX6C	cytochrome c oxidase subunit 6C	100428417
1025	3.78e-05	0.000684	1254.21	502.97	2.49	A_01_P1790726	ref|NM_001257563|gb|JV529303|gb|JU323377	RETSAT	retinol saturase (all-trans-retinol 13,14-reductase)	695058
1026	3.79e-05	0.000684	470.75	144.35	3.26	A_01_P1681791	ens|ENSMMUT00000053436|gb|JV600949|gb|JV668225|gb|JV541572	GNS	glucosamine (N-acetyl)-6-sulfatase	717500
1027	3.79e-05	0.000684	68.99	198.64	0.35	A_01_P1738366	gb|JV558271	JV558271
1028	3.8e-05	0.000685	8694.5	20320.3	0.43	A_01_P1805371	ref|NM_001261092|ens|ENSMMUT00000031362|gb|JV668834|gb|JV668835	BTF3	basic transcription factor 3	703339
1029	3.8e-05	0.000685	723.61	216.28	3.35	A_01_P1737746	ens|ENSMMUT00000026918|ens|ENSMMUT00000026917|ens|ENSMMUT00000064671|gb|JU321507	PTK2B	PTK2B protein tyrosine kinase 2 beta	712787
1030	3.82e-05	0.000687	21762.5	53585.4	0.41	A_01_P1780496	ref|NM_001195580|gb|JV602623|gb|JV043201|gb|JU327499	EEF1G
1031	3.82e-05	0.000687	18287.4	7567.67	2.42	A_01_P1736266	gb|JV585565|gb|JU345081|gb|JV654671|gb|JV064313	JV585565
1032	3.83e-05	0.000687	24.5	60.02	0.41	A_01_P1720366	ens|ENSMMUT00000044764|ens|ENSMMUT00000044765|gb|JV534550|gb|JV572416	CCNYL1
1033	3.83e-05	0.000687	273.39	563.76	0.48	A_01_P1692091	ref|NM_001266914|ens|ENSMMUT00000041836|gb|JV687365|gb|JV602664	MRPS21
1034	3.85e-05	0.00069	303.56	649.61	0.47	A_01_P1751651	ens|ENSMMUT00000021345|ens|ENSMMUT00000063864|ref|XM_015139866|ref|XM_015139868	SKP2	S-phase kinase-associated protein 2, E3 ubiquitin protein ligase	700617
1035	3.85e-05	0.00069	6864.09	1882	3.65	A_01_P1678771	ref|NM_001194139|gb|JU475584	HACD4
1036	3.88e-05	0.000694	51.65	12.79	4.04	A_01_P1717216	ref|NM_001257867|ens|ENSMMUT00000006126|ens|ENSMMUT00000006127|ens|ENSMMUT00000067912	PLCB1	phospholipase C, beta 1 (phosphoinositide-specific)	718387
1037	3.88e-05	0.000694	418.95	1395.85	0.3	A_01_P1717986	ens|ENSMMUT00000055923|gb|KP271309|gb|JF925580|gb|JF925693	ENSMMUT00000055923
1038	3.89e-05	0.000694	621.18	1385.57	0.45	A_01_P004169	ens|ENSMMUT00000059726|gb|JV566618|gb|JU323312|gb|JU473610	MRPS33	mitochondrial ribosomal protein S33	693681
1039	3.89e-05	0.000694	12196.1	5539.42	2.2	A_01_P017849	ens|ENSMMUT00000015067|gb|JV720542|gb|JV720541|gb|JV720540	RNH1	ribonuclease/angiogenin inhibitor 1	720791
1040	3.9e-05	0.000694	301.29	883.04	0.34	A_01_P1752736	ens|ENSMMUT00000016772|gb|JV697587|gb|JV629881|gb|JV483165	CAMK4	calcium/calmodulin-dependent protein kinase IV	712322
1041	3.91e-05	0.000694	81.06	309.84	0.26	A_01_P1737561	ens|ENSMMUT00000039113|ens|ENSMMUT00000039114|ens|ENSMMUT00000002875|ens|ENSMMUT00000039112	XPO7	exportin 7	715398
1042	3.92e-05	0.000694	464906	219680	2.12	A_01_P1696576	ref|NM_001318350|ref|NM_001318353|ref|NM_001114964|ref|NM_001318347	LOC721575	HLA class I histocompatibility antigen, B-47 alpha chain-like	721575
1043	3.92e-05	0.000694	41639.6	110162	0.38	A_01_P1793841	ref|NM_001193555|ens|ENSMMUT00000045564|ens|ENSMMUT00000000812|ens|ENSMMUT00000079193	RPL6	ribosomal protein L6	712133
1044	3.92e-05	0.000694	17839.8	7638.49	2.34	A_01_P016292	ref|NM_001260780|gb|JU474923|gb|JV710771|gb|JU333670	NCSTN	nicastrin	719696
1045	3.92e-05	0.000694	4300.22	13633.5	0.32	A_01_P1682186	ens|ENSMMUT00000045454|gb|JV602554|gb|JV453018|gb|JV669645	PSMD9	proteasome (prosome, macropain) 26S subunit, non-ATPase, 9	701174
1046	3.92e-05	0.000694	737.88	1478.22	0.5	A_01_P1791911	ens|ENSMMUT00000024220|ens|ENSMMUT00000053693|gb|JV047271|gb|JV547073	ENSMMUT00000024220
1047	3.93e-05	0.000694	884.31	368.1	2.4	A_01_P1738936	ref|NM_001266658|ens|ENSMMUT00000015022|ens|ENSMMUT00000073369|ens|ENSMMUT00000018068	DTD1
1048	3.93e-05	0.000694	10182.8	2162.87	4.71	A_01_P010785	ens|ENSMMUT00000001835|ref|XM_015138528|ref|XM_001102971	PF4V1	platelet factor 4 variant 1	703895
1049	3.93e-05	0.000694	2623.52	6646.76	0.39	A_01_P1677701	ref|NM_001195480|ens|ENSMMUT00000045101|ens|ENSMMUT00000032328|ens|ENSMMUT00000047986	RPSA	ribosomal protein SA	693293
1050	3.93e-05	0.000694	568.97	129.46	4.39	A_01_P1708096	ens|ENSMMUT00000006909|gb|JV553247|gb|JV067499|gb|JV477059	CXCL16
1051	3.95e-05	0.000697	241.01	599.84	0.4	A_01_P1738526	ref|NM_001266142|gb|JV045189|gb|JV638633|gb|JV529626	TPD52	tumor protein D52	704186
1052	3.96e-05	0.000698	435.44	1457.78	0.3	A_01_P1765056	ref|NM_001260707|ens|ENSMMUT00000013893|gb|JV479068|gb|JV045018	MARCKSL1	MARCKS-like 1	100428619
1053	3.97e-05	0.000698	571	1670.1	0.34	A_01_P1681306	ref|NM_001261237|ens|ENSMMUT00000009345|ens|ENSMMUT00000055861|gb|JV046229	CREBL2	cAMP responsive element binding protein-like 2	696952
1054	3.97e-05	0.000698	2487.79	6769.14	0.37	A_01_P1749831	ens|ENSMMUT00000008729|ens|ENSMMUT00000022164|ens|ENSMMUT00000008418|gb|JV058963	ENSMMUT00000008729
1055	3.98e-05	0.000699	2951.62	1467.55	2.01	A_01_P019392	ens|ENSMMUT00000029577|gb|JU491789|gb|JV555155|gb|JU347380	VPS33A	vacuolar protein sorting 33 homolog A (S. cerevisiae)	702257
1056	3.98e-05	0.000699	154.46	41.13	3.76	A_01_P004963	ref|NM_001260909|gb|JV667917|gb|JV605616|gb|JV565528	PAQR4	progestin and adipoQ receptor family member IV	699484
1057	3.99e-05	0.0007	11.05	52.78	0.21	A_01_P1769796	ens|ENSMMUT00000006062|gb|JU497228|ref|XM_015120613|ref|XM_015120607	KIF14	kinesin family member 14	709293
1058	4e-05	0.000701	3871.38	11532.2	0.34	A_01_P008029	gb|JV632754|gb|JV597675|gb|XM_002808091|ref|XM_015116335	CLIC3
1059	4.01e-05	0.000702	12.91	41.13	0.31	A_01_P1726266		A_01_P1726266
1060	4.05e-05	0.000707	141.63	40.56	3.49	A_01_P1790596	ref|XM_015110799|ref|XM_001107009	KLF7	krueppel-like factor 7-like	708487
1061	4.05e-05	0.000707	172.11	1229.26	0.14	A_01_P1744306	ref|NM_001194867|ens|ENSMMUT00000029782|gb|XM_001117190|ref|XM_001117184	TSPO2	translocator protein 2	719669
1062	4.06e-05	0.000707	2755.05	1155.59	2.38	A_01_P1739341	ens|ENSMMUT00000002313|ens|ENSMMUT00000038803|gb|JV071562|gb|JV723581	GSDMD	gasdermin D	697137
1063	4.06e-05	0.000707	8276.73	22042.9	0.38	A_01_P1746721	ens|ENSMMUT00000011051|ens|ENSMMUT00000022716|ens|ENSMMUT00000058582|ens|ENSMMUT00000007172	ENSMMUT00000011051
1064	4.06e-05	0.000707	550.62	72.37	7.61	A_01_P012471	ens|ENSMMUT00000011544|gb|JU487475|ref|XM_001092205	P2RX1	purinergic receptor P2X, ligand-gated ion channel, 1	707658
1065	4.08e-05	0.00071	15088.4	44956.1	0.34	A_01_P1715616	ens|ENSMMUT00000007059|gb|JV527813|gb|JV625116|gb|CB228386	ENSMMUT00000007059
1066	4.08e-05	0.00071	127.82	485.21	0.26	A_01_P1684841	ref|NM_001194682|ens|ENSMMUT00000015792|gb|JU485415	MAMU-DOB	major histocompatibility complex, class II, DO beta	717702
1067	4.09e-05	0.00071	751.49	2073.38	0.36	A_01_P1718331	gb|JV686456|gb|JV509378|gb|JV584101|gb|JV471012	JV686456
1068	4.09e-05	0.00071	539688	267665	2.02	A_01_P1697721	ref|NM_001048245|ref|NM_001079671|ref|NM_001318356|ref|NM_001318343	MAMU-B	MHC class I antigen	700391
1069	4.1e-05	0.00071	101.27	320.08	0.32	A_01_P000654	ens|ENSMMUT00000039998|ens|ENSMMUT00000018674|gb|JV481854|gb|JV628731	FAM184A
1070	4.1e-05	0.00071	336357	162760	2.07	A_01_P1777012	gb|GU233024|gb|EU334713	GU233024
1071	4.11e-05	0.00071	32469.3	99638.2	0.33	A_01_P1715611	gb|JV527813|gb|JV625116|gb|JV692669|gb|CB228386	JV527813
1072	4.11e-05	0.00071	1753.26	749.23	2.34	A_01_P1829551		A_01_P1829551
1073	4.12e-05	0.00071	10275.7	2727.9	3.77	A_01_P1703571	ens|ENSMMUT00000023692|ens|ENSMMUT00000054657|gb|JV506943|gb|JV545079	WDR83OS
1074	4.12e-05	0.00071	394.27	82.57	4.77	A_01_P1743076		A_01_P1743076
1075	4.12e-05	0.00071	33848.1	93627.5	0.36	A_01_P1700643	ref|NM_001193567|ens|ENSMMUT00000047481|ens|ENSMMUT00000058758|ens|ENSMMUT00000030713	RPL27A
1076	4.15e-05	0.000714	540.66	1211.95	0.45	A_01_P1711814	ens|ENSMMUT00000009274|ens|ENSMMUT00000071721|ens|ENSMMUT00000017550|ens|ENSMMUT00000054264	ENSMMUT00000009274
1077	4.15e-05	0.000714	196.86	104.95	1.88	A_01_P1738351	ens|ENSMMUT00000029756|ens|ENSMMUT00000029757|gb|JV576974|gb|JV539529	LOC703700
1078	4.17e-05	0.000716	4493.8	16181.7	0.28	A_01_P012716	gb|JU485310|ref|XM_002802338	JU485310
1079	4.17e-05	0.000716	72.55	233.85	0.31	A_01_P018242	ens|ENSMMUT00000024171|gb|XM_001113534|ref|XM_015123786|ref|XM_015123787	ZNF573	zinc finger protein 573	719389
1080	4.18e-05	0.000716	5592.4	2634.43	2.12	A_01_P003022	ens|ENSMMUT00000032996|gb|JV716952|gb|JV716953|gb|JV716954	PKM
1081	4.18e-05	0.000716	346.51	144.7	2.39	A_01_P013780	ens|ENSMMUT00000039586|gb|JV052467|gb|JV642978|gb|JV457684	TTC7B	tetratricopeptide repeat domain 7B	696029
1082	4.18e-05	0.000716	338.71	50.22	6.74	A_01_P019258	ref|NM_001260822|ens|ENSMMUT00000028770|gb|JV505665|gb|JV714176	ITGA2	integrin, alpha 2 (CD49B, alpha 2 subunit of VLA-2 receptor)	703572
1083	4.18e-05	0.000716	39.49	100.54	0.39	A_01_P1802741	ref|XM_015133462	LOC714779	uncharacterized LOC714779	714779
1084	4.2e-05	0.000718	47426.6	13654.6	3.47	A_01_P1697151	gb|GQ153411|gb|KU850483|gb|JX442255|gb|LN899739	GQ153411
1085	4.2e-05	0.000718	3828.13	15345.6	0.25	A_01_P1673031	ens|ENSMMUT00000026339|ens|ENSMMUT00000053678|ens|ENSMMUT00000076085|gb|JV721959	BSG	basigin (Ok blood group)	721068
1086	4.22e-05	0.00072	203.53	421.89	0.48	A_01_P1755131	ens|ENSMMUT00000042105|ens|ENSMMUT00000064690|gb|JV498840|gb|JV537311	RUFY3	RUN and FYVE domain containing 3	706417
1087	4.22e-05	0.00072	13.59	87.24	0.16	A_01_P1793381	ens|ENSMMUT00000057710	C8H8orf88
1088	4.24e-05	0.000722	21.11	159.53	0.13	A_01_P1785981	gb|JV643715|gb|JV053209|gb|JV674572|gb|JV458529	JV643715
1089	4.25e-05	0.000723	508.97	154.37	3.3	A_01_P1709191	ref|XM_001114157	SLFN12	schlafen family member 12	715660
1090	4.25e-05	0.000723	24592.9	79032.4	0.31	A_01_P020079	gb|JV625116|gb|JV692669|gb|JV527813|gb|CB549543	RPS21	ribosomal protein S21	699565
1091	4.27e-05	0.000726	13.41	57.76	0.23	A_01_P1784127		A_01_P1784127
1092	4.28e-05	0.000727	649.33	284.82	2.28	A_01_P002851	gb|JV465940|gb|JV614215|gb|JV542307|gb|JV579450	JV465940
1093	4.31e-05	0.00073	109425	48273.5	2.27	A_01_P1834086		A_01_P1834086
1094	4.31e-05	0.00073	9473.43	3468.81	2.73	A_01_P015734	ens|ENSMMUT00000018545|gb|JV052982|gb|JU339411|gb|JU481158	CYBB	cytochrome b-245, beta polypeptide (chronic granulomatous disease)	696542
1095	4.33e-05	0.000732	287.11	1007.71	0.28	A_01_P015424	ref|NM_001266272|gb|JV045006|gb|JV637662|gb|JV670017	FEM1B	fem-1 homolog b (C. elegans)	693955
1096	4.33e-05	0.000732	22878.3	186862	0.12	A_01_P016913	ref|NM_001193704	HBM	hemoglobin, mu	694058
1097	4.33e-05	0.000732	131.48	24.24	5.42	DCP_22_7		DCP_22_7
1098	4.34e-05	0.000733	271.69	837.92	0.32	A_01_P005441	ref|XM_001086413	LVRN
1099	4.37e-05	0.000736	965.59	481.3	2.01	A_01_P1788046	ens|ENSMMUT00000066419|gb|JV558240|gb|JV071646|gb|JV723644	PEAK1
1100	4.37e-05	0.000736	294.21	85.45	3.44	A_01_P1686886	gb|XM_001085948|ref|XM_015139739|ref|XM_015139740	ROPN1L	rhophilin associated tail protein 1-like	697006
1101	4.41e-05	0.000742	287.84	73.43	3.92	A_01_P1831711	ref|NM_001194619|ens|ENSMMUT00000017253|gb|JV603481|gb|JV568920	CDC42EP2	CDC42 effector protein (Rho GTPase binding) 2	716504
1102	4.42e-05	0.000742	103.02	267.42	0.39	A_01_P005584	ens|ENSMMUT00000075389|gb|JU327797|gb|JV535361|gb|JV496835	ENSMMUT00000075389
1103	4.42e-05	0.000742	7674.85	19875.6	0.39	A_01_P1680666	ens|ENSMMUT00000072017|gb|JV567441|gb|JV452386|gb|JV527185	SPOCK2	sparc/osteonectin, cwcv and kazal-like domains proteoglycan (testican) 2	708963
1104	4.42e-05	0.000742	271.81	1100.34	0.25	A_01_P017996	ref|NM_001266989|ens|ENSMMUT00000064930|gb|JU472524	ICOS	inducible T-cell co-stimulator	705788
1105	4.42e-05	0.000742	275.23	653.37	0.42	A_01_P1676441	ens|ENSMMUT00000008120|ens|ENSMMUT00000072289|gb|JV464566|gb|JV502592	LOC693799
1106	4.44e-05	0.000744	549.24	3508.49	0.16	A_01_P019554	gb|JU345726|gb|JU489630|gb|JV655926|gb|CB548547	JU345726
1107	4.44e-05	0.000744	20091	9418.68	2.13	A_01_P1754296	gb|JV635276|gb|JV560445|gb|JV488990|gb|JV527660	JV635276
1108	4.45e-05	0.000745	316.59	682.85	0.46	A_01_P1690316	ref|NM_001257365|ens|ENSMMUT00000009544|ens|ENSMMUT00000009547|ens|ENSMMUT00000009546	GTF2I	general transcription factor IIi	574269
1109	4.46e-05	0.000745	463.24	172.15	2.69	A_01_P1804776		A_01_P1804776
1110	4.46e-05	0.000745	134057	269092	0.5	A_01_P1676091		A_01_P1676091
1111	4.48e-05	0.000748	111782	227782	0.49	A_01_P1724391	ref|NM_001193573|ens|ENSMMUT00000017559|ens|ENSMMUT00000021204|ens|ENSMMUT00000001896	RPL32	ribosomal protein L32	694196
1112	4.5e-05	0.00075	5637.51	2078.97	2.71	A_01_P002884	ref|NM_001114359|ens|ENSMMUT00000060179|gb|JV044579|gb|JV503099	APOBEC3C	apolipoprotein B mRNA editing enzyme, catalytic polypeptide-like 3C	705870
1113	4.5e-05	0.00075	2784.81	884.76	3.15	A_01_P005777	ens|ENSMMUT00000029066|gb|JV706180|gb|JV050865|gb|JV532378	SDSL
1114	4.51e-05	0.000751	309.1	142.47	2.17	A_01_P1746716	ens|ENSMMUT00000000629|ens|ENSMMUT00000000625|ens|ENSMMUT00000070921|ens|ENSMMUT00000000628	QKI
1115	4.54e-05	0.000755	645.89	262.59	2.46	A_01_P1809291	ens|ENSMMUT00000073779|ens|ENSMMUT00000057898|gb|JV625732|gb|JV068609	ZNF106
1116	4.55e-05	0.000755	582.69	1959.38	0.3	A_01_P1832406		A_01_P1832406
1117	4.55e-05	0.000755	674.22	257.66	2.62	A_01_P003742	ens|ENSMMUT00000056035|ens|ENSMMUT00000061200|ens|ENSMMUT00000016336|gb|JV483807	MAD1L1	MAD1 mitotic arrest deficient-like 1 (yeast)	712947
1118	4.56e-05	0.000755	1708.71	819.7	2.08	A_01_P1726891	ens|ENSMMUT00000043842|gb|JV468649|gb|JV047057|gb|JU475604	ARRB1	arrestin, beta 1	695250
1119	4.56e-05	0.000755	282.92	698.27	0.41	A_01_P1749701		A_01_P1749701
1120	4.57e-05	0.000756	135.18	24.04	5.62	A_01_P1821191	ens|ENSMMUT00000064245|ref|XM_015117378	KIAA1161	KIAA1161	701663
1121	4.57e-05	0.000756	3873.96	1617.12	2.4	A_01_P009187	gb|JV610116|gb|JV461560|gb|JV710274|gb|JV499565	JV610116
1122	4.58e-05	0.000756	68.09	16.21	4.2	A_01_P1834286	ref|XM_015130917	CCDC36	coiled-coil domain containing 36	707136
1123	4.58e-05	0.000756	408.37	39.14	10.43	A_01_P004537	ref|NM_001266808|ens|ENSMMUT00000029196|gb|JV452196|gb|JV070044	C1QC	complement component 1, q subcomponent, C chain	708589
1124	4.59e-05	0.000757	1127.38	436.94	2.58	A_01_P001404	gb|JV709251|gb|JV536381|gb|JV574198|gb|JV459896	JV709251
1125	4.61e-05	0.000759	22562.9	71710.7	0.31	A_01_P1734261	ref|NM_001260820|gb|JV667983|gb|JV600656|gb|JV565835	RNF10	ring finger protein 10	697428
1126	4.61e-05	0.000759	409.27	152.6	2.68	A_01_P1703901	ens|ENSMMUT00000016240|ens|ENSMMUT00000057490|ens|ENSMMUT00000076934|ens|ENSMMUT00000073428	MYO9B	myosin IXB	719690
1127	4.64e-05	0.000763	670.44	1572.53	0.43	A_01_P1790786	gb|XR_091560	LOC106999634
1128	4.65e-05	0.000764	17292.8	51032.1	0.34	A_01_P1692126	ens|ENSMMUT00000068219	ENSMMUT00000068219
1129	4.65e-05	0.000764	23740.8	61061.5	0.39	A_01_P1759336	ens|ENSMMUT00000015668|ref|XM_001092853	ENSMMUT00000015668
1130	4.66e-05	0.000764	14165.5	4092.75	3.46	A_01_P002359	ens|ENSMMUT00000055180|gb|JU479592|ref|XM_015120268|ref|XM_001090848	CD300A
1131	4.67e-05	0.000765	1877.86	4786.59	0.39	A_01_P1777071		A_01_P1777071
1132	4.69e-05	0.000768	35.12	92	0.38	A_01_P1677806	ens|ENSMMUT00000044980|ens|ENSMMUT00000044977|ens|ENSMMUT00000058541|ens|ENSMMUT00000063789	PMS1	PMS1 postmeiotic segregation increased 1 (S. cerevisiae)	713641
1133	4.7e-05	0.000769	12672.7	32916.7	0.38	A_01_P1784596	ens|ENSMMUT00000017994|ref|XR_001442149	ENSMMUT00000017994
1134	4.71e-05	0.00077	192.96	425.79	0.45	A_01_P1784231	ens|ENSMMUT00000075107|ref|XR_001445680	ENSMMUT00000075107
1135	4.72e-05	0.000771	1356.21	688.26	1.97	A_01_P1725301	gb|JV459968|gb|JV497956|gb|JV675816|gb|JV709295	JV459968
1136	4.75e-05	0.000775	994.84	2131.34	0.47	A_01_P1673796	ens|ENSMMUT00000004290|ens|ENSMMUT00000077004|gb|JV466834|gb|JV713553	PRMT1
1137	4.76e-05	0.000776	362.59	881.23	0.41	A_01_P1785350		A_01_P1785350
1138	4.77e-05	0.000777	1742.55	454.12	3.84	A_01_P000168	ens|ENSMMUT00000076584|ref|XM_015144152|ref|XM_015144153|ref|XM_015144154	FLVCR2
1139	4.78e-05	0.000778	811.91	323.93	2.51	A_01_P1811761	ref|NM_001190948|ens|ENSMMUT00000058471|ens|ENSMMUT00000018529|ens|ENSMMUT00000068479	SLC39A3	solute carrier family 39 (zinc transporter), member 3	711564
1140	4.79e-05	0.000779	12873.8	33342.3	0.39	A_01_P1815411	ref|NM_001265922|ens|ENSMMUT00000056011|ens|ENSMMUT00000004316|ens|ENSMMUT00000068318	RPS15	ribosomal protein S15	707241
1141	4.8e-05	0.000779	10461.6	27210	0.38	A_01_P1791356	ref|NM_001193577|ens|ENSMMUT00000039873|ens|ENSMMUT00000066328|ens|ENSMMUT00000021635	RPS2	ribosomal protein S2	693615
1142	4.8e-05	0.000779	6540.68	1588.36	4.12	A_01_P1809546	ens|ENSMMUT00000018634|gb|JV060002|ref|XM_015142468	RBPMS2
1143	4.81e-05	0.00078	25331.5	9342.63	2.71	A_01_P1674206	ref|NM_001260602|ens|ENSMMUT00000000670|ens|ENSMMUT00000061728|gb|JV463789	GALNT1	UDP-N-acetyl-alpha-D-galactosamine:polypeptide N-acetylgalactosaminyltransferase 1 (GalNAc-T1)	708930
1144	4.82e-05	0.00078	60.57	12.65	4.79	A_01_P1688686	ens|ENSMMUT00000017683|ens|ENSMMUT00000047158|gb|JV553872|gb|JV624992	ENSMMUT00000017683
1145	4.82e-05	0.00078	212.87	66.06	3.22	A_01_P1729946	ens|ENSMMUT00000000692|ref|XM_001082459	LIPN	lipase, family member N	693761
1146	4.84e-05	0.000783	4224.69	2075.68	2.04	A_01_P019896	ens|ENSMMUT00000067357|gb|JV665683|gb|JV075683|gb|JV727006	SHKBP1	SH3KBP1 binding protein 1	703146
1147	4.85e-05	0.000783	1124.89	450.31	2.5	A_01_P014062	ens|ENSMMUT00000067837|gb|JU340763|gb|JV499448|gb|JV567104	ENSMMUT00000067837
1148	4.85e-05	0.000783	341.36	907.63	0.38	A_01_P012278	ref|NM_001266331|gb|JV692617|gb|JV047874|gb|JV553960	MRPL12	mitochondrial ribosomal protein L12	714438
1149	4.86e-05	0.000784	1435.08	429.94	3.34	A_01_P1688626		A_01_P1688626
1150	4.87e-05	0.000784	149.38	550.29	0.27	A_01_P1697816	gb|U57572|gb|U57573|gb|KU751207|gb|KU750837	U57572
1151	4.87e-05	0.000784	2133.92	4487.69	0.48	A_01_P1686806	ens|ENSMMUT00000007917|ens|ENSMMUT00000056856|gb|JV668564|gb|JV459456	EIF5
1152	4.88e-05	0.000785	47834.2	107379	0.45	A_01_P1719911	ref|NM_001193563|ens|ENSMMUT00000016584|ens|ENSMMUT00000065434|ens|ENSMMUT00000061797	RPL18
1153	4.88e-05	0.000785	31612	122232	0.26	A_01_P017705	ref|NM_001194264|gb|JV045121|gb|JV453052|gb|JV668907	GABARAPL2	GABA(A) receptor-associated protein-like 2	714413
1154	4.89e-05	0.000786	250.07	714.74	0.35	A_01_P1680716		A_01_P1680716
1155	4.9e-05	0.000786	107.88	339.67	0.32	A_01_P003186	ens|ENSMMUT00000064367|gb|JU345199|gb|JV717875|gb|JU489000	C15H9orf40
1156	4.92e-05	0.000789	1007.14	3028.39	0.33	A_01_P004082	ens|ENSMMUT00000008702|gb|JV048345|gb|JV521849|gb|JV521848	ITM2C	integral membrane protein 2C	711245
1157	4.93e-05	0.000789	24566	59685.6	0.41	A_01_P1776386		A_01_P1776386
1158	4.93e-05	0.000789	10.97	70.37	0.16	A_01_P1800186	gb|JV698193|gb|JV630449|gb|JU494573|gb|JV662995	JV698193
1159	4.94e-05	0.000789	1210.08	2806.41	0.43	A_01_P007437	ref|NM_001266105|ens|ENSMMUT00000001223|gb|JV529194|gb|JV490550	RPA3	replication protein A3, 14kDa	696248
1160	4.94e-05	0.000789	1809.12	728.06	2.48	A_01_P1777441	gb|JV651704|gb|JV582131|gb|JV545255|gb|JV468895	JV651704
1161	4.95e-05	0.00079	45478.2	134047	0.34	A_01_P1752546	ens|ENSMMUT00000065816|ens|ENSMMUT00000054666|ens|ENSMMUT00000077359|ens|ENSMMUT00000046385	ENSMMUT00000065816
1162	4.97e-05	0.000792	60.2	20.54	2.93	A_01_P1744171	ref|NM_001266688|gb|JV608939|gb|JV709552|gb|JU471372	FGD2	FYVE, RhoGEF and PH domain containing 2	719329
1163	4.97e-05	0.000792	37.14	86.36	0.43	A_01_P019549	gb|JV560534|gb|JV631188|gb|JV698933|gb|JV596154	JV560534
1164	4.97e-05	0.000792	3918.61	11343.4	0.35	A_01_P1811491	ref|XR_001446605	LOC711841	small nuclear ribonucleoprotein Sm D2-like	711841
1165	4.98e-05	0.000792	9373.17	25331.4	0.37	A_01_P1739531		A_01_P1739531
1166	4.99e-05	0.000793	2040.57	712.97	2.86	A_01_P1695511	ref|NM_001032933|ens|ENSMMUT00000015640|ens|ENSMMUT00000055497|ens|ENSMMUT00000015642	FAS	Fas (TNF receptor superfamily, member 6)	574332
1167	5.01e-05	0.000796	45.78	114.65	0.4	A_01_P1794886	ref|XM_001102767|ref|XM_015119224	STXBP4	syntaxin binding protein 4	706062
1168	5.03e-05	0.000797	2392.96	5258.75	0.46	A_01_P1717041	ens|ENSMMUT00000019496|gb|JV529586|gb|JV602167|gb|JV049789	NOP56
1169	5.03e-05	0.000797	132.54	59.35	2.23	A_01_P1750696	ens|ENSMMUT00000013983|gb|JV625441|gb|JV692996|gb|JV478211	SEL1L	sel-1 suppressor of lin-12-like (C. elegans)	708651
1170	5.03e-05	0.000797	613.73	1860.1	0.33	A_01_P014988	ens|ENSMMUT00000003979|ens|ENSMMUT00000044943|gb|JV699322|gb|JV073943	TOX2	TOX high mobility group box family member 2	694291
1171	5.05e-05	0.000799	1949.44	370	5.27	A_01_P1717141	ens|ENSMMUT00000029407|ens|ENSMMUT00000058071|ens|ENSMMUT00000029408|ens|ENSMMUT00000053702	SMOX
1172	5.06e-05	0.000799	377.96	1363.96	0.28	A_01_P1682936	ens|ENSMMUT00000071568|gb|KX055225|gb|KX055301|gb|MF043779	ENSMMUT00000071568
1173	5.06e-05	0.000799	15322.8	39378	0.39	A_01_P1723631	ens|ENSMMUT00000046041	ENSMMUT00000046041
1174	5.06e-05	0.000799	85.97	284.65	0.3	A_01_P018005	gb|JV695054|gb|JV480394|gb|JV722352|gb|JV722351	JV695054
1175	5.07e-05	0.0008	5909.38	20415.3	0.29	A_01_P1730656	ref|NM_001261031|gb|JV469368|gb|JV582583|gb|JV617428	MXI1	MAX interactor 1	694630
1176	5.11e-05	0.000804	241.35	836.66	0.29	A_01_P1736921	ens|ENSMMUT00000026611|ens|ENSMMUT00000027903|gb|MF043803|gb|KX055231	ENSMMUT00000026611
1177	5.11e-05	0.000804	4827.81	2166.87	2.23	A_01_P1789071	ens|ENSMMUT00000065490|gb|JV701759|gb|JV487636|gb|JV526271	ARHGEF6	Rac/Cdc42 guanine nucleotide exchange factor (GEF) 6	693976
1178	5.11e-05	0.000804	24213	60388.5	0.4	A_01_P1784541	ens|ENSMMUT00000068318|ref|XR_001445650	ENSMMUT00000068318
1179	5.12e-05	0.000805	165.64	62.66	2.64	A_01_P1822121		A_01_P1822121
1180	5.13e-05	0.000806	67214.8	181775	0.37	A_01_P1718211	ref|NM_001193580|ens|ENSMMUT00000016538|gb|JV602306|gb|JV068083	RPS23	ribosomal protein S23	711914
1181	5.14e-05	0.000807	7281.63	2460.83	2.96	A_01_P1672896	ens|ENSMMUT00000006588|ens|ENSMMUT00000058304|ens|ENSMMUT00000074499|ens|ENSMMUT00000053650	FES	feline sarcoma oncogene	715764
1182	5.15e-05	0.000808	136.5	39.35	3.47	A_01_P1675041	ref|NM_001194813|ens|ENSMMUT00000014600|gb|JU479627|gb|JV050828	TMEM106A	transmembrane protein 106A	712913
1183	5.17e-05	0.000809	323.84	126.99	2.55	A_01_P1820591	ens|ENSMMUT00000042941|ens|ENSMMUT00000042939|gb|JV553429|gb|JV515633	MAP4K2
1184	5.18e-05	0.000809	27.41	135.26	0.2	A_01_P008810	ref|XM_015121777	SLC25A52
1185	5.18e-05	0.000809	1214.68	315.58	3.85	A_01_P1766476	ens|ENSMMUT00000046853|gb|JV075354|gb|JV726717|gb|JV636446	NEXN	nexilin (F actin binding protein)	710960
1186	5.19e-05	0.000809	1274.8	2612.94	0.49	A_01_P014655	ens|ENSMMUT00000018012|gb|JU494828|gb|JU323431|gb|XM_001108107	HVCN1
1187	5.19e-05	0.000809	10828.7	5933.58	1.82	A_01_P011524	ens|ENSMMUT00000016058|ens|ENSMMUT00000074743|gb|JV049961|gb|JV640487	ENSMMUT00000016058
1188	5.19e-05	0.000809	63.61	441.91	0.14	A_01_P1677991	ens|ENSMMUT00000000555|ens|ENSMMUT00000066498|ref|XM_015110894	LOC694114
1189	5.19e-05	0.000809	43920.3	99024.8	0.44	A_01_P1787386	ref|XM_015145317|ref|XR_091568	LOC106999752
1190	5.2e-05	0.00081	9.11	37.99	0.24	A_01_P1811651		A_01_P1811651
1191	5.21e-05	0.00081	846.15	402.9	2.1	A_01_P003775	ens|ENSMMUT00000008274|gb|JU343810|gb|JU486926|gb|JV061522	ABCC1
1192	5.22e-05	0.00081	32441.1	16091.8	2.02	A_01_P1822046	gb|JV600800|gb|JV610070|gb|JV565958|gb|JV528002	CAMTA2	calmodulin-binding transcription activator 2-like	721593
1193	5.22e-05	0.00081	539746	274860	1.96	A_01_P1697726	ens|ENSMMUT00000058629|ens|ENSMMUT00000040339|ens|ENSMMUT00000060773|ens|ENSMMUT00000071994	LOC720309	HLA class I histocompatibility antigen, Cw-12 alpha chain-like	720309
1194	5.22e-05	0.00081	39.44	204.99	0.19	A_01_P1722706	ens|ENSMMUT00000025144|ens|ENSMMUT00000064964|gb|JV590769|gb|JV637231	POLR1E
1195	5.22e-05	0.00081	18394.9	5228.88	3.52	A_01_P1673891	ref|NM_001040674|ref|NM_001040677|ref|NM_001040671|ens|ENSMMUT00000030780	LILRA6	leukocyte immunoglobulin-like receptor, subfamily A (with TM domain), member 6	692338
1196	5.23e-05	0.00081	5023.38	1522.57	3.3	A_01_P1831796		A_01_P1831796
1197	5.23e-05	0.00081	29694.8	82485.4	0.36	A_01_P1706706	ens|ENSMMUT00000038311|ens|ENSMMUT00000005482|ens|ENSMMUT00000000469|ens|ENSMMUT00000020542	ENSMMUT00000038311
1198	5.24e-05	0.000811	11769.3	37377.5	0.31	A_01_P1784026		A_01_P1784026
1199	5.25e-05	0.000812	715.32	2713.25	0.26	A_01_P1674121	ens|ENSMMUT00000030235|ens|ENSMMUT00000072929|gb|JV700020|gb|JV632214	RIOK3
1200	5.28e-05	0.000815	46.35	181.12	0.26	A_01_P011092	ens|ENSMMUT00000001403|gb|JU325154|gb|XM_001089977|ref|XM_015131353	VILL	villin-like	696988
1201	5.29e-05	0.000815	70871.8	29218.2	2.43	A_01_P010686	ens|ENSMMUT00000020255|gb|JV709696|ref|XM_015132318	FGR	Gardner-Rasheed feline sarcoma viral (v-fgr) oncogene homolog	716296
1202	5.29e-05	0.000815	1209.34	2565.97	0.47	A_01_P003282	ref|NM_001194783|gb|JU319951|gb|JU474101|gb|XM_001101762	CLP1	cleavage and polyadenylation factor I subunit 1	705071
1203	5.29e-05	0.000815	399.44	135.05	2.96	A_01_P1691336	ens|ENSMMUT00000047441|gb|JV727347|gb|JU496639|gb|XM_001112611	ENSMMUT00000047441
1204	5.3e-05	0.000815	2202.5	828.95	2.66	A_01_P1733881	ens|ENSMMUT00000045655|gb|JV554358|gb|JV693001|gb|JV693002	SELPLG
1205	5.3e-05	0.000815	581.34	160.84	3.61	A_01_P1701196	ens|ENSMMUT00000000824|gb|JU472351|ref|XM_015117058	SLC46A2	solute carrier family 46, member 2	719542
1206	5.33e-05	0.000819	2366.82	6417.08	0.37	A_01_P1731666	ens|ENSMMUT00000021089|ref|XR_001444911	ENSMMUT00000021089
1207	5.34e-05	0.00082	26.28	102.52	0.26	A_01_P002067	ens|ENSMMUT00000043420|gb|JU484439|gb|JU327570|gb|JV578342	ENSMMUT00000043420
1208	5.37e-05	0.000824	408.1	1061.99	0.38	A_01_P006991	ref|NM_001194441|gb|JV474977|gb|JV638802|gb|JV635766	TWNK
1209	5.4e-05	0.000828	872.89	297.2	2.94	A_01_P1711676	ens|ENSMMUT00000025249|ens|ENSMMUT00000061373|gb|JU486815|gb|JV651740	MEFV	Mediterranean fever	701927
1210	5.41e-05	0.000829	433.69	175.66	2.47	A_01_P1725291	ens|ENSMMUT00000010640|ens|ENSMMUT00000010638|ens|ENSMMUT00000061615|ens|ENSMMUT00000010643	CCDC88B
1211	5.42e-05	0.00083	97.03	29.19	3.32	A_01_P006068		A_01_P006068
1212	5.43e-05	0.000831	97646.7	250718	0.39	A_01_P001805	ref|NM_001194406|gb|JV639485|gb|JV043684|gb|JU470489	WDR83OS
1213	5.44e-05	0.000831	15345	45356.8	0.34	A_01_P1775196	ref|NM_001265719|ens|ENSMMUT00000038294|ens|ENSMMUT00000058166|ens|ENSMMUT00000077336	RPS5	ribosomal protein S5	711259
1214	5.44e-05	0.000831	494.5	229.43	2.16	A_01_P1734696	ens|ENSMMUT00000045310|ens|ENSMMUT00000021692|gb|JV512690|gb|JV512691	CHFR	checkpoint with forkhead and ring finger domains, E3 ubiquitin protein ligase	694297
1215	5.45e-05	0.000832	147.3	32.93	4.47	A_01_P1699916	ens|ENSMMUT00000007149|ens|ENSMMUT00000008328|ref|XM_015116493	GFI1B	growth factor independent 1B transcription repressor	714593
1216	5.46e-05	0.000832	16060.2	57434.2	0.28	A_01_P1696840	ens|ENSMMUT00000056490|gb|FJ795811|gb|FJ795814|gb|FJ795815	ENSMMUT00000056490
1217	5.47e-05	0.000833	1205.68	2414.33	0.5	A_01_P1714826	ens|ENSMMUT00000043212|ens|ENSMMUT00000053693|gb|JV716420|gb|JV047271	ENSMMUT00000043212
1218	5.47e-05	0.000833	17888.6	4986.4	3.59	A_01_P017042	ens|ENSMMUT00000016361|gb|JV719379|gb|JV719380|gb|JV475602	PTAFR	platelet-activating factor receptor	716788
1219	5.48e-05	0.000833	352.32	831.03	0.42	A_01_P1702711	ens|ENSMMUT00000000660|ens|ENSMMUT00000066002|gb|JV509563|gb|JV063161	LSM7	LSM7 homolog, U6 small nuclear RNA associated (S. cerevisiae)	721486
1220	5.49e-05	0.000834	34.25	10.32	3.32	A_01_P1717221		A_01_P1717221
1221	5.49e-05	0.000834	2440.94	7829.29	0.31	A_01_P1781838	ens|ENSMMUT00000071721|ens|ENSMMUT00000017550|ens|ENSMMUT00000054264|ens|ENSMMUT00000060974	ENSMMUT00000071721
1222	5.5e-05	0.000834	5169.99	913.29	5.66	A_01_P004662	ens|ENSMMUT00000006658|gb|JU475586|gb|JU334492|ref|XM_015144880	LPL	lipoprotein lipase-like	712887
1223	5.5e-05	0.000834	1811.64	321.54	5.63	A_01_P1717136	ens|ENSMMUT00000053702|gb|JV654204|gb|JV619929|gb|JV063830	SMOX
1224	5.51e-05	0.000835	786.51	242.35	3.25	A_01_P006066	gb|JU484538|gb|JV712173|gb|JU341873	JU484538
1225	5.52e-05	0.000835	461.77	133.65	3.46	A_01_P1833906	ens|ENSMMUT00000013234	TMLHE	trimethyllysine hydroxylase, epsilon	703711
1226	5.52e-05	0.000835	4036.17	1685.21	2.4	A_01_P1739441	ens|ENSMMUT00000001191|gb|JV485603|gb|JV597069|gb|JV561548	DGAT1	diacylglycerol O-acyltransferase 1	701489
1227	5.54e-05	0.000836	3664.42	1886.7	1.94	A_01_P005518	ens|ENSMMUT00000025013|gb|JV474862|gb|JU489823|gb|JV513268	LRRC8A	leucine rich repeat containing 8 family, member A	717074
1228	5.54e-05	0.000836	772.29	254.13	3.04	A_01_P005650	ens|ENSMMUT00000008209|ens|ENSMMUT00000058411|gb|JV657553|gb|JV067449	PTPRJ	protein tyrosine phosphatase, receptor type, J	710347
1229	5.56e-05	0.000839	917.73	2504.8	0.37	A_01_P1736316	ens|ENSMMUT00000004983|gb|JV554949|gb|JV591015|gb|JV517221	RMND5A	required for meiotic nuclear division 5 homolog A (S. cerevisiae)	698206
1230	5.57e-05	0.000839	20916.6	45016.5	0.46	A_01_P1777661		A_01_P1777661
1231	5.57e-05	0.000839	23185	10249.4	2.26	A_01_P002609	gb|JV627320|gb|JV566222|gb|JV556273|ref|XM_015117463	JV627320
1232	5.6e-05	0.000843	301.62	908.77	0.33	A_01_P018980	ens|ENSMMUT00000023393|gb|JV527639|gb|JV728161|gb|JV667053	DCLRE1A	DNA cross-link repair 1A	697882
1233	5.61e-05	0.000843	2238.16	523.59	4.27	A_01_P1692266	ref|NM_001266463|gb|JV508490|gb|JU471718|gb|JU328118	F11R	F11 receptor	719824
1234	5.62e-05	0.000844	87.4	344.29	0.25	A_01_P1695841	gb|AY452564|gb|AY452565|gb|JF925514|gb|AY452566	AY452564
1235	5.62e-05	0.000844	58.43	117.59	0.5	A_01_P006942	ens|ENSMMUT00000021276	CEP104	centrosomal protein 104kDa	695837
1236	5.63e-05	0.000844	57.59	171.22	0.34	A_01_P1742256	ens|ENSMMUT00000022322	LOC695923	UPF0472 protein C16orf72 homolog	695923
1237	5.65e-05	0.000847	33139.3	18234.7	1.82	A_01_P1713771	ens|ENSMMUT00000072614|gb|JV586728|gb|JV586731|gb|JV586730	ZDHHC7	palmitoyltransferase ZDHHC7-like	696427
1238	5.66e-05	0.000848	2087.58	6136.81	0.34	A_01_P1700411	ens|ENSMMUT00000071721|ens|ENSMMUT00000017550|ens|ENSMMUT00000054264|ens|ENSMMUT00000060974	ENSMMUT00000071721
1239	5.69e-05	0.000851	172.77	77.41	2.23	A_01_P1763111	ens|ENSMMUT00000020115|gb|JV554762|gb|JU324828|gb|JV590833	SH3BP2	SH3-domain binding protein 2	700932
1240	5.7e-05	0.000852	128.25	475.72	0.27	A_01_P1728011	ens|ENSMMUT00000043581|ens|ENSMMUT00000032299|ens|ENSMMUT00000074904|gb|JV681633	ZBTB44	zinc finger and BTB domain containing 44	715415
1241	5.71e-05	0.000853	736.16	270.9	2.72	A_01_P1708151	ens|ENSMMUT00000032349|ens|ENSMMUT00000061158|gb|JU486300|gb|XM_001117824	SCIMP
1242	5.72e-05	0.000854	20304.2	6131.19	3.31	A_01_P008630	ens|ENSMMUT00000029801|gb|XM_001114428	LRRC25	leucine rich repeat containing 25	719475
1243	5.74e-05	0.000856	193.25	364.75	0.53	A_01_P1686416	ref|NM_001266246|ens|ENSMMUT00000032712|gb|JV047489|gb|JV620727	FBXO34	F-box protein 34	697537
1244	5.76e-05	0.000856	438.62	94.57	4.64	A_01_P1722121	ens|ENSMMUT00000046783|ens|ENSMMUT00000054200|ens|ENSMMUT00000046784|ens|ENSMMUT00000079186	GSN	gelsolin	699705
1245	5.76e-05	0.000856	100.87	21.04	4.8	A_01_P1698036	ens|ENSMMUT00000013668|gb|FS724135	ENSMMUT00000013668
1246	5.76e-05	0.000856	108.87	534.66	0.2	A_01_P1789571	ens|ENSMMUT00000057000|gb|JV515177|gb|JU335678|gb|JU335677	GPR107	protein GPR107-like	716428
1247	5.77e-05	0.000856	25.05	69.81	0.36	A_01_P1767641	ref|NM_001257573|gb|JV511718|gb|JV549705|gb|JV473291	GOLPH3L	golgi phosphoprotein 3-like	707858
1248	5.77e-05	0.000856	15862.8	5937.14	2.67	A_01_P1699331	ref|NM_001114966|ref|NM_001318171|ens|ENSMMUT00000064534|ens|ENSMMUT00000069608	MAMU-E
1249	5.77e-05	0.000856	29.35	89.19	0.33	A_01_P1736751	ens|ENSMMUT00000032092|gb|JV508131|gb|JV583006|gb|JV546204	NPHP1	nephronophthisis 1 (juvenile)	696218
1250	5.8e-05	0.000859	384.85	735.39	0.52	A_01_P1794926		A_01_P1794926
1251	5.8e-05	0.000859	3171.22	1012.56	3.13	A_01_P003357	ref|NM_001194753|gb|XM_001114790	CLEC1B	C-type lectin domain family 1, member B	717404
1252	5.81e-05	0.00086	30740.6	73549.7	0.42	A_01_P1681801	ens|ENSMMUT00000046212|ref|XR_001448072	ENSMMUT00000046212
1253	5.81e-05	0.00086	36.84	176.74	0.21	A_01_P1681826	ens|ENSMMUT00000020847|gb|JV613478|gb|JV668591|gb|JU334041	KCNMB4
1254	5.82e-05	0.00086	445.98	1740.69	0.26	A_01_P1753186	ref|NM_001260618|gb|JU475860|gb|FS722746	MZB1	marginal zone B and B1 cell-specific protein	693572
1255	5.82e-05	0.00086	688.19	1879.73	0.37	A_01_P1772871	gb|XM_001089991|ref|XR_001444352	XM_001089991
1256	5.84e-05	0.000861	2916.02	847.45	3.44	A_01_P1716426	ens|ENSMMUT00000028323|gb|JV555747	SRC	v-src sarcoma (Schmidt-Ruppin A-2) viral oncogene homolog (avian)	701057
1257	5.85e-05	0.000861	37025.2	12773.2	2.9	A_01_P1811576	ens|ENSMMUT00000002312|ref|XM_001088637	ZNF703	zinc finger protein 703	698000
1258	5.85e-05	0.000861	449.4	152.45	2.95	A_01_P1787151	gb|CN648736	CN648736
1259	5.85e-05	0.000861	3788.15	1707.81	2.22	A_01_P1675141	ref|NM_001257786|gb|JV617025|gb|JV545309|gb|JV468952	MAP3K3	mitogen-activated protein kinase kinase kinase 3	717866
1260	5.86e-05	0.000862	852.84	1718.69	0.5	A_01_P018346	ens|ENSMMUT00000016869|gb|JU322698|gb|JV548826|gb|JU473691	ENSMMUT00000016869
1261	5.87e-05	0.000863	71947.5	149626	0.48	A_01_P1686791		A_01_P1686791
1262	5.88e-05	0.000863	215.22	516.11	0.42	A_01_P007892	gb|JV596907|gb|JU336864|ref|XM_015110365	JV596907
1263	5.88e-05	0.000863	83801.9	170413	0.49	A_01_P1725191	ref|NM_001194638|ens|ENSMMUT00000026396|gb|JV567884|gb|JV536617	FAU	Finkel-Biskis-Reilly murine sarcoma virus (FBR-MuSV) ubiquitously expressed	716761
1264	5.89e-05	0.000863	113792	268155	0.42	A_01_P1782681	ref|NM_001266916|gb|JV047876|gb|JV625109|gb|CK231504	RPS14	ribosomal protein S14	710901
1265	5.89e-05	0.000863	134.05	38.82	3.45	A_01_P1713361		A_01_P1713361
1266	5.9e-05	0.000864	45.14	264.28	0.17	A_01_P1689191	ref|NM_001266443|ens|ENSMMUT00000065519|gb|JV620064|gb|JV654313	LZTFL1	leucine zipper transcription factor-like 1	714191
1267	5.91e-05	0.000865	59.54	13.67	4.36	A_01_P006629	ref|NM_001261633|ens|ENSMMUT00000076950|gb|JV043275|gb|JV051228	AGAP1	ArfGAP with GTPase domain, ankyrin repeat and PH domain 1	693652
1268	5.93e-05	0.000866	69.58	165.23	0.42	A_01_P009868	ref|XM_015136548|ref|XM_015136550|ref|XM_015136549	RAB23	RAB23, member RAS oncogene family	712860
1269	5.93e-05	0.000866	751.09	1782.34	0.42	A_01_P1793421	ens|ENSMMUT00000071802|gb|XM_001097544|ref|XM_015143645	MDGA2	MAM domain containing glycosylphosphatidylinositol anchor 2	703237
1270	5.96e-05	0.00087	15.86	78.73	0.2	A_01_P1779641		A_01_P1779641
1271	5.98e-05	0.000872	299.58	125.7	2.38	A_01_P010288	ref|NM_001261055|ens|ENSMMUT00000060993|gb|JV613652|gb|JV680905	GPD2	glycerol-3-phosphate dehydrogenase 2 (mitochondrial)	697192
1272	6e-05	0.000874	19.69	63.23	0.31	A_01_P1705986	ens|ENSMMUT00000016271|ens|ENSMMUT00000038418|gb|JV697147|gb|JV482705	FUZ
1273	6.02e-05	0.000877	8001.68	26907.8	0.3	A_01_P1782911		A_01_P1782911
1274	6.05e-05	0.000879	309.19	700.17	0.44	A_01_P007626	gb|JV622163|gb|JV512964|gb|JV587269|gb|JU323497	JV622163
1275	6.05e-05	0.000879	11214.9	5207.6	2.15	A_01_P1692271	ens|ENSMMUT00000045527|ens|ENSMMUT00000070989|ens|ENSMMUT00000002841|gb|JV711394	ENSMMUT00000045527
1276	6.05e-05	0.000879	2454.07	5503.78	0.45	A_01_P017918	gb|JV072404|gb|JV072403|gb|JV662509|gb|JU336531	JV072404
1277	6.06e-05	0.000879	117.42	253.9	0.46	A_01_P020197	gb|JV494157|gb|JV641826|gb|JV570743|gb|JV051296	JV494157
1278	6.07e-05	0.000879	365.61	103.39	3.54	A_01_P1679406	ens|ENSMMUT00000069528|gb|JV460187|gb|JV498171|gb|JV054702	LOC700274	macrophage-expressed gene 1 protein-like	700274
1279	6.07e-05	0.000879	50.04	18.11	2.76	A_01_P1701551	ens|ENSMMUT00000026709|ens|ENSMMUT00000066059|gb|JV057806|gb|JV711925	LATS2	LATS, large tumor suppressor, homolog 2 (Drosophila)	699957
1280	6.08e-05	0.000879	2735.96	782.16	3.5	A_01_P1725856	ens|ENSMMUT00000021888|ens|ENSMMUT00000057815|gb|JV694325|gb|JV721851	SPI1
1281	6.08e-05	0.000879	152.97	75	2.04	A_01_P017834	ref|NM_001044262|gb|U87628|gb|JV057137|gb|JU341472	GALC	galactosylceramidase	693322
1282	6.09e-05	0.000879	168.78	51.95	3.25	A_01_P008235	ens|ENSMMUT00000021440|gb|JV076575|gb|JV727823|gb|JV666616	STARD8
1283	6.09e-05	0.000879	219.49	1023.67	0.21	A_01_P1772981	ref|NM_001194110|gb|JV065375|gb|JV065376|gb|JV550388	SLC48A1	solute carrier family 48 (heme transporter), member 1	704304
1284	6.1e-05	0.000879	890.87	1945.5	0.46	A_01_P1823186	ref|XM_015129054	LOC697757	zinc finger protein 669-like	697757
1285	6.1e-05	0.000879	412.91	1148.5	0.36	A_01_P008639	ens|ENSMMUT00000008269|gb|JV662015|ref|XM_015125605|ref|XM_015125606	ATF7IP2	activating transcription factor 7 interacting protein 2	710224
1286	6.1e-05	0.000879	108.41	461.65	0.23	A_01_P1677141	ens|ENSMMUT00000056600|gb|KU750936|gb|AY452624|gb|AY452577	ENSMMUT00000056600
1287	6.12e-05	0.000882	999.91	284.34	3.52	A_01_P1700726	ens|ENSMMUT00000047638|gb|JV057233|gb|JV540213|gb|JV501785	GALNS
1288	6.14e-05	0.000883	10.07	32.23	0.31	A_01_P1753891	ens|ENSMMUT00000078380	ENSMMUT00000078380
1289	6.15e-05	0.000883	1968.35	7035.94	0.28	A_01_P008909	ref|NM_001260784|ens|ENSMMUT00000021124|ens|ENSMMUT00000021126|gb|JV048539	PRPF18	PRP18 pre-mRNA processing factor 18 homolog (S. cerevisiae)	696401
1290	6.15e-05	0.000883	179	554.32	0.32	A_01_P1785961		A_01_P1785961
1291	6.16e-05	0.000883	73.27	21.72	3.37	A_01_P1755006	ref|NM_001193907|ens|ENSMMUT00000021811|gb|JU323222|gb|JV061583	MTHFD2L	methylenetetrahydrofolate dehydrogenase (NADP+ dependent) 2-like	702907
1292	6.16e-05	0.000883	62.24	180.65	0.34	A_01_P008917	gb|CO644888|ref|XM_001104596	ZG16	zymogen granule protein 16 homolog (rat)	706522
1293	6.16e-05	0.000883	5512.85	20966.5	0.26	A_01_P1718286	ens|ENSMMUT00000002379|gb|JU336671|gb|JU477470|gb|JV595697	ASCC2	activating signal cointegrator 1 complex subunit 2	715117
1294	6.17e-05	0.000883	33.34	176.47	0.19	A_01_P1807731	gb|JV709353|ref|XM_001106263	JV709353
1295	6.17e-05	0.000883	458.4	71.62	6.4	DCP_22_6		DCP_22_6
1296	6.17e-05	0.000883	4106.44	7807.37	0.53	A_01_P009790	ref|NM_001265806|ens|ENSMMUT00000003793|ens|ENSMMUT00000027871|ens|ENSMMUT00000078977	HMGB1
1297	6.18e-05	0.000883	189.93	52.37	3.63	A_01_P1745151	gb|JV707176|gb|XM_001112898|ref|XM_015136746|ref|XM_015136747	JV707176
1298	6.18e-05	0.000883	61.42	24.23	2.54	A_01_P1763926	ens|ENSMMUT00000003063|ens|ENSMMUT00000071619|ens|ENSMMUT00000053773|ens|ENSMMUT00000003062	KIF1B	kinesin-like protein KIF1B-like	722674
1299	6.21e-05	0.000885	163.68	47.55	3.44	A_01_P007076	gb|JV475888|gb|JU326446|gb|JV514257|gb|JV588415	JV475888
1300	6.21e-05	0.000885	434.23	195.98	2.22	A_01_P1717841	ens|ENSMMUT00000031179|gb|JV489848|gb|JV047387|gb|JU472414	PI4KA	phosphatidylinositol 4-kinase, catalytic, alpha	698020
1301	6.21e-05	0.000885	199.57	456.19	0.44	A_01_P003423	ens|ENSMMUT00000064156|gb|JV056696|gb|JV647139|gb|JU470824	PRKD3	protein kinase D3	709647
1302	6.23e-05	0.000887	3726.1	10775.5	0.35	A_01_P1689851	gb|XR_012265	XR_012265
1303	6.26e-05	0.000891	15.18	64.88	0.23	A_01_P1696941	gb|FJ795837|gb|KF948283|gb|KU592969|gb|KY196588	FJ795837
1304	6.27e-05	0.000891	21.78	114.33	0.19	A_01_P008043	ref|NM_001261809|ens|ENSMMUT00000002391|gb|JV490364|gb|JV602246	CNN3	calponin 3, acidic	709538
1305	6.27e-05	0.000891	618.42	183.89	3.36	A_01_P1743711	gb|KU253645|gb|KU253642|gb|KU253641|gb|KU253649	LOC715304	lymphocyte antigen 6 complex locus protein G6f-like	715304
1306	6.28e-05	0.000891	2997.62	6308.63	0.48	A_01_P005722	ens|ENSMMUT00000045421|gb|JV562206|gb|JV700548|gb|JU477715	HIP1R	huntingtin interacting protein 1 related	707396
1307	6.29e-05	0.000891	69.75	310.02	0.22	A_01_P1674766	ens|ENSMMUT00000003461|ens|ENSMMUT00000074978|gb|XM_001092552|ref|XM_015119343	PHOSPHO1	phosphatase, orphan 1	698959
1308	6.29e-05	0.000891	1567.42	4877.54	0.32	A_01_P1717976	ens|ENSMMUT00000015959|ens|ENSMMUT00000055923|gb|MF043825|gb|MF043826	ENSMMUT00000015959
1309	6.29e-05	0.000891	946.94	443.36	2.14	A_01_P1734861	ens|ENSMMUT00000018123|ens|ENSMMUT00000066724|gb|JV518279|gb|JV555957	ADAM17	ADAM metallopeptidase domain 17	694429
1310	6.3e-05	0.000891	790.88	2091.37	0.38	A_01_P1753041	ens|ENSMMUT00000018307	ENSMMUT00000018307
1311	6.3e-05	0.000891	929.04	308.78	3.01	A_01_P1826576	ens|ENSMMUT00000019992|ens|ENSMMUT00000019995|gb|JU487036	MYO1F	myosin IF	712101
1312	6.31e-05	0.000891	6788.68	3387.34	2	A_01_P007625	gb|JV637679|gb|JU319712|gb|JV600885|gb|JV668167	JV637679
1313	6.31e-05	0.000891	354.66	113.8	3.12	A_01_P003976	ens|ENSMMUT00000004074|gb|JV660613|gb|JU477096|ref|XM_001108141	XRCC2	X-ray repair complementing defective repair in Chinese hamster cells 2	717006
1314	6.32e-05	0.000891	1108.31	3871.12	0.29	A_01_P1717936	ens|ENSMMUT00000075957|gb|FJ795864|gb|KX055363|gb|KX055381	ENSMMUT00000075957
1315	6.32e-05	0.000891	299.84	84.82	3.54	A_01_P019487	ens|ENSMMUT00000029018|ref|XM_015113284|ref|XM_001088585|ref|XM_015113285	CRACR2B
1316	6.34e-05	0.000893	170160	74451	2.29	A_01_P1700076	gb|U55065|gb|U55066|gb|U55067|ref|XR_001444171	LOC106992378
1317	6.35e-05	0.000893	3730.26	9547.35	0.39	A_01_P1778386		A_01_P1778386
1318	6.35e-05	0.000893	20788.9	9526.51	2.18	A_01_P017062	ens|ENSMMUT00000012216|gb|JV481343|gb|JV695919|gb|JU493147	LAPTM5
1319	6.36e-05	0.000893	1617.7	4995.41	0.32	A_01_P1699606	ens|ENSMMUT00000044199|ens|ENSMMUT00000006417|ens|ENSMMUT00000005579|ens|ENSMMUT00000045220	ENSMMUT00000044199
1320	6.36e-05	0.000893	212.87	591.18	0.36	A_01_P1769316	ref|NM_001261254|gb|JV648332|gb|JU475175|gb|JU327134	DIEXF	digestive organ expansion factor homolog (zebrafish)	712825
1321	6.38e-05	0.000895	2168.65	751.58	2.89	A_01_P1826571	ens|ENSMMUT00000019992|ens|ENSMMUT00000019995|ens|ENSMMUT00000065830|gb|JV061667	MYO1F	myosin IF	712101
1322	6.4e-05	0.000897	244.32	974.97	0.25	A_01_P1717896	ens|ENSMMUT00000044213	ENSMMUT00000044213
1323	6.4e-05	0.000897	573.94	1132.86	0.51	A_01_P1742676	ref|NM_001032900|ens|ENSMMUT00000014325|ens|ENSMMUT00000014327|ens|ENSMMUT00000057655	FUNDC2	FUN14 domain containing 2	574259
1324	6.41e-05	0.000897	1106.74	376.32	2.94	A_01_P1734231	gb|JV553269|gb|JV477079|gb|JV589420|gb|JV515461	JV553269
1325	6.41e-05	0.000897	2065.57	5902.95	0.35	A_01_P1803816	ref|XM_001086201	LOC697644	nucleophosmin-like	697644
1326	6.42e-05	0.000897	284.8	83.35	3.42	A_01_P008065	ens|ENSMMUT00000001598|ref|XM_001107263	CDKN2B	cyclin-dependent kinase inhibitor 2B (p15, inhibits CDK4)	709209
1327	6.42e-05	0.000897	126.2	415.55	0.3	A_01_P019339	ref|NM_001260565|gb|JV653309|gb|JV470849|gb|JV583958	AIG1	androgen-induced 1	700988
1328	6.44e-05	0.000898	8500.78	22080.6	0.38	A_01_P1778181		A_01_P1778181
1329	6.44e-05	0.000898	1166.88	3010.23	0.39	A_01_P012576	ref|NM_001193922|gb|JV542334|gb|JV668059|gb|JV565479	RGCC
1330	6.46e-05	0.0009	40729.8	82880.7	0.49	A_01_P1706586	ref|NM_001266119|ens|ENSMMUT00000022344|ens|ENSMMUT00000064764|ens|ENSMMUT00000071051	RPL28	ribosomal protein L28	700345
1331	6.47e-05	0.0009	14553.7	5698.49	2.55	A_01_P007271	ens|ENSMMUT00000047063|ens|ENSMMUT00000030353|gb|JU347130|gb|JU491538	NFKBIZ	nuclear factor of kappa light polypeptide gene enhancer in B-cells inhibitor, zeta	702846
1332	6.47e-05	0.0009	1849.75	888.06	2.08	A_01_P1715081	ref|NM_001266859|ens|ENSMMUT00000043107|ens|ENSMMUT00000043108|ens|ENSMMUT00000001861	STK24	serine/threonine kinase 24	697841
1333	6.48e-05	0.000901	100.58	296.39	0.34	A_01_P1700341	ens|ENSMMUT00000028906|ens|ENSMMUT00000056841|gb|KP710547|gb|KP710548	ENSMMUT00000028906
1334	6.49e-05	0.000902	110.1	48.04	2.29	A_01_P1696096	ens|ENSMMUT00000017289|ens|ENSMMUT00000017278|ens|ENSMMUT00000017323|gb|AY833433	FN1	fibronectin 1	613269
1335	6.51e-05	0.000903	44033.2	94361.5	0.47	A_01_P1726201	ref|NM_001193560|ens|ENSMMUT00000000617|ens|ENSMMUT00000003269|ens|ENSMMUT00000007851	RPL12	ribosomal protein L12	707504
1336	6.51e-05	0.000903	33593.4	73801	0.46	A_01_P009961	ens|ENSMMUT00000031980|gb|JV601121|gb|JV044825|gb|JV451962	FBL	fibrillarin	700286
1337	6.51e-05	0.000903	996.25	2095.96	0.48	A_01_P1698031	ref|XM_015118514	SENP3	SUMO1/sentrin/SMT3 specific peptidase 3	715884
1338	6.52e-05	0.000903	296.17	42.84	6.91	A_01_P008936	ens|ENSMMUT00000018862|ref|XM_015147054|ref|XM_015147053	GPRIN2	G protein regulated inducer of neurite outgrowth 2	694369
1339	6.52e-05	0.000903	1249.34	583.43	2.14	A_01_P1673096	gb|JV716504|gb|JV509143|gb|JV547222|gb|JV470799	JV716504
1340	6.53e-05	0.000903	253.57	78.33	3.24	A_01_P1790571	ens|ENSMMUT00000011808|gb|JV606509|gb|JV636524|gb|JV636525	MAPK14
1341	6.55e-05	0.000905	26.75	88.42	0.3	A_01_P1712536	ens|ENSMMUT00000060375|ens|ENSMMUT00000068178|ens|ENSMMUT00000018041|gb|JV727743	ZNF646	zinc finger protein 646	712774
1342	6.55e-05	0.000905	17730.6	62627.7	0.28	A_01_P1785136	ref|NM_001193579|gb|JV529942|gb|JV625107|gb|JV720680	RPS10	ribosomal protein S10	718606
1343	6.56e-05	0.000905	75036.1	189848	0.4	A_01_P1672251	ref|NM_001267537|ens|ENSMMUT00000012494|ens|ENSMMUT00000054332|ens|ENSMMUT00000055763	RPS29	ribosomal protein S29	704016
1344	6.56e-05	0.000905	80.84	245.79	0.33	A_01_P1776406	ens|ENSMMUT00000001767|gb|JU489128|gb|JV688640|gb|JV586177	ZNF532	zinc finger protein 532	701146
1345	6.59e-05	0.000908	141.74	38.65	3.67	A_01_P013513	ens|ENSMMUT00000040703|gb|JV468748|gb|JV468750|gb|JV506952	MAP1A	microtubule-associated protein 1A	710514
1346	6.6e-05	0.000909	204.23	45.31	4.51	A_01_P013764	ens|ENSMMUT00000062342|ref|XM_002804174|ref|XM_001088957|ref|XM_015139033	EGF	epidermal growth factor	698619
1347	6.61e-05	0.00091	431.6	827.62	0.52	A_01_P1692631	gb|JU345221|gb|JV717913	JU345221
1348	6.62e-05	0.00091	208.54	111.31	1.87	A_01_P1833471	ens|ENSMMUT00000061704|ref|XM_015112777	ATOH8
1349	6.62e-05	0.00091	34.72	117.43	0.3	A_01_P1692426	gb|JV522967|gb|JU494864|gb|JU328527|gb|XM_001085898	JV522967
1350	6.63e-05	0.00091	27.44	136.95	0.2	A_01_P1703731	ref|XM_015123156	LOC106994650
1351	6.64e-05	0.000911	22375.8	95364.6	0.23	A_01_P1691771	ens|ENSMMUT00000004143|ens|ENSMMUT00000007397|ens|ENSMMUT00000003815|ens|ENSMMUT00000019069	ENSMMUT00000004143
1352	6.65e-05	0.000912	3781.87	12059.1	0.31	A_01_P1688642		A_01_P1688642
1353	6.66e-05	0.000913	240.71	108.13	2.23	A_01_P003345	ref|NM_001261262|gb|JU474278|gb|JU474279|gb|JU474281	SNX20	sorting nexin 20	695418
1354	6.67e-05	0.000913	1891.65	5344.3	0.35	A_01_P1781810		A_01_P1781810
1355	6.68e-05	0.000913	8387.44	20640.3	0.41	A_01_P1806061	ref|NM_001265804|gb|JV590104|gb|JV516223|gb|JV600245	RPS17L	ribosomal protein S17-like	100425105
1356	6.68e-05	0.000913	39.03	105.23	0.37	A_01_P1745051		A_01_P1745051
1357	6.71e-05	0.000917	719.99	212.07	3.4	A_01_P1778656	ens|ENSMMUT00000059078|gb|JU343082|gb|JV714189|gb|XR_013069	ITGAM	integrin alpha-M-like	714832
1358	6.72e-05	0.000917	330.3	1294.06	0.26	A_01_P017759	gb|JV458219|gb|JU327773|gb|JU326716|gb|JV046280	JV458219
1359	6.74e-05	0.000918	370.09	104.29	3.55	A_01_P1765121	gb|JV672866|gb|JV642197|gb|JV605830|gb|JU480248	JV672866
1360	6.74e-05	0.000918	136.98	566.3	0.24	A_01_P1711096		A_01_P1711096
1361	6.75e-05	0.000918	425455	213367	1.99	A_01_P1696616	ref|NM_001171838|ref|NM_001318355|ref|NM_001048246|ens|ENSMMUT00000027943	MAMU-A3	major histocompatibility complex, class I, A	699243
1362	6.75e-05	0.000918	10999.2	28458.8	0.39	A_01_P1767136	ens|ENSMMUT00000002026|ens|ENSMMUT00000027084|ref|XR_001447251	ENSMMUT00000002026
1363	6.76e-05	0.000918	20545.7	10008.9	2.05	A_01_P1755706	ens|ENSMMUT00000012857|ens|ENSMMUT00000078204|ens|ENSMMUT00000059921|ens|ENSMMUT00000073651	ANXA5	annexin A5	706941
1364	6.76e-05	0.000918	1574.81	711.4	2.21	A_01_P1739221	ens|ENSMMUT00000073964|ref|XM_001082031	GPR20	G protein-coupled receptor 20	693582
1365	6.77e-05	0.000918	100004	39261.6	2.55	A_01_P1823571		A_01_P1823571
1366	6.78e-05	0.000918	21566.8	54256.4	0.4	A_01_P011591	ref|NM_001265744|gb|JV667448|gb|JV553951|gb|JV477777	RPL35A	ribosomal protein L35a	714858
1367	6.78e-05	0.000918	219.46	892.07	0.25	A_01_P019847	ref|NM_001266934|gb|JU484414|gb|JV680335|gb|JV541031	NAP1L5	nucleosome assembly protein 1-like 5	703223
1368	6.79e-05	0.000918	42.95	16.51	2.6	A_01_P1760791	ens|ENSMMUT00000028333|gb|JV539500|gb|JV576953	ZKSCAN5	zinc finger with KRAB and SCAN domains 5	718769
1369	6.79e-05	0.000918	56.65	416.43	0.14	A_01_P018819	ref|XM_015110894	LOC693900	sperm-associated antigen 16 protein-like	693900
1370	6.8e-05	0.000918	54.12	119.26	0.45	A_01_P1790696		A_01_P1790696
1371	6.8e-05	0.000918	563.59	2081.15	0.27	A_01_P1736881	ens|ENSMMUT00000018096|ens|ENSMMUT00000029843|ens|ENSMMUT00000007136|ens|ENSMMUT00000043081	ENSMMUT00000018096
1372	6.8e-05	0.000918	695.49	206.84	3.36	A_01_P019947	ref|XM_001085540	DEFB108B	defensin, beta 108B	696933
1373	6.8e-05	0.000918	225.06	440.65	0.51	A_01_P1732036	ens|ENSMMUT00000009070|ens|ENSMMUT00000009071|gb|JV586962|gb|JV621859	INTS13
1374	6.86e-05	0.000926	361.5	1639.64	0.22	A_01_P1813006		A_01_P1813006
1375	6.87e-05	0.000926	14993.1	5863.67	2.56	A_01_P1699296	ref|NM_001114966|ref|NM_001318171|ens|ENSMMUT00000064534|ens|ENSMMUT00000069608	MAMU-E
1376	6.87e-05	0.000926	530073	260833	2.03	A_01_P1798411	ref|NM_001318343|ref|NM_001318348|ref|NM_001318353|ref|NM_001318354	LOC723473	HLA class I histocompatibility antigen, B-45 alpha chain-like	723473
1377	6.88e-05	0.000926	192.05	48.63	3.95	A_01_P1744756	ens|ENSMMUT00000040490|gb|JV638762|gb|JV058108|gb|JV567679	TNFRSF21	tumor necrosis factor receptor superfamily, member 21	705101
1378	6.89e-05	0.000927	141.16	43.73	3.23	A_01_P000928	ref|NM_001194771|gb|JV522833|ref|XM_015110484|ref|XM_015110483	C12H2orf88	chromosome 2 open reading frame 88	100427291
1379	6.9e-05	0.000928	2801.23	9731.26	0.29	A_01_P013393	gb|CK231263|ref|XR_001444938	CK231263
1380	6.91e-05	0.000928	14742.4	34983.9	0.42	A_01_P1693141	ref|NM_001195754|ens|ENSMMUT00000010558|gb|DQ147973|gb|JV658218	RPS11	ribosomal protein S11	718844
1381	6.93e-05	0.00093	19.78	152.16	0.13	A_01_P1806656	ref|XM_015139156	LOC106998484
1382	6.95e-05	0.000932	7960.97	4003.25	1.99	A_01_P009726	ens|ENSMMUT00000006964|gb|JV471401|gb|JV584425|gb|JV584427	ENSMMUT00000006964
1383	6.95e-05	0.000932	8306.86	23078.6	0.36	A_01_P1781875	ref|XR_001442028|ref|XR_001442295	LOC106995250
1384	6.97e-05	0.000933	72.14	210.32	0.34	A_01_P013768	ens|ENSMMUT00000031070|gb|JV458397|gb|JV496307|gb|JV534861	PRAG1
1385	6.97e-05	0.000933	641.63	291.52	2.2	A_01_P1712491	ens|ENSMMUT00000023708|ens|ENSMMUT00000039382|gb|JU475495|ref|XM_015125944	ITGAL	integrin, alpha L (antigen CD11A (p180), lymphocyte function-associated antigen 1; alpha polypeptide)	711945
1386	6.99e-05	0.000935	10.85	48.14	0.23	A_01_P1752401	gb|JV453058|gb|JV491072|gb|JV529993|gb|JV565852	JV453058
1387	7.01e-05	0.000937	133.62	55.91	2.39	A_01_P1759706	ens|ENSMMUT00000022188|ens|ENSMMUT00000058157|ens|ENSMMUT00000073687|gb|JV055787	DIP2A	DIP2 disco-interacting protein 2 homolog A (Drosophila)	721788
1388	7.03e-05	0.000939	37.38	126.78	0.29	A_01_P1697290	gb|L38887|gb|L38875|gb|U10914	L38887
1389	7.05e-05	0.00094	221.5	713.9	0.31	A_01_P1736896	ens|ENSMMUT00000032124|ens|ENSMMUT00000027903|ens|ENSMMUT00000026611|ens|ENSMMUT00000043087	ENSMMUT00000032124
1390	7.05e-05	0.00094	130073	56415.2	2.31	A_01_P1740321	ens|ENSMMUT00000048055|ens|ENSMMUT00000071969|gb|JU473400|ref|XM_015127298	CFP
1391	7.08e-05	0.000944	12.2	48.21	0.25	A_01_P1697656	gb|U10911	U10911
1392	7.1e-05	0.000946	3451.21	8041.22	0.43	A_01_P1679101	ref|NM_001195788|ens|ENSMMUT00000045675|ens|ENSMMUT00000014676|ens|ENSMMUT00000043049	HSPE1	heat shock 10kDa protein 1 (chaperonin 10)	100425423
1393	7.11e-05	0.000946	10104.3	26647.6	0.38	A_01_P1682625	ref|NM_001193577|ens|ENSMMUT00000007172|ens|ENSMMUT00000014631|ens|ENSMMUT00000021635	RPS2	ribosomal protein S2	693615
1394	7.12e-05	0.000947	10890.5	3931.58	2.77	A_01_P019363	ens|ENSMMUT00000016213|gb|JU349482|gb|JV073365|gb|JV725083	CAVIN2
1395	7.13e-05	0.000947	817.2	3796.66	0.22	A_01_P1730651	ref|NM_001261031|gb|JV545751|gb|JV545749|gb|JV061702	MXI1	MAX interactor 1	694630
1396	7.14e-05	0.000947	12.33	43.37	0.28	A_01_P1705311	ens|ENSMMUT00000025175|gb|JV506561|gb|JV651259|gb|JV060894	LIPE
1397	7.14e-05	0.000947	531.95	87.95	6.05	(+)E1A_r60_a135		E1A_r60_a135
1398	7.16e-05	0.000949	67.19	191.58	0.35	A_01_P1810331		A_01_P1810331
1399	7.16e-05	0.000949	1130.19	556.1	2.03	A_01_P014298	ens|ENSMMUT00000069919|gb|JV482023|gb|JV520502|gb|JV628863	ENSMMUT00000069919
1400	7.17e-05	0.000949	493.59	202.24	2.44	A_01_P1797896	ens|ENSMMUT00000059156|gb|JV685237|gb|JV617858|gb|JV652541	NPC1	Niemann-Pick disease, type C1	700835
1401	7.21e-05	0.000954	199.04	503.97	0.39	A_01_P1697601	gb|U04587	U04587
1402	7.24e-05	0.000957	11923.8	2158.32	5.52	A_01_P1711326	ens|ENSMMUT00000016135|gb|JU324123|gb|JV479394|gb|JV555479	ENSMMUT00000016135
1403	7.27e-05	0.00096	834.57	391.17	2.13	A_01_P1750646	ens|ENSMMUT00000019033|gb|JV487750|gb|JV526387|gb|JV563617	SPTLC2
1404	7.27e-05	0.00096	193.08	421.54	0.46	A_01_P1693975	ens|ENSMMUT00000047228|gb|DQ148193|ref|XM_015138448	NSUN4	NOP2/Sun domain family, member 4	708078
1405	7.28e-05	0.000961	139.32	41.22	3.38	A_01_P1758276	ref|NM_001258149|ens|ENSMMUT00000028349|gb|JV554796|gb|JV478665	CSRNP1	cysteine-serine-rich nuclear protein 1	694328
1406	7.29e-05	0.000961	1399.64	577.77	2.42	A_01_P1680321	ens|ENSMMUT00000043262|ens|ENSMMUT00000016742|ens|ENSMMUT00000064707|ens|ENSMMUT00000016740	CAMK1D
1407	7.31e-05	0.000963	234.23	752.55	0.31	A_01_P1697376	gb|M60547|gb|KP272132|gb|U04569|gb|U04573	M60547
1408	7.32e-05	0.000964	106.69	224.17	0.48	A_01_P1806591		A_01_P1806591
1409	7.33e-05	0.000964	7091.75	17411.2	0.41	A_01_P1779331		A_01_P1779331
1410	7.35e-05	0.000966	7940.89	31119.9	0.26	A_01_P1781501		A_01_P1781501
1411	7.36e-05	0.000967	22138.9	51797.2	0.43	A_01_P1766891	ref|NM_001193562|ens|ENSMMUT00000055720|ens|ENSMMUT00000062335|ens|ENSMMUT00000046206	RPL17
1412	7.37e-05	0.000968	233.78	731.28	0.32	A_01_P000077	ens|ENSMMUT00000029565|gb|JV569705|gb|JU474121|gb|JV050364	UBE2C
1413	7.38e-05	0.000968	107263	47694.8	2.25	A_01_P014123	ref|NM_001257935|gb|JV667593|gb|JV043897|gb|JU470867	TXNIP	thioredoxin interacting protein	698683
1414	7.39e-05	0.000969	63240.5	132368	0.48	A_01_P1780466		A_01_P1780466
1415	7.42e-05	0.000972	441.53	4323.97	0.1	A_01_P1757771	ens|ENSMMUT00000008571|gb|JV472264|gb|JV472265|gb|JV047444	P4HTM	prolyl 4-hydroxylase, transmembrane (endoplasmic reticulum)	708158
1416	7.43e-05	0.000973	101.55	28.38	3.58	A_01_P1728211	ens|ENSMMUT00000014823|ens|ENSMMUT00000014826|ens|ENSMMUT00000014828|ens|ENSMMUT00000014827	PFKFB3	6-phosphofructo-2-kinase/fructose-2,6-biphosphatase 3	713062
1417	7.44e-05	0.000973	73486.9	22611.6	3.25	A_01_P012843	ref|NM_001265840|gb|JV453208|gb|JV529980|gb|JV608888	FCER1G	Fc fragment of IgE, high affinity I, receptor for; gamma polypeptide	720291
1418	7.45e-05	0.000974	267.4	130.09	2.06	A_01_P1822541		A_01_P1822541
1419	7.47e-05	0.000974	2094.06	1025.04	2.04	A_01_P1755951	ref|NM_001257254|ens|ENSMMUT00000023119|ens|ENSMMUT00000022489|ens|ENSMMUT00000061022	FKBP1A	FK506 binding protein 1A, 12kDa	717385
1420	7.47e-05	0.000974	906.32	111.99	8.09	A_01_P1735961	ens|ENSMMUT00000010022|ens|ENSMMUT00000043489|ens|ENSMMUT00000043486|ens|ENSMMUT00000043490	ENSMMUT00000010022
1421	7.47e-05	0.000974	6513.65	2512.22	2.59	A_01_P019705	ens|ENSMMUT00000001420|gb|JV649641|gb|JV649642|gb|JV059301	ACAA1	acetyl-CoA acyltransferase 1	696743
1422	7.48e-05	0.000974	1701.98	872.79	1.95	A_01_P1754141	ref|NM_001257830|ens|ENSMMUT00000060639|gb|JV529334|gb|JV602293	MGAT1	mannosyl (alpha-1,3-)-glycoprotein beta-1,2-N-acetylglucosaminyltransferase	707375
1423	7.48e-05	0.000974	50785.7	116970	0.43	A_01_P1689226	ref|NM_001195480|ens|ENSMMUT00000032328|ens|ENSMMUT00000003168|ens|ENSMMUT00000005622	RPSA	ribosomal protein SA	693293
1424	7.49e-05	0.000974	615450	318163	1.93	A_01_P1672566	ref|NM_001114964|ref|NM_001318347|ref|NM_001318350|ref|NM_001318354	MAMU-B18	major histocompatibility complex, class I, B	100141394
1425	7.49e-05	0.000974	147781	68065.5	2.17	A_01_P1698521	ref|NM_001114964|gb|AB444880|gb|AB444881|gb|HG813261	MAMU-B18	major histocompatibility complex, class I, B	100141394
1426	7.52e-05	0.000977	17.15	53.98	0.32	A_01_P1826891		A_01_P1826891
1427	7.52e-05	0.000977	42766	95748.1	0.45	A_01_P1750611	ref|NM_001193574|gb|JV667212|gb|JV516154|gb|JV602211	RPLP1	ribosomal protein, large, P1	695442
1428	7.53e-05	0.000977	164.42	56.24	2.92	A_01_P1798281	ens|ENSMMUT00000030961|gb|JV055212|gb|XM_001101702|ref|XM_015138794	MMRN1	multimerin 1	704009
1429	7.53e-05	0.000977	8.19	41.3	0.2	A_01_P1825921	ref|NM_001265989|ens|ENSMMUT00000005130|ens|ENSMMUT00000038504|ens|ENSMMUT00000065553	AKT2	v-akt murine thymoma viral oncogene homolog 2	700591
1430	7.54e-05	0.000977	4784.11	1688.34	2.83	A_01_P1673706	ens|ENSMMUT00000055477|gb|JV480722|gb|JV695351|gb|JV519135	VASP
1431	7.58e-05	0.000982	16716.7	72220.7	0.23	A_01_P008946	gb|JU480018	CCR7	chemokine (C-C motif) receptor 7	574231
1432	7.59e-05	0.000983	53.5	122.63	0.44	A_01_P1725521	ens|ENSMMUT00000003350|gb|JV686083|gb|JU344365|gb|JV653153	TMEM216	transmembrane protein 216	693655
1433	7.63e-05	0.000986	413.39	200.25	2.06	A_01_P1742636	ens|ENSMMUT00000047715|ens|ENSMMUT00000047719|gb|JV485115|gb|JV561023	IKBKG	inhibitor of kappa light polypeptide gene enhancer in B-cells, kinase gamma	701237
1434	7.63e-05	0.000986	18.05	44.49	0.41	A_01_P1680901	ref|NM_001266906|ens|ENSMMUT00000009444|gb|JV613473|gb|JV465071	POLL	polymerase (DNA directed), lambda	711924
1435	7.64e-05	0.000986	76.77	25.96	2.96	(+)E1A_r60_a107		E1A_r60_a107
1436	7.64e-05	0.000986	207389	95268.2	2.18	A_01_P1698586	ref|NM_001318354|ens|ENSMMUT00000076668|ens|ENSMMUT00000022630|gb|AB444899	LOC714964	HLA class I histocompatibility antigen, B-42 alpha chain-like	714964
1437	7.65e-05	0.000986	527.59	3261.82	0.16	A_01_P1680491	ens|ENSMMUT00000024591|gb|JV604327|gb|JU325004|gb|FS723218	C9H10orf10	chromosome 10 open reading frame 10	706321
1438	7.65e-05	0.000986	1141.98	4909.78	0.23	A_01_P1700436	ens|ENSMMUT00000015005|ens|ENSMMUT00000002871|ens|ENSMMUT00000042792|ens|ENSMMUT00000004143	ENSMMUT00000015005
1439	7.67e-05	0.000988	119.02	260.83	0.46	A_01_P1675987	ens|ENSMMUT00000018349|ens|ENSMMUT00000058694|gb|JU471921|gb|JV529315	CMC2
1440	7.76e-05	0.000999	370.83	121.92	3.04	A_01_P1681641	ens|ENSMMUT00000005318|gb|JV650583|gb|JV714183|gb|JU486013	ITGA5	integrin, alpha 5 (fibronectin receptor, alpha polypeptide)	574315
1441	7.81e-05	0.001	18.59	106.54	0.17	A_01_P009001	ens|ENSMMUT00000004885|gb|JV709654|gb|JV574726|gb|JV676237	GPC4	glypican 4	706665
1442	7.82e-05	0.001	281.03	602.29	0.47	A_01_P004670	gb|JV474265|gb|JV637533|gb|JU328237|gb|JU470556	JV474265
1443	7.82e-05	0.001	1137.02	3786.54	0.3	A_01_P1672341	gb|JF926056|gb|KU751546	JF926056
1444	7.83e-05	0.001	102.84	15.53	6.62	A_01_P019119	ens|ENSMMUT00000008809|ref|XM_015141096	PCDH12	protocadherin 12	705232
1445	7.83e-05	0.001	660.83	141.58	4.67	A_01_P1724916	ens|ENSMMUT00000032620|ens|ENSMMUT00000032619|gb|JV574520|gb|JV709517	ALDH3B1	aldehyde dehydrogenase 3 family, member B1	710746
1446	7.84e-05	0.001	41.24	89.48	0.46	A_01_P1779539		A_01_P1779539
1447	7.85e-05	0.001	2724.79	1047.81	2.6	A_01_P1791456		A_01_P1791456
1448	7.85e-05	0.001	1195.88	3071.46	0.39	A_01_P1728531	ens|ENSMMUT00000025709	ENSMMUT00000025709
1449	7.86e-05	0.001	298.33	171.06	1.74	A_01_P1768611	ens|ENSMMUT00000045522|ens|ENSMMUT00000045523|ens|ENSMMUT00000002845|gb|JV453428	NIT1	nitrilase 1	720272
1450	7.86e-05	0.001	2507.06	445.95	5.62	A_01_P012890	ens|ENSMMUT00000027622|gb|JV468347|gb|JV714822|gb|JU334470	LGALS3BP	lectin, galactoside-binding, soluble, 3 binding protein	710853
1451	7.86e-05	0.001	77.9	19.66	3.96	A_01_P1680231	ens|ENSMMUT00000004200|gb|JU496977|gb|JU351127|gb|JV076549	ARHGAP32	Rho GTPase activating protein 32	718464
1452	7.88e-05	0.00101	919.47	431.92	2.13	A_01_P1818841	ens|ENSMMUT00000014783|ens|ENSMMUT00000077147|gb|JV684402|gb|JV617065	MGAT5	mannosyl (alpha-1,6-)-glycoprotein beta-1,6-N-acetyl-glucosaminyltransferase	709108
1453	7.89e-05	0.00101	751.61	316.09	2.38	A_01_P008809	ens|ENSMMUT00000008063|gb|JV717651|gb|JV687964|gb|JU488796	TMEM104	transmembrane protein 104	698592
1454	7.9e-05	0.00101	695.99	1808.42	0.38	A_01_P1829091	gb|JU334114|gb|JU475257|ref|XM_001087286	JU334114
1455	7.91e-05	0.00101	34.36	211.46	0.16	A_01_P019881	gb|JV045043|gb|JV045044|gb|JV485447|gb|JV490142	PLPP3
1456	7.92e-05	0.00101	26.56	167.34	0.16	A_01_P1698811	gb|AY452577|gb|AY452578|gb|KU750936	AY452577
1457	7.93e-05	0.00101	162.31	470.43	0.35	A_01_P1818416		A_01_P1818416
1458	7.95e-05	0.00101	7.16	18.12	0.4	A_01_P005281	ref|XM_001087562	PSPN	persephin	699480
1459	7.98e-05	0.00101	203.44	790.17	0.26	A_01_P1774681	gb|JV516142|gb|JV692604|gb|JV692605|gb|JV720630	JV516142
1460	7.99e-05	0.00101	21.47	45.74	0.47	A_01_P012444		A_01_P012444
1461	8.02e-05	0.00102	20.77	160.87	0.13	A_01_P1695961	gb|AY452627|gb|AY452625|gb|AY452626|gb|AY452628	AY452627
1462	8.03e-05	0.00102	14.52	111.29	0.13	A_01_P002146	ens|ENSMMUT00000002474|gb|JU324992|gb|JV527774|gb|JV571464	TMEM155	transmembrane protein 155	707055
1463	8.04e-05	0.00102	129.6	54.08	2.4	A_01_P1680271	ref|NM_001260851|ens|ENSMMUT00000024070|ens|ENSMMUT00000043390|ens|ENSMMUT00000043389	WDR37	WD repeat domain 37	709975
1464	8.05e-05	0.00102	6928.22	23059.8	0.3	A_01_P1779121		A_01_P1779121
1465	8.09e-05	0.00102	726.7	285.52	2.55	A_01_P015909	ens|ENSMMUT00000031867|ens|ENSMMUT00000031865|gb|JV044730|gb|JV635449	ATP6V0A1	ATPase, H+ transporting, lysosomal V0 subunit a1	677865
1466	8.1e-05	0.00102	431599	224470	1.92	A_01_P1671766	ref|NM_001048245|ref|NM_001318354|ens|ENSMMUT00000078905|ens|ENSMMUT00000070734	MAMU-B	MHC class I antigen	700391
1467	8.1e-05	0.00102	860.36	328.49	2.62	A_01_P1675221	gb|JV633826|gb|JV665924|gb|JV701630|gb|JV727213	JV633826
1468	8.1e-05	0.00102	457.25	1103.93	0.41	A_01_P016053	ens|ENSMMUT00000070380|ens|ENSMMUT00000005812|ens|ENSMMUT00000069014|gb|JV694680	TCF12
1469	8.12e-05	0.00102	805	156.08	5.16	A_01_P010639	ens|ENSMMUT00000030819|gb|JU338028|gb|XM_001108274	SMPDL3A	sphingomyelin phosphodiesterase, acid-like 3A	713696
1470	8.13e-05	0.00103	78.45	25.97	3.02	A_01_P1811701		A_01_P1811701
1471	8.17e-05	0.00103	929.12	166.22	5.59	A_01_P1686411	ens|ENSMMUT00000005799|gb|JV057756|gb|JU341696|gb|JV648128	GCH1	GTP cyclohydrolase 1	695675
1472	8.19e-05	0.00103	68.51	13.14	5.21	A_01_P1728921	ens|ENSMMUT00000043009|gb|JV587565|gb|JV474868|gb|JV513274	PARD3	par-3 partitioning defective 3 homolog (C. elegans)	706472
1473	8.19e-05	0.00103	18446.7	44231.4	0.42	A_01_P1739986		A_01_P1739986
1474	8.19e-05	0.00103	36557.8	80282.7	0.46	A_01_P1709026	ref|NM_001265744|gb|JV658149|gb|JV068012|gb|JV625062	RPL35A	ribosomal protein L35a	714858
1475	8.22e-05	0.00103	373.21	875.69	0.43	A_01_P008538	gb|JV076695|gb|JV488503|gb|JV564385|gb|JV567022	JV076695
1476	8.23e-05	0.00103	2394.3	6375.31	0.38	A_01_P1707581	ref|NM_001193592|ens|ENSMMUT00000048168|ens|ENSMMUT00000047847|ens|ENSMMUT00000009698	SNRPD2	small nuclear ribonucleoprotein D2 polypeptide 16.5kDa	715183
1477	8.24e-05	0.00103	430.04	1494.64	0.29	A_01_P1812956	ens|ENSMMUT00000056528|ref|XM_015147002|ref|XM_015147004|ref|XM_015147003	C9H10orf128
1478	8.25e-05	0.00103	110338	53040.2	2.08	A_01_P1678616	ref|NM_001033084|ens|ENSMMUT00000013650|ens|ENSMMUT00000065482|ens|ENSMMUT00000071339	ACTB	actin, beta	574285
1479	8.26e-05	0.00103	136634	60149.6	2.27	A_01_P1698536	gb|AB444883|gb|KF791280|gb|AM295945|gb|AM295947	AB444883
1480	8.26e-05	0.00103	284.41	83.32	3.41	A_01_P1791746	ref|NM_001194370|ens|ENSMMUT00000001563|ref|XM_015131755	P2RY12	purinergic receptor P2Y, G-protein coupled, 12	710036
1481	8.27e-05	0.00103	296.78	98.05	3.03	A_01_P1770856	ens|ENSMMUT00000017849|gb|JU327027|gb|JU474187|ref|XM_015126935	LYST	lysosomal-trafficking regulator-like	718051
1482	8.27e-05	0.00103	1925.04	225.52	8.54	A_01_P1749346	ens|ENSMMUT00000020698|ens|ENSMMUT00000072320|ens|ENSMMUT00000020693|ens|ENSMMUT00000020696	CMTM5	CKLF-like MARVEL transmembrane domain-containing protein 5-like	713886
1483	8.3e-05	0.00104	6170.83	15348.3	0.4	A_01_P1741701	ref|NM_001193592|ens|ENSMMUT00000047847|ens|ENSMMUT00000009698|ens|ENSMMUT00000048168	SNRPD2	small nuclear ribonucleoprotein D2 polypeptide 16.5kDa	715183
1484	8.3e-05	0.00104	446.87	1473.78	0.3	A_01_P1695928	ens|ENSMMUT00000062473|gb|AY452616|gb|AY452617|gb|AY452575	ENSMMUT00000062473
1485	8.39e-05	0.00105	133.95	668.43	0.2	A_01_P017075	ref|XM_001093153	LOC701826	histone H2A type 1-like	701826
1486	8.4e-05	0.00105	685.85	342.54	2	A_01_P1734396	ens|ENSMMUT00000030852|ens|ENSMMUT00000069855|ens|ENSMMUT00000061919|ens|ENSMMUT00000070615	CLIP1	CAP-GLY domain containing linker protein 1	702137
1487	8.42e-05	0.00105	33908.1	86128.3	0.39	A_01_P1795065	ens|ENSMMUT00000060488|ens|ENSMMUT00000057153|ens|ENSMMUT00000007154|ens|ENSMMUT00000010970	ENSMMUT00000060488
1488	8.43e-05	0.00105	614.88	247.54	2.48	A_01_P006508	ref|NM_001114349|gb|EU344968|ref|XM_015118322	NLRP1	NLR family, pyrin domain containing 1	721648
1489	8.45e-05	0.00105	30.29	73.44	0.41	A_01_P1746916	ref|XR_001445724	LOC106999081
1490	8.45e-05	0.00105	276.18	596.99	0.46	A_01_P1757096	ref|NM_001193810|ens|ENSMMUT00000018762|ens|ENSMMUT00000068083|ens|ENSMMUT00000056374	C3orf31	TAM41, mitochondrial translocator assembly and maintenance protein, homolog (S. cerevisiae)	695998
1491	8.47e-05	0.00105	590.64	216.29	2.73	A_01_P1750241	gb|JV591749|gb|JV555735|gb|JV721862|gb|JV518052	JV591749
1492	8.47e-05	0.00105	1902.89	513.39	3.71	A_01_P004506	gb|JV599061|gb|JV727480|gb|JU350938|gb|JU496742	JV599061
1493	8.5e-05	0.00106	492.79	273.68	1.8	A_01_P1740436	ref|NM_001194196|ens|ENSMMUT00000023129|gb|JV045817|gb|JV044120	HDAC6	histone deacetylase 6	711363
1494	8.52e-05	0.00106	20.23	112.32	0.18	A_01_P1722681	ens|ENSMMUT00000017193|ens|ENSMMUT00000017190|gb|JU478462|gb|XR_014261	ENSMMUT00000017193
1495	8.53e-05	0.00106	593.94	2605.43	0.23	A_01_P015738	gb|JV684781|gb|JV652118|gb|JV652119|gb|JU343906	JV684781
1496	8.56e-05	0.00106	153.16	28.07	5.46	A_01_P1806613		A_01_P1806613
1497	8.57e-05	0.00106	83331.8	174770	0.48	A_01_P1755201	ens|ENSMMUT00000015517|ref|XR_001444826	ENSMMUT00000015517
1498	8.58e-05	0.00106	163.93	330.44	0.5	A_01_P1718191	ens|ENSMMUT00000044127|ens|ENSMMUT00000028833|ens|ENSMMUT00000044131|gb|XM_001101658	CHEK2	checkpoint kinase 2	713668
1499	8.59e-05	0.00106	2526.49	781.09	3.23	A_01_P1703701	ref|NM_001038662|ens|ENSMMUT00000008028|ens|ENSMMUT00000008027|gb|JV527061	ADGRE2
1500	8.59e-05	0.00106	26.3	79.87	0.33	A_01_P1720116	gb|JU474441|gb|XM_001091712|ref|XM_015110697|ref|XM_015110699	SGO2
1501	8.61e-05	0.00106	1728.14	3645.85	0.47	A_01_P018353	gb|JV044273|gb|JV044275|gb|JU333743|gb|JU333745	PATZ1	POZ (BTB) and AT hook containing zinc finger 1	718381
1502	8.63e-05	0.00107	18698.8	9170.61	2.04	A_01_P1690471	ref|NM_001257598|gb|JV561983|gb|JV597467|gb|JV524638	SKAP2	src kinase associated phosphoprotein 2	701461
1503	8.64e-05	0.00107	2980.75	1415.85	2.11	A_01_P019895	ens|ENSMMUT00000020185|ens|ENSMMUT00000056454|ens|ENSMMUT00000020188|ens|ENSMMUT00000020187	APP
1504	8.68e-05	0.00107	120493	40979.1	2.94	A_01_P1698901	gb|EU334713|gb|GU233024	EU334713
1505	8.7e-05	0.00107	4500.45	10903.7	0.41	A_01_P1718886	ref|NM_001267538|ens|ENSMMUT00000043951|ens|ENSMMUT00000047117|ens|ENSMMUT00000064039	RPL39	ribosomal protein L39	100426446
1506	8.71e-05	0.00107	983.54	2141.23	0.46	A_01_P1691291	ens|ENSMMUT00000061183|gb|JV047037|gb|JV451765|gb|JV683761	STMN1	stathmin 1	719733
1507	8.71e-05	0.00107	26410.8	9185.47	2.88	A_01_P1795101		A_01_P1795101
1508	8.72e-05	0.00107	1447.46	325.11	4.45	A_01_P011469	ref|NM_001266038|ens|ENSMMUT00000048120|gb|JV498205|gb|JV574491	DOK6	docking protein 6	703667
1509	8.74e-05	0.00107	2480.93	1110.71	2.23	A_01_P018595	ens|ENSMMUT00000009120|gb|JV482537|gb|JV697011|gb|JV661986	TMEM62	transmembrane protein 62	709505
1510	8.75e-05	0.00107	603.38	201.93	2.99	A_01_P1692066	ens|ENSMMUT00000017114|gb|JV637828|gb|JV586783|gb|JV550378	PRKAB2	protein kinase, AMP-activated, beta 2 non-catalytic subunit	699806
1511	8.76e-05	0.00107	1277.57	379.95	3.36	A_01_P008118	ens|ENSMMUT00000001084|gb|JU483315|gb|JV646575|gb|JV056130	DMXL2
1512	8.76e-05	0.00107	176.05	578.21	0.3	A_01_P1736396	ens|ENSMMUT00000053537|ens|ENSMMUT00000043086|gb|MF043760|gb|KU738058	ENSMMUT00000053537
1513	8.77e-05	0.00107	310.03	159.13	1.95	A_01_P1719341	ens|ENSMMUT00000014728|gb|JV453957|gb|JV603191|gb|JV530597	STAM2	signal transducing adapter molecule 2-like	695286
1514	8.77e-05	0.00107	2370.35	6841.06	0.35	A_01_P1739686	ref|NM_001267540|ens|ENSMMUT00000048196|ens|ENSMMUT00000041680|ens|ENSMMUT00000070945	COX7C	cytochrome c oxidase subunit VIIc	100429280
1515	8.77e-05	0.00107	32.6	83.45	0.39	A_01_P1684251	ens|ENSMMUT00000010040|gb|JU325187|gb|JV635434|gb|JV650180	VSIG1	V-set and immunoglobulin domain containing 1	703739
1516	8.79e-05	0.00107	1235.2	400.45	3.08	A_01_P1830506	ens|ENSMMUT00000012114|gb|JV686948|gb|JV063396|gb|JV653768	PIK3CB	phosphatidylinositol-4,5-bisphosphate 3-kinase, catalytic subunit beta	716098
1517	8.8e-05	0.00108	178.76	323.7	0.55	A_01_P001392	ref|NM_001266912|gb|JV539144|gb|JV602673|gb|JV678458	CBX5	chromobox homolog 5	703477
1518	8.81e-05	0.00108	18.47	65.3	0.28	A_01_P1778501		A_01_P1778501
1519	8.81e-05	0.00108	4020.52	11305.7	0.36	A_01_P1784276		A_01_P1784276
1520	8.83e-05	0.00108	7036.48	18760.1	0.38	A_01_P1688041	ref|NM_001195445|ens|ENSMMUT00000027964|gb|AY680439|gb|JV565460	CCNI	cyclin I	677687
1521	8.83e-05	0.00108	132097	56490.6	2.34	A_01_P1698486	ref|NM_001318350|ref|NM_001318355|ref|NM_001114966|ref|NM_001048246	LOC721575	HLA class I histocompatibility antigen, B-47 alpha chain-like	721575
1522	8.88e-05	0.00108	178.24	82.76	2.15	A_01_P1730271	ens|ENSMMUT00000028990|gb|JV504874|gb|JV615062|ref|XM_015147902	HPS1	Hermansky-Pudlak syndrome 1	100425623
1523	8.88e-05	0.00108	41488.8	104032	0.4	A_01_P1788316	ref|NM_001195428|ens|ENSMMUT00000064692|ens|ENSMMUT00000045509|ens|ENSMMUT00000045510	RPLP0	ribosomal protein, large, P0	574363
1524	8.89e-05	0.00108	848.19	1844.7	0.46	A_01_P013253	gb|JU488154|gb|JU488155|gb|JU488159|gb|JU488156	JU488154
1525	8.89e-05	0.00108	104.27	32.21	3.24	A_01_P013480	ens|ENSMMUT00000022480|gb|JV526584|gb|JV669017|gb|JV487906	ENSMMUT00000022480
1526	8.91e-05	0.00108	423.6	840.23	0.5	A_01_P1741641	ref|NM_001261491|gb|JV532633|gb|JV570491|gb|JV706352	ATG4A	autophagy related 4A, cysteine peptidase	703367
1527	8.96e-05	0.00109	97.08	310.27	0.31	A_01_P1750036	ens|ENSMMUT00000005043|gb|JV666711|gb|JU478027|gb|JU497038	DLGAP5	discs, large (Drosophila) homolog-associated protein 5	696772
1528	8.96e-05	0.00109	18.24	48.23	0.38	A_01_P008928	ens|ENSMMUT00000070342|gb|JV710131|gb|XM_001097468|ref|XM_015115623	EXPH5	exophilin 5	708977
1529	8.97e-05	0.00109	357.25	169.63	2.11	A_01_P1765041	ens|ENSMMUT00000011818|gb|JV689954|gb|JV551058|gb|JV474718	TMEM234
1530	9e-05	0.00109	121.63	304.06	0.4	A_01_P002167	ref|NM_001266747|ens|ENSMMUT00000010866|gb|JV566583|gb|JU323175	CEP70	centrosomal protein 70kDa	716263
1531	9.02e-05	0.00109	131719	321517	0.41	A_01_P011615	gb|CK231485|ref|XR_001439094|ref|XR_001442891	FTL
1532	9.04e-05	0.00109	77.85	175.92	0.44	A_01_P006593	gb|JV062478|gb|JU344247|gb|JV716221|ref|XM_015116097	JV062478
1533	9.05e-05	0.00109	207.73	63.82	3.26	A_01_P1815271	ens|ENSMMUT00000068142|ens|ENSMMUT00000000005|gb|JV061833|gb|JV652246	NAGA
1534	9.05e-05	0.00109	46956.3	20585.3	2.28	A_01_P003922	ref|NM_001194415|ens|ENSMMUT00000020201|gb|JV617766|gb|JV668779	NINJ1	ninjurin 1	717218
1535	9.06e-05	0.00109	39.94	155.9	0.26	A_01_P017495	ens|ENSMMUT00000011378|gb|JV516321|gb|JV452792|gb|JV045020	S100A13
1536	9.08e-05	0.0011	3391.55	963.39	3.52	A_01_P002980	ref|NM_001265871|ens|ENSMMUT00000055053|gb|JV607065|gb|JV674219	CX3CR1	chemokine (C-X3-C motif) receptor 1	693926
1537	9.09e-05	0.0011	8.84	23.39	0.38	A_01_P1675256	ens|ENSMMUT00000023573|ens|ENSMMUT00000023574|gb|JV699430|gb|JU325790	FBF1	Fas (TNFRSF6) binding factor 1	708559
1538	9.1e-05	0.0011	916.76	2756.74	0.33	A_01_P015687	gb|JU491109|gb|JV658128|gb|JV067996|gb|JV692595	RPL22	ribosomal protein L22	703050
1539	9.1e-05	0.0011	90.64	38.45	2.36	A_01_P016655	ens|ENSMMUT00000020029|ens|ENSMMUT00000020028|gb|JV476916|gb|JV067383	CATSPERG	catsper channel auxiliary subunit gamma	714958
1540	9.1e-05	0.0011	1213.31	2688.56	0.45	A_01_P1823766	ens|ENSMMUT00000030344	ENSMMUT00000030344
1541	9.11e-05	0.0011	2001.91	5349.1	0.37	A_01_P007015	ref|NM_001266661|ens|ENSMMUT00000002223|gb|JU475183|gb|JV528794	CACYBP
1542	9.11e-05	0.0011	145.82	325.67	0.45	A_01_P1679581	gb|JV512029|gb|JV621316|gb|JV586428|gb|JV065070	JV512029
1543	9.15e-05	0.0011	1342.32	544.66	2.46	A_01_P015120	ref|NM_001194337|ens|ENSMMUT00000027604	CEBPE	CCAAT/enhancer binding protein (C/EBP), epsilon	713442
1544	9.17e-05	0.0011	26.06	81.25	0.32	A_01_P1756321	ens|ENSMMUT00000004975|ens|ENSMMUT00000056198|ens|ENSMMUT00000004976|ens|ENSMMUT00000041434	SNX25
1545	9.18e-05	0.0011	834.87	1662.71	0.5	A_01_P005914	ref|NM_001261247|ens|ENSMMUT00000000644|gb|JV511978|gb|JV688890	BRIX1	BRX1, biogenesis of ribosomes, homolog (S. cerevisiae)	698745
1546	9.19e-05	0.0011	90.86	30.43	2.99	A_01_P1729481	ens|ENSMMUT00000032947|gb|JU328808|gb|JV724786|gb|XM_001095374	ENSMMUT00000032947
1547	9.19e-05	0.0011	5067.71	10851.7	0.47	A_01_P001957	ref|NM_001257365|ens|ENSMMUT00000009544|ens|ENSMMUT00000009547|ens|ENSMMUT00000009546	GTF2I	general transcription factor IIi	574269
1548	9.19e-05	0.0011	562.68	146.7	3.84	A_01_P1692096	ens|ENSMMUT00000014054|gb|JU489624|gb|JV065668|gb|JV474390	MINDY1
1549	9.2e-05	0.0011	6641.19	2012.85	3.3	A_01_P000113	ens|ENSMMUT00000015734|gb|JV724696|gb|JV072912|gb|JU349262	CRISPLD2	cysteine-rich secretory protein LCCL domain containing 2	715516
1550	9.21e-05	0.0011	17084.7	39651.1	0.43	A_01_P1673271		A_01_P1673271
1551	9.22e-05	0.0011	25.68	82.83	0.31	A_01_P005125	gb|JV490384|gb|JV062106|gb|JV668496|gb|JV528976	JV490384
1552	9.24e-05	0.0011	362.53	1288.57	0.28	A_01_P1695846	gb|AY452569|gb|AY452571|gb|AY452570|gb|U57578	AY452569
1553	9.25e-05	0.0011	221.41	506.26	0.44	A_01_P1755126	ref|NM_001267002|ens|ENSMMUT00000000551|gb|JV059070|gb|JV504231	GRSF1	G-rich RNA sequence binding factor 1	706301
1554	9.25e-05	0.0011	150.95	40.6	3.72	A_01_P007085	ens|ENSMMUT00000073082|gb|JV694860|gb|JV627298|gb|JV556260	TK2	thymidine kinase 2, mitochondrial	693544
1555	9.25e-05	0.0011	896.8	3115.27	0.29	A_01_P1682926	ens|ENSMMUT00000029843|gb|KX055232|gb|KX055294|gb|JF925927	ENSMMUT00000029843
1556	9.28e-05	0.00111	417.49	158.82	2.63	A_01_P007697	ens|ENSMMUT00000024761|gb|XM_001086247|ref|XM_015118027	CTSL
1557	9.29e-05	0.00111	4930.46	10108.3	0.49	A_01_P1790201	ref|NM_001257885|gb|JV567412|gb|JV669277|gb|JV491008	EIF1B	eukaryotic translation initiation factor 1B	717109
1558	9.32e-05	0.00111	271.66	631.26	0.43	A_01_P1688506	ref|NM_001266954|ens|ENSMMUT00000006286|gb|JV669036|gb|JV528067	ABCE1	ATP-binding cassette, sub-family E (OABP), member 1	701945
1559	9.34e-05	0.00111	614.27	248.95	2.47	A_01_P1677351	ref|NM_001258049|ens|ENSMMUT00000026508|ens|ENSMMUT00000075186|gb|JU326832	CYTH4	cytohesin 4	696837
1560	9.35e-05	0.00111	6203.19	2118.69	2.93	A_01_P1737366	ref|NM_001194899|ens|ENSMMUT00000060774|gb|JV572384|gb|JV458063	CTSB	cathepsin B	100424758
1561	9.36e-05	0.00111	8585.42	3693.16	2.32	A_01_P1673606	ens|ENSMMUT00000067357|gb|JV665683|gb|JV727006|gb|JU326673	SHKBP1	SH3KBP1 binding protein 1	703146
1562	9.38e-05	0.00111	171.67	415.12	0.41	A_01_P000607	ens|ENSMMUT00000022115|gb|JV470307|gb|JV583430|gb|JV602646	ENSMMUT00000022115
1563	9.38e-05	0.00111	106.09	368.68	0.29	A_01_P1717581	ens|ENSMMUT00000044353|ens|ENSMMUT00000048351|ens|ENSMMUT00000043887|ens|ENSMMUT00000069399	ENSMMUT00000044353
1564	9.4e-05	0.00111	30417.8	14148.3	2.15	A_01_P011340	ens|ENSMMUT00000023059|gb|JU322185|gb|JV600098|gb|JV703136	MVP	major vault protein-like	706736
1565	9.41e-05	0.00111	208.01	58.14	3.58	A_01_P1749391		A_01_P1749391
1566	9.41e-05	0.00111	1440.1	174.57	8.25	A_01_P015703	ens|ENSMMUT00000009868|gb|JU320825|gb|JU320826|gb|JV669054	TUSC3	tumor suppressor candidate 3	701123
1567	9.42e-05	0.00111	148791	562820	0.26	A_01_P1670786	ref|NM_001044724|ref|NM_001266776|ens|ENSMMUT00000000859|gb|JU323109	HBA2
1568	9.48e-05	0.00112	14382.9	6694.45	2.15	A_01_P018015	gb|JV628257|gb|JV593174	ZYX	zyxin	706407
1569	9.48e-05	0.00112	728.9	321.24	2.27	A_01_P1707796	gb|JV488058|gb|JV526735|gb|JU351022|gb|JV599263	JV488058
1570	9.49e-05	0.00112	70.13	262.93	0.27	A_01_P1736936	ens|ENSMMUT00000069399|ens|ENSMMUT00000032124|ens|ENSMMUT00000067167|ens|ENSMMUT00000048351	ENSMMUT00000069399
1571	9.5e-05	0.00112	12945.2	32230.6	0.4	A_01_P1822691	gb|JV720642|gb|JU491148|gb|JU491147	JV720642
1572	9.51e-05	0.00112	1263.3	2380.28	0.53	A_01_P1779556	ref|NM_001265806|ens|ENSMMUT00000074220|ens|ENSMMUT00000027871|ens|ENSMMUT00000078977	HMGB1
1573	9.53e-05	0.00112	4103.32	12246.1	0.34	A_01_P1680236	ens|ENSMMUT00000003081|gb|JV659876|gb|JU492336|gb|JU492337	LOC715218	transcription elongation factor B (SIII), polypeptide 2 (18kDa, elongin B)-like	715218
1574	9.56e-05	0.00113	1066.2	3846.91	0.28	A_01_P008191	ens|ENSMMUT00000070264|gb|JV662926|gb|JV048390|gb|JV522279	LOC106996634
1575	9.57e-05	0.00113	443.3	964.85	0.46	A_01_P000809	ens|ENSMMUT00000055837|gb|JV546662|gb|JV062461|gb|JV652886	MTERF3
1576	9.58e-05	0.00113	644352	340377	1.89	A_01_P1697736	ref|NM_001048245|ens|ENSMMUT00000077091|gb|U41830|gb|FJ236918	MAMU-B	MHC class I antigen	700391
1577	9.6e-05	0.00113	2062.52	3808.77	0.54	A_01_P1698181	ens|ENSMMUT00000024189|gb|JU473982|gb|JU332505|ref|XM_015112512	C1D	C1D nuclear receptor corepressor	698450
1578	9.68e-05	0.00114	4792.08	13138.8	0.36	A_01_P1704551		A_01_P1704551
1579	9.69e-05	0.00114	25.38	153.62	0.17	A_01_P1744006	ens|ENSMMUT00000010941|gb|JV682028|gb|JU342539|gb|JV614738	PACSIN1	protein kinase C and casein kinase substrate in neurons 1	718624
1580	9.7e-05	0.00114	668.19	1670.35	0.4	A_01_P1761646	ref|NM_001261201|ens|ENSMMUT00000006837|gb|JV570508|gb|JV493901	MALSU1	mitochondrial assembly of ribosomal large subunit 1	704884
1581	9.72e-05	0.00114	84.85	40.99	2.07	A_01_P1691286	ens|ENSMMUT00000011003|gb|JV708341|gb|JU481496|gb|JU330155	PAQR7	progestin and adipoQ receptor family member VII	713411
1582	9.73e-05	0.00114	37.69	209.15	0.18	A_01_P008856	ref|XM_015130527|ref|XM_015130528	FAM3D
1583	9.74e-05	0.00114	6109.68	2860.52	2.14	A_01_P016945	ens|ENSMMUT00000022931|gb|JU495558|ref|XM_015134752|ref|XM_015134833	TNFRSF14	tumor necrosis factor receptor superfamily, member 14	695042
1584	9.75e-05	0.00114	59725.9	133443	0.45	A_01_P1783349		A_01_P1783349
1585	9.75e-05	0.00114	1199.5	382.79	3.13	A_01_P016724	ref|XM_015151629|ref|XM_015151617|ref|XM_015151623|ref|XM_015151637	ADAMTSL4	ADAMTS-like 4	715768
1586	9.79e-05	0.00114	237.59	50.29	4.72	A_01_P015685	ref|NM_001266214|gb|JU476070|gb|JU476071|gb|JV687338	GFOD1	glucose-fructose oxidoreductase domain containing 1	700607
1587	9.82e-05	0.00115	4038.69	2234.87	1.81	A_01_P1754096	ref|NM_001266358|gb|JU336934|gb|JU350060|gb|JV567598	SQSTM1	sequestosome 1	705481
1588	9.83e-05	0.00115	980.21	498.93	1.96	A_01_P1685711	ref|NM_001261338|ens|ENSMMUT00000019712|gb|JV632195|gb|JV597177	SNAP23	synaptosomal-associated protein, 23kDa	708225
1589	9.83e-05	0.00115	429.94	1081.08	0.4	A_01_P017529	gb|JV714186|gb|JV467551|gb|JV650594|gb|JV615709	JV714186
1590	9.84e-05	0.00115	822.77	2070.45	0.4	A_01_P1792779		A_01_P1792779
1591	9.87e-05	0.00115	86951.2	37471.8	2.32	A_01_P017361	gb|JV693001|gb|JV693002|gb|JV554357|gb|JV478217	JV693001
1592	9.87e-05	0.00115	97.26	34.77	2.8	A_01_P1673576	ens|ENSMMUT00000033494|ens|ENSMMUT00000073268|ens|ENSMMUT00000063956|gb|JV047496	SAMD4B	sterile alpha motif domain containing 4B	696615
1593	9.87e-05	0.00115	43.18	157.71	0.27	A_01_P1801006	ens|ENSMMUT00000046289|ens|ENSMMUT00000028307|gb|JV539604|gb|JV501166	NAT6	N-acetyltransferase 6 (GCN5-related)	703148
1594	9.87e-05	0.00115	4933.83	1873.28	2.63	A_01_P1679547	ref|NM_001266207|ens|ENSMMUT00000010689|gb|JV637636|gb|JU486527	LMO2	LIM domain only 2 (rhombotin-like 1)	717502
1595	9.9e-05	0.00115	3242.58	1065.04	3.04	A_01_P1831576		A_01_P1831576
1596	9.9e-05	0.00115	188.32	627.74	0.3	A_01_P1768566	ens|ENSMMUT00000045539|ens|ENSMMUT00000024366|ens|ENSMMUT00000024365|gb|JU486670	ENSMMUT00000045539
1597	9.91e-05	0.00115	47553.2	118832	0.4	A_01_P017850	ref|NM_001265719|ens|ENSMMUT00000058166|ens|ENSMMUT00000077336|gb|JV602682	RPS5	ribosomal protein S5	711259
1598	9.91e-05	0.00115	2009.61	710.23	2.83	A_01_P1681721	ens|ENSMMUT00000027154|ens|ENSMMUT00000027153|gb|JV604535|gb|JV569890	BAZ2A	bromodomain adjacent to zinc finger domain, 2A	713220
1599	9.93e-05	0.00115	121436	64302.2	1.89	A_01_P1677267	ens|ENSMMUT00000077975|gb|JU474490|gb|JU471804|gb|JV496540	AP1B1	adaptor-related protein complex 1, beta 1 subunit	714638
1600	9.99e-05	0.00116	254.8	93.81	2.72	A_01_P1804861		A_01_P1804861
1601	0.0001002	0.00116	5403.28	16287.4	0.33	A_01_P1692671	ens|ENSMMUT00000074510|gb|JV632231|gb|JV524345|gb|JV568065	CREG1	cellular repressor of E1A-stimulated genes 1	701021
1602	0.0001002	0.00116	529.75	1791.25	0.3	A_01_P1718011	ens|ENSMMUT00000062473|ens|ENSMMUT00000054392|gb|KX055362|gb|KX055379	ENSMMUT00000062473
1603	0.0001003	0.00116	500.29	173.6	2.88	A_01_P001073	ref|NM_001266516|ens|ENSMMUT00000044230|ens|ENSMMUT00000044231|ens|ENSMMUT00000044229	CTNND1	catenin (cadherin-associated protein), delta 1	704212
1604	0.0001003	0.00116	66.06	27.38	2.41	A_01_P1826556	ens|ENSMMUT00000015954|ens|ENSMMUT00000079229|ens|ENSMMUT00000038825|ens|ENSMMUT00000038826	PNPLA6
1605	0.0001006	0.00116	18234.5	38751.4	0.47	A_01_P1776506		A_01_P1776506
1606	0.0001008	0.00116	32.87	196.82	0.17	A_01_P1697831	gb|U57578	U57578
1607	0.0001011	0.00117	333.27	871.28	0.38	A_01_P1697591	ens|ENSMMUT00000078588|gb|U04585|gb|M60541|gb|U04577	ENSMMUT00000078588
1608	0.0001014	0.00117	1542.43	661.27	2.33	A_01_P1733956	ref|NM_001266994|ens|ENSMMUT00000045622|ens|ENSMMUT00000014680|ens|ENSMMUT00000014677	GIT2	G protein-coupled receptor kinase interacting ArfGAP 2	708092
1609	0.0001015	0.00117	147.22	535.1	0.28	A_01_P1697006	gb|FJ795856	FJ795856
1610	0.0001017	0.00117	45.62	181.13	0.25	A_01_P1697506	gb|U04567	LOC696306	t-cell receptor beta chain V region A20.2.25-like	696306
1611	0.0001024	0.00118	190.08	410.76	0.46	A_01_P005020	ens|ENSMMUT00000006579|gb|JV482057|gb|JV628897|gb|JV639024	NARS2	asparaginyl-tRNA synthetase 2, mitochondrial (putative)	700326
1612	0.0001024	0.00118	1752.44	930.41	1.88	A_01_P018869	ens|ENSMMUT00000047719|gb|JV561024|gb|JV699396|gb|JV596605	IKBKG	inhibitor of kappa light polypeptide gene enhancer in B-cells, kinase gamma	701237
1613	0.0001025	0.00118	119.75	348.23	0.34	A_01_P1772356	gb|JV609427|gb|JV609426|gb|JV667939|gb|JV667941	JV609427
1614	0.0001027	0.00118	8183.68	19086.6	0.43	A_01_P1787571	ens|ENSMMUT00000068261|ens|ENSMMUT00000008141|ens|ENSMMUT00000029943|gb|JV452215	HNRNPH2
1615	0.0001027	0.00118	20.59	44.17	0.47	A_01_P1826091	ref|XM_015124360|ref|XM_015124359|ref|XM_015124358|ref|XM_015124354	ZNF541	zinc finger protein 541	718260
1616	0.0001029	0.00118	46.64	107.11	0.44	A_01_P013996	ens|ENSMMUT00000054279|ens|ENSMMUT00000043606|gb|JV693159|gb|JV658673	ATL2	atlastin-2-like	710647
1617	0.0001029	0.00118	1164.91	3243.98	0.36	A_01_P015074	gb|JV473982|gb|JV621664|gb|JV621665|gb|JV655644	JV473982
1618	0.0001031	0.00118	40289.6	16072.2	2.51	A_01_P012478	ens|ENSMMUT00000060806|gb|JU482599|gb|XM_001093848|ref|XM_015143031	FES	feline sarcoma oncogene	715764
1619	0.0001032	0.00118	44.64	124.77	0.36	A_01_P1674831	ref|NM_001266054|ens|ENSMMUT00000016019|ens|ENSMMUT00000053753|ens|ENSMMUT00000064129	SKA2	spindle and kinetochore associated complex subunit 2	711092
1620	0.0001033	0.00118	8282.84	20540.1	0.4	A_01_P1770221	ref|NM_001193556|ens|ENSMMUT00000030834|ens|ENSMMUT00000043155|ens|ENSMMUT00000007245	RPL7	ribosomal protein L7	698049
1621	0.0001035	0.00118	2028.79	5159.64	0.39	A_01_P1787711	ref|NM_001193562|ens|ENSMMUT00000002329|ens|ENSMMUT00000002483|ens|ENSMMUT00000048185	RPL17
1622	0.0001036	0.00118	101.44	261.37	0.39	A_01_P019370	ens|ENSMMUT00000063846|ens|ENSMMUT00000074590|gb|JV620101|gb|JV687626	POU6F1
1623	0.0001036	0.00118	16537.5	42837.9	0.39	A_01_P1780026		A_01_P1780026
1624	0.0001039	0.00119	1355.73	697.08	1.94	A_01_P1767306	ens|ENSMMUT00000046336|ens|ENSMMUT00000025041|ens|ENSMMUT00000025043|gb|JV492492	PHTF1	putative homeodomain transcription factor 1	707208
1625	0.0001039	0.00119	1561.32	438.06	3.56	A_01_P1703696	ens|ENSMMUT00000008027|ens|ENSMMUT00000008028|ens|ENSMMUT00000008029|gb|JV666643	ADGRE5
1626	0.000104	0.00119	134400	51445.5	2.61	A_01_P1699036	ens|ENSMMUT00000057778|ens|ENSMMUT00000065567|gb|GQ153376|gb|LN899748	MAMU-B	MHC class I antigen	700391
1627	0.0001043	0.00119	77.44	185.02	0.42	A_01_P000197	ref|NM_001193835|gb|JU321955	MBLAC2	metallo-beta-lactamase domain containing 2	695437
1628	0.0001047	0.00119	2367.41	705.94	3.35	A_01_P1675281	ens|ENSMMUT00000026672|gb|JV593668|gb|JV723413|gb|JV071325	RHBDF2	rhomboid 5 homolog 2 (Drosophila)	707033
1629	0.0001048	0.00119	202.34	65.94	3.07	A_01_P008206	gb|JV071277|gb|JV661419|gb|JV723376	JV071277
1630	0.0001049	0.00119	597.61	117.55	5.08	A_01_P012970	ens|ENSMMUT00000078071|gb|JV628044|ref|XM_001107970	ENSMMUT00000078071
1631	0.000105	0.00119	85.22	368.74	0.23	A_01_P1680331	ens|ENSMMUT00000058144|ens|ENSMMUT00000002943|ref|XM_015146490|ref|XM_015146496	BEND7
1632	0.000105	0.00119	1301.27	6681.21	0.19	A_01_P002958	ens|ENSMMUT00000024551|gb|JV463745|gb|JV612188|gb|JV501756	DCAF12	DDB1 and CUL4 associated factor 12	702148
1633	0.0001055	0.0012	21529.1	51220.4	0.42	A_01_P1743256	ref|NM_001193555|ens|ENSMMUT00000028716|ens|ENSMMUT00000039096|ens|ENSMMUT00000059324	RPL6	ribosomal protein L6	712133
1634	0.0001058	0.0012	111348	244496	0.46	A_01_P1682131	ref|NM_001195428|ens|ENSMMUT00000012806|gb|AF162483|gb|JV553958	RPLP0	ribosomal protein, large, P0	574363
1635	0.0001059	0.0012	415.04	1408.5	0.29	A_01_P015962	ref|XM_001086955	WNT11	wingless-type MMTV integration site family, member 11	696845
1636	0.0001061	0.0012	173.81	89.26	1.95	A_01_P1701711	ens|ENSMMUT00000018052	HGSNAT
1637	0.0001062	0.0012	2876.44	524.55	5.48	A_01_P1770336	ens|ENSMMUT00000044664|ens|ENSMMUT00000044661|ens|ENSMMUT00000044663|ens|ENSMMUT00000044662	SELP	selectin P (granule membrane protein 140kDa, antigen CD62)	701277
1638	0.0001062	0.0012	900.07	393.65	2.29	A_01_P1739821	ens|ENSMMUT00000048152|ens|ENSMMUT00000028871|gb|JV547869|gb|JV471446	PHKA2	phosphorylase kinase, alpha 2 (liver)	694376
1639	0.0001063	0.0012	6085.62	11584.3	0.53	A_01_P1783926		A_01_P1783926
1640	0.0001064	0.0012	288.69	580	0.5	A_01_P1774226	ens|ENSMMUT00000019370|ens|ENSMMUT00000078816|gb|JU496098|gb|JV638530	ENSMMUT00000019370
1641	0.0001064	0.0012	65.01	180.09	0.36	A_01_P1752506		A_01_P1752506
1642	0.0001066	0.0012	50749.1	129808	0.39	A_01_P1765791	ens|ENSMMUT00000047237|ref|XR_001444848|ref|XR_001444847	ENSMMUT00000047237
1643	0.0001067	0.0012	17.96	49.39	0.36	A_01_P004759	ref|NM_001257760|gb|JV724864|gb|JU336659	ARL6	ADP-ribosylation factor-like 6	696616
1644	0.0001067	0.0012	15507.9	6716.92	2.31	A_01_P005798	ref|NM_001265987|ens|ENSMMUT00000040656|ens|ENSMMUT00000006270|gb|JU495721	CCND3	cyclin D3	695215
1645	0.0001069	0.0012	105	44.58	2.36	A_01_P1748361	ens|ENSMMUT00000005355|ens|ENSMMUT00000054994|ens|ENSMMUT00000060577|gb|JV624224	PTPN9	protein tyrosine phosphatase, non-receptor type 9	705974
1646	0.0001069	0.0012	109.55	30.36	3.61	A_01_P1734241	ens|ENSMMUT00000045506|ref|XM_015152954	ENSMMUT00000045506
1647	0.000107	0.0012	17295.3	53170.2	0.33	A_01_P1682151	ref|NM_001260820|gb|JV667983|gb|JV600656|gb|JV565835	RNF10	ring finger protein 10	697428
1648	0.000107	0.0012	13839.5	7241.07	1.91	A_01_P1687886	ref|NM_001258065|ens|ENSMMUT00000000350|gb|JU340906|gb|JV055847	TBC1D1	TBC1 (tre-2/USP6, BUB2, cdc16) domain family, member 1	697357
1649	0.000107	0.0012	3112.91	1541.09	2.02	A_01_P015315	ens|ENSMMUT00000003594|gb|JV724636|gb|JV559653|gb|JV483687	RASSF5	Ras association (RalGDS/AF-6) domain family member 5	695382
1650	0.000107	0.0012	24059	64626.1	0.37	A_01_P1776941	ref|XM_015149825|ref|XM_015128968	LOC100424995	beta-glucuronidase-like	100424995
1651	0.0001074	0.00121	2095.76	4296.15	0.49	A_01_P1753911	ens|ENSMMUT00000013025	ENSMMUT00000013025
1652	0.0001076	0.00121	103.8	233.09	0.45	A_01_P006074	ens|ENSMMUT00000006821|gb|JV492259|gb|JV492265|gb|JV492263	SORBS1
1653	0.0001078	0.00121	14.49	51.21	0.28	A_01_P1721911	ref|NM_001194740|gb|JV453245|gb|JV548684|gb|JV585206	TBC1D13	TBC1 domain family, member 13	722600
1654	0.0001079	0.00121	80635.6	189397	0.43	A_01_P1677796	ref|NM_001193554|gb|JV590009|gb|JV067967|gb|JV067968	RPL3	ribosomal protein L3	707176
1655	0.0001081	0.00121	1811.96	383.24	4.73	A_01_P1671971	ref|NM_001042756|gb|U19845|gb|JU342985|gb|JV714021	IL1B	interleukin 1, beta	704701
1656	0.0001084	0.00121	2313.66	1137.78	2.03	A_01_P011144	ens|ENSMMUT00000073779|ens|ENSMMUT00000057898|gb|JV554652|gb|JV554651	ZNF106
1657	0.0001084	0.00121	3754.66	11697.1	0.32	A_01_P1729791	ens|ENSMMUT00000004143|ens|ENSMMUT00000007397|ens|ENSMMUT00000003815|gb|JV668053	ENSMMUT00000004143
1658	0.0001089	0.00122	228.69	67.06	3.41	A_01_P1712836	ens|ENSMMUT00000057178|gb|JU491421	NOD2	nucleotide-binding oligomerization domain containing 2	695542
1659	0.000109	0.00122	78160.4	178581	0.44	A_01_P1786256	ref|XM_015110525|ref|XR_013132	LOC709201	60S ribosomal protein L3-like	709201
1660	0.0001092	0.00122	770.05	1368.24	0.56	A_01_P1702016	ens|ENSMMUT00000039705|gb|JV611606|gb|JV681763|gb|JV466193	ENSMMUT00000039705
1661	0.0001093	0.00122	951.74	491.22	1.94	A_01_P1677051	ref|NM_001266864|ens|ENSMMUT00000012864|ens|ENSMMUT00000044368|gb|JV477093	PYGB	phosphorylase, glycogen; brain	705777
1662	0.0001094	0.00122	442.07	1154.61	0.38	A_01_P1687466	ref|NM_001266606|ens|ENSMMUT00000002747|gb|JV047318|gb|JV618937	CXXC5	CXXC finger protein 5	694746
1663	0.0001095	0.00122	74.83	28.71	2.61	A_01_P1819001	ens|ENSMMUT00000062672|ens|ENSMMUT00000073871|ens|ENSMMUT00000020957|gb|JV619926	HEATR5B	HEAT repeat containing 5B	708721
1664	0.0001096	0.00122	5046.15	12532.4	0.4	A_01_P1720376		A_01_P1720376
1665	0.0001101	0.00122	1240.75	426.68	2.91	A_01_P1677776	ref|NM_001195022|ens|ENSMMUT00000013182|gb|JV480112|gb|JU323727	TFPI	tissue factor pathway inhibitor (lipoprotein-associated coagulation inhibitor)	613026
1666	0.0001101	0.00122	254.58	121.4	2.1	A_01_P015650	ens|ENSMMUT00000021244|ens|ENSMMUT00000021245|gb|JV062911|gb|JV583949	CSAD	cysteine sulfinic acid decarboxylase	701290
1667	0.0001102	0.00122	166.16	29.65	5.6	A_01_P1692161	ens|ENSMMUT00000025006|ens|ENSMMUT00000025008|gb|JV467919|gb|JV581202	KCNN3	potassium intermediate/small conductance calcium-activated channel, subfamily N, member 3	716988
1668	0.0001102	0.00122	59.32	230.74	0.26	A_01_P005289	gb|JU487590	JU487590
1669	0.0001102	0.00122	344.36	162.94	2.11	A_01_P1776021		A_01_P1776021
1670	0.0001102	0.00122	3210.94	7594.02	0.42	A_01_P1780978		A_01_P1780978
1671	0.0001103	0.00122	93.36	278.22	0.34	A_01_P1727446	ens|ENSMMUT00000005904|gb|JV582751|gb|JV545936|gb|JV061885	ATM	ataxia telangiectasia mutated	100427400
1672	0.0001105	0.00123	129.33	64.65	2	A_01_P1820616	ens|ENSMMUT00000011279|gb|JV726557|gb|JV632984|gb|JU496033	ENSMMUT00000011279
1673	0.0001108	0.00123	1129.44	536.42	2.11	A_01_P1688946	ref|NM_001265972|ens|ENSMMUT00000030684|ens|ENSMMUT00000057821|ens|ENSMMUT00000030685	ATG7	autophagy related 7	696238
1674	0.0001113	0.00123	474.19	101.22	4.68	A_01_P1768591	ref|NM_001266463|gb|JV583323|gb|JV685593|gb|JV546576	F11R	F11 receptor	719824
1675	0.0001114	0.00123	218.69	435.98	0.5	A_01_P1772116	gb|JV622548|gb|JV565370|ref|XR_001442892	JV622548
1676	0.0001115	0.00123	638.82	1432.28	0.45	A_01_P1765931	gb|JV638475|gb|JV528768|gb|JV668536|gb|JV601286	JV638475
1677	0.0001115	0.00123	51023.9	20418.9	2.5	A_01_P1675446	ens|ENSMMUT00000039742|gb|JU490863|gb|JU325524|gb|JV636300	TMEM8A	transmembrane protein 8A	722297
1678	0.0001116	0.00123	125.95	45.03	2.8	A_01_P1791521	ens|ENSMMUT00000011533|gb|JU478336|ref|XM_015125835	IL21R	interleukin 21 receptor	705759
1679	0.0001116	0.00123	28.32	202.32	0.14	A_01_P1711911	gb|JU491044|ref|XM_001106892	TNFRSF17	tumor necrosis factor receptor superfamily, member 17	712212
1680	0.0001117	0.00123	39.1	261.25	0.15	A_01_P1699936	ens|ENSMMUT00000071873|ens|ENSMMUT00000071568|ens|ENSMMUT00000069399|gb|MF043764	ENSMMUT00000071873
1681	0.0001118	0.00123	44923	97701.5	0.46	A_01_P1681861	ens|ENSMMUT00000008141|ens|ENSMMUT00000068261|ens|ENSMMUT00000014846|ens|ENSMMUT00000029943	LOC693645	60S ribosomal protein L36a-like	693645
1682	0.0001118	0.00123	26735.4	13696.4	1.95	A_01_P003645	ref|NM_001258098|gb|JV453508|gb|JV049102|gb|JV491191	HDAC5	histone deacetylase 5	711456
1683	0.0001121	0.00123	34.32	98.31	0.35	A_01_P1686216	ens|ENSMMUT00000058545|gb|L38860	ENSMMUT00000058545
1684	0.0001122	0.00123	59994	133631	0.45	A_01_P1786076		A_01_P1786076
1685	0.0001122	0.00123	369.66	37.21	9.93	A_01_P1743766	ens|ENSMMUT00000041004|ens|ENSMMUT00000059073|ens|ENSMMUT00000041002|ens|ENSMMUT00000001046	ENSMMUT00000041004
1686	0.0001126	0.00124	2231.1	5111.39	0.44	A_01_P012860	ens|ENSMMUT00000070590|gb|JV525135|gb|JU496025|gb|JU350347	DMAC1
1687	0.0001127	0.00124	110.56	27.65	4	A_01_P1751231	ens|ENSMMUT00000001815|ens|ENSMMUT00000001812|gb|JV505762|gb|JV467620	ENSMMUT00000001815
1688	0.000113	0.00124	52.27	120.56	0.43	A_01_P1766471	gb|JV615915|gb|JV544086	MIGA1
1689	0.000113	0.00124	754.64	1772.81	0.43	A_01_P1808331		A_01_P1808331
1690	0.0001131	0.00124	2912.46	6167.42	0.47	A_01_P010232	ens|ENSMMUT00000008236|gb|JV530230|gb|JV568322|gb|JV637806	UBA2	ubiquitin-like modifier activating enzyme 2	705808
1691	0.0001134	0.00124	306.4	578.98	0.53	A_01_P1768236		A_01_P1768236
1692	0.0001134	0.00124	151.83	75.93	2	A_01_P1710116	ens|ENSMMUT00000041269|ens|ENSMMUT00000041272|ens|ENSMMUT00000030859|ens|ENSMMUT00000041266	ARHGAP27	Rho GTPase activating protein 27	716430
1693	0.0001134	0.00124	15.58	34.49	0.45	A_01_P1681536	ens|ENSMMUT00000064933|gb|JV555225|gb|JV626287|gb|JV659217	SPATS2	spermatogenesis associated, serine-rich 2	712308
1694	0.0001134	0.00124	222.44	84.81	2.62	A_01_P1689036	ens|ENSMMUT00000002120|gb|JV478008|gb|JV554171|gb|JV590259	ATXN7	ataxin-7-like	701512
1695	0.0001137	0.00124	414.41	1479.51	0.28	A_01_P1770246		A_01_P1770246
1696	0.0001139	0.00124	240.72	468.88	0.51	A_01_P1741301	ref|NM_001261148|ens|ENSMMUT00000009768|ens|ENSMMUT00000060976|gb|JU321691	RAB5A
1697	0.0001139	0.00124	19.86	70.24	0.28	A_01_P1817886		A_01_P1817886
1698	0.0001141	0.00124	633.35	1308.64	0.48	A_01_P013054	gb|JU489911|gb|JV656378|gb|JV551410|gb|JV587770	JU489911
1699	0.0001141	0.00124	147.24	61.87	2.38	A_01_P1797476	ref|NM_001114349|ens|ENSMMUT00000005063|ens|ENSMMUT00000076554|ens|ENSMMUT00000005064	NLRP1	NLR family, pyrin domain containing 1	721648
1700	0.0001141	0.00124	22.96	70.62	0.33	A_01_P1819041	ens|ENSMMUT00000072469|gb|JV585743|gb|JV637487|gb|JU335176	C13H2orf42
1701	0.0001142	0.00124	240.59	46.75	5.15	A_01_P1735071	ref|NM_001266723|gb|JV602672|gb|JV452662|gb|JV490616	FKBP1B	FK506 binding protein 1B, 12.6 kDa	703973
1702	0.0001142	0.00124	6779.7	15282	0.44	A_01_P1703026	ref|XM_001086971	LOC698597	60S ribosomal protein L32-like	698597
1703	0.0001146	0.00125	200.7	48.41	4.15	A_01_P003759	ens|ENSMMUT00000001258|gb|JV725797|gb|JU349885|gb|XM_001082780	SCIN	scinderin	693551
1704	0.0001147	0.00125	35294.7	84739.7	0.42	A_01_P1830986		A_01_P1830986
1705	0.000116	0.00126	611.07	201.76	3.03	A_01_P1683986	gb|XM_001083186|ref|XM_015127412|ref|XM_015127413|ref|XM_001083430	CLCN5	chloride channel, voltage-sensitive 5	694497
1706	0.0001161	0.00126	1594.89	4141.62	0.39	A_01_P1743931	ref|NM_001194865|ens|ENSMMUT00000005485|gb|JU332517|gb|JU473993	PFDN6	prefoldin subunit 6	718253
1707	0.0001162	0.00126	143992	285662	0.5	A_01_P1688931	ref|NM_001193573|ens|ENSMMUT00000001896|ens|ENSMMUT00000017559|ens|ENSMMUT00000021204	RPL32	ribosomal protein L32	694196
1708	0.0001165	0.00126	253.73	586.98	0.43	A_01_P1736151	gb|JV564383|gb|JV527178|gb|JV076695|gb|JV488503	JV564383
1709	0.0001168	0.00127	193815	80660.3	2.4	A_01_P1771941	gb|JV600927|gb|JV554404|gb|JV567225|gb|JU476762	VSIR
1710	0.0001169	0.00127	29.66	69.43	0.43	A_01_P1785846		A_01_P1785846
1711	0.0001173	0.00127	117.24	442.72	0.26	A_01_P1697381	gb|M60548	M60548
1712	0.0001173	0.00127	16274.1	7845.35	2.07	A_01_P1774671	ens|ENSMMUT00000062783	STAT3	signal transducer and activator of transcription 3 (acute-phase response factor)	574128
1713	0.0001174	0.00127	174.11	71.04	2.45	A_01_P1793756		A_01_P1793756
1714	0.0001175	0.00127	26.76	57.78	0.46	A_01_P1700671	ens|ENSMMUT00000025613|gb|JV054822|gb|JU482531|gb|JU330148	ARMC12
1715	0.0001175	0.00127	79.98	238.47	0.34	A_01_P1762671		A_01_P1762671
1716	0.0001175	0.00127	4477.52	1961.1	2.28	A_01_P1731446	ref|NM_001194265|gb|JV549420|gb|JV620799|gb|JV654943	TAPBPL	TAP binding protein-like	712626
1717	0.0001178	0.00127	364.37	156.47	2.33	A_01_P1832526	ens|ENSMMUT00000019456|ens|ENSMMUT00000067165|ens|ENSMMUT00000019458|ens|ENSMMUT00000019457	ACAP3	ArfGAP with coiled-coil, ankyrin repeat and PH domains 3	704910
1718	0.0001179	0.00127	761.9	371.51	2.05	A_01_P1734276	ref|NM_001266692|ens|ENSMMUT00000045482|ens|ENSMMUT00000029047|gb|JV672585	SPPL3	signal peptide peptidase like 3	700898
1719	0.0001179	0.00127	869.07	330.93	2.63	A_01_P1698231	ens|ENSMMUT00000031916|gb|JV490494|gb|JV637667|gb|JV637666	SLC29A1	solute carrier family 29 (nucleoside transporters), member 1	703031
1720	0.0001182	0.00127	356.58	162.74	2.19	A_01_P1705287	ens|ENSMMUT00000038486|ens|ENSMMUT00000018770|ens|ENSMMUT00000038485|gb|JU488498	POU2F2	POU domain, class 2, transcription factor 2-like	706835
1721	0.0001183	0.00127	142.32	69.34	2.05	A_01_P1793356	ens|ENSMMUT00000000565|gb|JV717015|gb|JU344685|gb|JU488260	PLEC	plectin	699517
1722	0.0001188	0.00128	3389.62	1628	2.08	A_01_P005767	ens|ENSMMUT00000057551|gb|JV054082|gb|JU474611|gb|JV644651	ELF4	E74-like factor 4 (ets domain transcription factor)	702886
1723	0.0001189	0.00128	6083.15	1711.03	3.56	A_01_P016567	ens|ENSMMUT00000055723|gb|XM_001110996	HGD	homogentisate 1,2-dioxygenase	713499
1724	0.0001193	0.00128	219.32	400.32	0.55	A_01_P1829009	ref|XR_001442041	LOC100427678	uncharacterized LOC100427678	100427678
1725	0.0001196	0.00128	1172.85	475.7	2.47	A_01_P011107	ref|NM_001257909|ens|ENSMMUT00000026100|gb|JV489943|gb|JV044982	JAK1
1726	0.0001196	0.00128	621.28	1514.37	0.41	A_01_P002322	ens|ENSMMUT00000041202|ens|ENSMMUT00000055158|gb|JV529205|gb|JV638268	SLC25A46	solute carrier family 25, member 46	705968
1727	0.0001196	0.00128	8956.56	2656.48	3.37	A_01_P020125	ens|ENSMMUT00000008328|ref|XM_015116493	GFI1B	growth factor independent 1B transcription repressor	714593
1728	0.0001197	0.00128	3759.54	6897.4	0.55	A_01_P003689	ref|NM_001266484|gb|JV602493|gb|JV553939|gb|JV669011	MRPL23	mitochondrial ribosomal protein L23	704210
1729	0.0001199	0.00129	47.03	19.37	2.43	A_01_P1715496	ens|ENSMMUT00000079006|gb|JU324421|gb|JV578121|gb|JV044240	GMEB2	glucocorticoid modulatory element-binding protein 2-like	696089
1730	0.0001203	0.00129	4595.91	1338.57	3.43	A_01_P1670001	ref|NM_001040671|gb|DQ155429|ref|XM_015128863	LILRA2
1731	0.0001203	0.00129	1318.75	3514.04	0.38	A_01_P1676271	ref|NM_001193922|ens|ENSMMUT00000016244|gb|JV542334|gb|JV668059	RGCC
1732	0.0001205	0.00129	1135.23	2469.05	0.46	A_01_P014385	ens|ENSMMUT00000069854|gb|JV562277|gb|JV700618|gb|JV726409	IFT20
1733	0.0001206	0.00129	312.66	143.12	2.18	A_01_P019862		A_01_P019862
1734	0.0001206	0.00129	80.15	31.93	2.51	A_01_P1752316	ens|ENSMMUT00000030066|ens|ENSMMUT00000076848|ens|ENSMMUT00000071424|ens|ENSMMUT00000069291	PDE8B	phosphodiesterase 8B	712674
1735	0.0001206	0.00129	114.77	39.15	2.93	A_01_P1772101	ens|ENSMMUT00000026193|ens|ENSMMUT00000002623	NFE2L2	nuclear factor (erythroid-derived 2)-like 2	707606
1736	0.0001208	0.00129	3609.1	1343.18	2.69	A_01_P1705891	ens|ENSMMUT00000005527|gb|JU487400|gb|JV685317|gb|JV546298	NUCB1
1737	0.0001208	0.00129	250.39	84.23	2.97	A_01_P1736256	ens|ENSMMUT00000014040|ens|ENSMMUT00000072896	ENSMMUT00000014040
1738	0.0001209	0.00129	42743.3	87217.3	0.49	A_01_P1770241	ref|XR_001441631	LOC698143	60S ribosomal protein L12-like	698143
1739	0.0001215	0.0013	419.5	97.3	4.31	A_01_P1815061	ens|ENSMMUT00000060763|ens|ENSMMUT00000029407|gb|JV063832	SMOX
1740	0.0001216	0.0013	321.82	634.26	0.51	A_01_P019864	ref|NM_001257857|ens|ENSMMUT00000060059|gb|JV619677|gb|JV471854	POLE3	polymerase (DNA directed), epsilon 3, accessory subunit	705074
1741	0.0001222	0.0013	458906	234485	1.96	A_01_P1696621	ref|NM_001318348|ref|NM_001171838|ref|NM_001318355|ens|ENSMMUT00000027943	LOC106996081
1742	0.0001223	0.0013	29121.4	65181.6	0.45	A_01_P1819946	ref|NM_001193561|ens|ENSMMUT00000030925|gb|JU346826|ref|XM_015152893	RPL15	ribosomal protein L15	701255
1743	0.0001228	0.00131	494.76	1091.26	0.45	A_01_P005072	ens|ENSMMUT00000032891|gb|JV603915|gb|JU479030|gb|JV670986	RAI1	retinoic acid induced 1	699215
1744	0.0001229	0.00131	371.91	163.12	2.28	A_01_P1710256	ref|NM_001257786|ens|ENSMMUT00000023537|ens|ENSMMUT00000075594|ens|ENSMMUT00000023539	MAP3K3	mitogen-activated protein kinase kinase kinase 3	717866
1745	0.000123	0.00131	267.32	63.54	4.21	A_01_P1710791	ens|ENSMMUT00000070471|gb|JV071322|gb|JU493444|gb|JV661458	RHBDF2	rhomboid 5 homolog 2 (Drosophila)	707033
1746	0.0001235	0.00131	7360.63	3764.89	1.96	A_01_P005871	ref|NM_001266862|ens|ENSMMUT00000012446|gb|JV548707|gb|JV044703	GTPBP2	GTP binding protein 2	700913
1747	0.0001237	0.00131	174.41	405.14	0.43	A_01_P1825391		A_01_P1825391
1748	0.0001238	0.00131	199.52	388.81	0.51	A_01_P1706911	ens|ENSMMUT00000004935|ens|ENSMMUT00000048303|gb|JV597128|gb|JV561609	RNMT
1749	0.0001239	0.00131	59311.3	124978	0.47	A_01_P1777076		A_01_P1777076
1750	0.000124	0.00131	4900.09	10368.3	0.47	A_01_P1768911	ens|ENSMMUT00000030705|gb|JV528549|gb|JV489399|gb|JV601577	PARP1	poly (ADP-ribose) polymerase 1	698806
1751	0.0001241	0.00131	10946	23432.6	0.47	A_01_P1785426	ref|NM_001193564|ens|ENSMMUT00000029720|ens|ENSMMUT00000025784|gb|JV692596	RPL22	ribosomal protein L22	703050
1752	0.0001242	0.00131	381.64	65.39	5.84	A_01_P019285	ref|NM_001193911|ens|ENSMMUT00000012116|ref|XM_015122271	FGF22	fibroblast growth factor 22	702727
1753	0.0001243	0.00131	655.22	373.54	1.75	A_01_P1764796	ens|ENSMMUT00000006732	TMEM222
1754	0.0001246	0.00132	289.58	555.32	0.52	A_01_P002340	ref|NM_001260538|gb|JV671980|gb|JV493554|gb|JV046098	EXOSC8	exosome component 8	695071
1755	0.0001249	0.00132	1581.27	770.74	2.05	A_01_P1712401	ens|ENSMMUT00000001016|ens|ENSMMUT00000001013|ens|ENSMMUT00000001017|ens|ENSMMUT00000001008	CLN3	battenin-like	705815
1756	0.0001249	0.00132	66.93	22.85	2.93	A_01_P1687166	ens|ENSMMUT00000068575|gb|JV506916|gb|JV061193|gb|JV468717	ARSB	arylsulfatase B	709136
1757	0.0001255	0.00132	3635.97	1599.35	2.27	A_01_P017846	ref|NM_001257795|ens|ENSMMUT00000075991|gb|JV469316|gb|JV545689	MTF1	metal-regulatory transcription factor 1	714795
1758	0.000126	0.00133	193.88	506.43	0.38	A_01_P001434	gb|JV571648|gb|JV457308|gb|JV495174|gb|JU338969	JV571648
1759	0.0001264	0.00133	171598	76290.8	2.25	A_01_P1698601	ref|NM_001114964|ref|NM_001318347|ref|NM_001079671|ens|ENSMMUT00000072219	MAMU-B18	major histocompatibility complex, class I, B	100141394
1760	0.0001266	0.00133	8.91	36.93	0.24	A_01_P1700086		A_01_P1700086
1761	0.0001267	0.00133	968.27	325.98	2.97	A_01_P1738716	ref|NM_001266580|ens|ENSMMUT00000007542|gb|JV727273|gb|JU337174	TP53INP1	tumor protein p53 inducible nuclear protein 1	700632
1762	0.0001271	0.00134	7616.75	3647.28	2.09	A_01_P005498	ens|ENSMMUT00000010110|gb|XM_001083320|ref|XM_015130691|ref|XM_015130693	PRKCD
1763	0.0001272	0.00134	435.57	163.22	2.67	A_01_P1702031	ref|NM_001256275|ens|ENSMMUT00000042899|ens|ENSMMUT00000042892|ens|ENSMMUT00000042896	TXNRD1	thioredoxin reductase 1	701062
1764	0.0001275	0.00134	34776	93665	0.37	A_01_P1710206		A_01_P1710206
1765	0.0001275	0.00134	270.8	87.92	3.08	A_01_P1754856	ens|ENSMMUT00000004713	ANTXR2	anthrax toxin receptor 2	696513
1766	0.0001275	0.00134	11577.8	4451.15	2.6	A_01_P015363	ens|ENSMMUT00000074825|gb|JV629150|gb|JV661860|ref|XM_015141530	DOK3
1767	0.0001277	0.00134	28.04	14	2	A_01_P1725846	gb|XM_001100528	RAPSN
1768	0.0001279	0.00134	160.96	60.65	2.65	A_01_P1776681		A_01_P1776681
1769	0.0001279	0.00134	123.82	319.77	0.39	A_01_P010714		A_01_P010714
1770	0.0001279	0.00134	295.38	140.49	2.1	A_01_P017926	ref|XM_015150403|ref|XM_015150402|ref|XM_015150404	CCDC134	coiled-coil domain containing 134	708713
1771	0.000128	0.00134	33.61	12.43	2.7	A_01_P1824281		A_01_P1824281
1772	0.0001282	0.00134	1547.15	3458.53	0.45	A_01_P1741676	ens|ENSMMUT00000055192|ens|ENSMMUT00000069859|ens|ENSMMUT00000056297|ens|ENSMMUT00000005617	ENSMMUT00000055192
1773	0.0001286	0.00134	382.94	854.29	0.45	A_01_P1705781	ref|NM_001261574|gb|JV682035|gb|JV466450|gb|JV504534	NOP53
1774	0.0001289	0.00135	1232.7	685.08	1.8	A_01_P1707481	ens|ENSMMUT00000002484|ens|ENSMMUT00000048189|ens|ENSMMUT00000076334|gb|JV687835	ENSMMUT00000002484
1775	0.000129	0.00135	14000.3	32496.5	0.43	A_01_P1755906	ens|ENSMMUT00000041714|ref|XM_015139288	LOC703794	ribosomal protein L22-like	703794
1776	0.000129	0.00135	69.24	17.19	4.03	A_01_P000295	ref|NM_001257896|ens|ENSMMUT00000031916|gb|JU322044|gb|JV054304	SLC29A1	solute carrier family 29 (nucleoside transporters), member 1	703031
1777	0.0001297	0.00135	381.86	1698.8	0.22	A_01_P1684701	ref|XM_001093153	LOC701826	histone H2A type 1-like	701826
1778	0.0001299	0.00135	20368	51537.7	0.4	A_01_P006316	ref|NM_001258347|ref|NM_001257253|ens|ENSMMUT00000025921|ens|ENSMMUT00000029999	LOC695327	40S ribosomal protein S20-like	695327
1779	0.0001299	0.00135	356.81	820.11	0.44	A_01_P1673276	ref|NM_001190902|ens|ENSMMUT00000002076|ens|ENSMMUT00000072569|gb|JU477499	ELOF1	elongation factor 1 homolog (S. cerevisiae)	715007
1780	0.0001303	0.00136	124373	264902	0.47	A_01_P019247	ref|NM_001195428|ens|ENSMMUT00000012806|gb|JV553958|gb|JV692615	RPLP0	ribosomal protein, large, P0	574363
1781	0.0001304	0.00136	238.72	43.89	5.44	DCP_20_5		DCP_20_5
1782	0.0001306	0.00136	1971.95	3776.36	0.52	A_01_P012418	ens|ENSMMUT00000027752|gb|JV570164|gb|JV493511|gb|JV532312	GPN1
1783	0.0001307	0.00136	824.76	369.96	2.23	A_01_P1750421	ref|NM_001266480|ens|ENSMMUT00000014203|ens|ENSMMUT00000039688|gb|JV622542	PSEN1	presenilin 1	696274
1784	0.0001307	0.00136	9809.73	20060.8	0.49	A_01_P1783791	ref|NM_001195809|ref|NM_001320086|ref|NM_001320089|gb|JV506489	LDHB
1785	0.0001309	0.00136	2373.74	887.17	2.68	A_01_P1824546		A_01_P1824546
1786	0.0001309	0.00136	380.49	864.91	0.44	A_01_P1816021	ens|ENSMMUT00000064126	ENSMMUT00000064126
1787	0.000131	0.00136	2722.74	1088.9	2.5	A_01_P1705896	ref|NM_001261016|ens|ENSMMUT00000005535|ens|ENSMMUT00000005536|gb|JV624363	BAX	BCL2-associated X protein	718948
1788	0.0001315	0.00136	278.9	75.83	3.68	A_01_P019143	ref|NM_001266402|ens|ENSMMUT00000019919|ens|ENSMMUT00000019920|ens|ENSMMUT00000019926	MDM2	Mdm2, p53 E3 ubiquitin protein ligase homolog (mouse)	718284
1789	0.0001315	0.00136	709.04	194.52	3.65	A_01_P003128	gb|JV689611|gb|JU489566|gb|JV550712|gb|JV512748	JV689611
1790	0.0001323	0.00137	35778.9	19125.3	1.87	A_01_P1786946	gb|JV492330|gb|JV492331|gb|JV454577|gb|JV454576	JV492330
1791	0.0001323	0.00137	103.61	27.29	3.8	A_01_P1702491	ens|ENSMMUT00000038946|gb|JU483945|gb|JV679286|gb|JV501601	ENSMMUT00000038946
1792	0.0001324	0.00137	30.01	199.08	0.15	A_01_P1712066	ens|ENSMMUT00000039509|ens|ENSMMUT00000018708|ens|ENSMMUT00000032571|gb|XM_002802417	ENSMMUT00000039509
1793	0.0001326	0.00137	2153.53	983.04	2.19	A_01_P1775421	gb|XM_001116236	XM_001116236
1794	0.0001326	0.00137	684.19	350.06	1.95	A_01_P1700601	ens|ENSMMUT00000008173|ens|ENSMMUT00000058172|gb|JV563207|gb|JV598632	MVB12A
1795	0.0001329	0.00137	588.57	258.29	2.28	A_01_P1763171	ens|ENSMMUT00000065061|gb|JV525679|gb|JV633462|gb|JV726911	TMEM129
1796	0.0001332	0.00137	2525.48	8349.57	0.3	A_01_P1728356	ref|NM_001260784|ens|ENSMMUT00000021126|ens|ENSMMUT00000021124|gb|JV048539	PRPF18	PRP18 pre-mRNA processing factor 18 homolog (S. cerevisiae)	696401
1797	0.0001332	0.00137	190.26	76.01	2.5	A_01_P1699661	ens|ENSMMUT00000043657|gb|XM_001118531|ref|XM_015139805	C1QTNF12
1798	0.0001333	0.00137	11329.3	24651.3	0.46	A_01_P017915	ens|ENSMMUT00000025845|gb|JV489548|gb|JV658154|gb|JV068019	ENSMMUT00000025845
1799	0.0001335	0.00138	567.51	953.78	0.6	A_01_P015411	gb|JV528630|gb|JU473123|gb|JV633873|gb|JV668867	JV528630
1800	0.0001336	0.00138	362095	188119	1.92	A_01_P1671201	ref|NM_001134230|ref|NM_001171838|ref|NM_001318355|ens|ENSMMUT00000041189	MAMU-AG	major histocompatibility complex, class I, AG	100187576
1801	0.0001344	0.00138	46.89	118.37	0.4	A_01_P1780161		A_01_P1780161
1802	0.0001347	0.00139	1947.71	995.04	1.96	A_01_P1718956	ens|ENSMMUT00000043934|gb|JV720976|gb|JV590488|gb|JU325928	PARVG
1803	0.000135	0.00139	7914.66	4224.27	1.87	A_01_P015011	ref|NM_001194868|gb|JV603863|gb|JV705442|gb|JV670936	CNPY3	canopy 3 homolog (zebrafish)	100424676
1804	0.0001352	0.00139	1590.43	3653.18	0.44	A_01_P1681882	ens|ENSMMUT00000032851|ens|ENSMMUT00000071721|ens|ENSMMUT00000017550|ens|ENSMMUT00000054264	ENSMMUT00000032851
1805	0.0001352	0.00139	6712.02	54330.3	0.12	A_01_P1688501	ens|ENSMMUT00000024847|gb|AF023469	GYPA	glycophorin A (MNS blood group)	574101
1806	0.0001354	0.00139	191.03	82.88	2.3	A_01_P1710361	ens|ENSMMUT00000026473|gb|JV564477|gb|JV527286|gb|JV599760	ENSMMUT00000026473
1807	0.0001354	0.00139	590.06	271.32	2.17	A_01_P016343	ref|NM_001265800|gb|JV689841|gb|JV587313|gb|JV474580	ACSS2	acyl-CoA synthetase short-chain family member 2	706703
1808	0.0001355	0.00139	195.75	574.69	0.34	A_01_P1780951		A_01_P1780951
1809	0.0001362	0.0014	15.84	45.17	0.35	A_01_P1737131	ens|ENSMMUT00000078559|gb|JV649483|gb|XM_001085443	TFCP2L1	transcription factor CP2-like 1	696479
1810	0.0001364	0.0014	88.53	261.47	0.34	A_01_P1690676	ref|NM_001261314|ens|ENSMMUT00000021788|gb|JU320227|gb|JV490668	IMMP2L	IMP2 inner mitochondrial membrane peptidase-like (S. cerevisiae)	701823
1811	0.0001366	0.0014	85.38	39	2.19	A_01_P1725316	ref|NM_001261715|ens|ENSMMUT00000014538|ens|ENSMMUT00000078524|ens|ENSMMUT00000044423	GPR137	G protein-coupled receptor 137	717722
1812	0.0001366	0.0014	9180.08	25762.5	0.36	A_01_P1784006	gb|JU346833|ref|XR_001440974	JU346833
1813	0.0001369	0.0014	30651	15625.8	1.96	A_01_P1700556	ens|ENSMMUT00000064124|ref|XR_001442466|ref|XR_001438486	ENSMMUT00000064124
1814	0.0001374	0.0014	2530.57	5447.48	0.46	A_01_P1718086	ref|NM_001194052|gb|JV479491|gb|JV479492|gb|JV517893	SNRPD3	small nuclear ribonucleoprotein D3 polypeptide 18kDa	708594
1815	0.0001377	0.00141	7097.85	1837.09	3.86	A_01_P1830251	ens|ENSMMUT00000005505|ens|ENSMMUT00000030779|ens|ENSMMUT00000023465|ens|ENSMMUT00000023276	ENSMMUT00000005505
1816	0.0001384	0.00141	26.77	61.87	0.43	A_01_P1759886		A_01_P1759886
1817	0.0001386	0.00141	2544.43	1175.69	2.16	A_01_P1682546	ens|ENSMMUT00000007581|gb|JV601970|gb|JV668259|gb|JV611180	RHOQ
1818	0.0001392	0.00142	226.01	548.41	0.41	A_01_P1811241	ens|ENSMMUT00000011990|gb|JV585426|gb|JV472487|gb|JV620312	TRPM7
1819	0.0001395	0.00142	4086.76	13132.5	0.31	A_01_P1776351	ref|XR_001448004|ref|XR_012302	LOC708147	40S ribosomal protein S25-like	708147
1820	0.00014	0.00142	15913.5	50040.5	0.32	A_01_P1686106	ref|NM_001265804|ens|ENSMMUT00000015861|ens|ENSMMUT00000013536|ens|ENSMMUT00000045081	RPS17L	ribosomal protein S17-like	100425105
1821	0.00014	0.00142	170.06	32.9	5.17	A_01_P002482	ens|ENSMMUT00000001969|ref|XM_015126150	IRX3	iroquois-class homeodomain protein IRX-3-like	704386
1822	0.0001401	0.00142	9.26	36.7	0.25	A_01_P1672301	ens|ENSMMUT00000038396	KLK4
1823	0.0001401	0.00142	26270.1	58517.7	0.45	A_01_P1833746	ens|ENSMMUT00000000329|ens|ENSMMUT00000056127|ens|ENSMMUT00000029013|ens|ENSMMUT00000008794	LOC717246	60S ribosomal protein L18a-like	717246
1824	0.0001401	0.00142	102451	222432	0.46	A_01_P009939	ref|NM_001265917|ens|ENSMMUT00000067034|ens|ENSMMUT00000043344|ens|ENSMMUT00000043791	RPS13	ribosomal protein S13	697513
1825	0.0001401	0.00142	10757.3	4906.68	2.19	A_01_P000438	ens|ENSMMUT00000017096|gb|XM_001084287|ref|XM_015126107	NOD2	nucleotide-binding oligomerization domain containing 2	695542
1826	0.0001403	0.00142	19.24	52.43	0.37	A_01_P1678971	ens|ENSMMUT00000016628|ens|ENSMMUT00000016630|gb|JV504495|gb|JV649603	PSAT1	phosphoserine aminotransferase 1	706387
1827	0.0001407	0.00143	491.77	1134.07	0.43	A_01_P1753536	ens|ENSMMUT00000029606|ens|ENSMMUT00000029607|ens|ENSMMUT00000040805|ens|ENSMMUT00000040804	ANXA6	annexin A6	711612
1828	0.0001409	0.00143	14620.7	6827.55	2.14	A_01_P011192	ens|ENSMMUT00000069620|gb|JV076002|gb|JV076003|gb|JU496586	TP53INP1	tumor protein p53 inducible nuclear protein 1	700632
1829	0.0001414	0.00143	574.97	1373.38	0.42	A_01_P1781536		A_01_P1781536
1830	0.0001415	0.00143	944.39	142.51	6.63	DCP_20_3		DCP_20_3
1831	0.0001423	0.00144	2279.95	7650.89	0.3	A_01_P1779794		A_01_P1779794
1832	0.0001423	0.00144	145.2	54.91	2.64	A_01_P1680272	ref|NM_001260851|ens|ENSMMUT00000024070|ens|ENSMMUT00000043390|ens|ENSMMUT00000043389	WDR37	WD repeat domain 37	709975
1833	0.0001424	0.00144	211.42	1218.5	0.17	A_01_P008957	ens|ENSMMUT00000041007|ref|XM_015136013	SLC44A4	solute carrier family 44, member 4	715779
1834	0.0001427	0.00144	1739.03	3541.09	0.49	A_01_P1787321	ref|XR_001443283	LOC106997153
1835	0.0001427	0.00144	40.54	170.26	0.24	A_01_P1678256	ens|ENSMMUT00000010618|ref|XM_015132629|ref|XR_010378	LOC709331	tubulin beta-8 chain-like	709331
1836	0.0001428	0.00144	2707.01	5815.48	0.47	A_01_P1678731	ref|NM_001260997|gb|JV635843|gb|JV045364|gb|JU471682	NDUFB6	NADH dehydrogenase (ubiquinone) 1 beta subcomplex, 6, 17kDa	704867
1837	0.0001428	0.00144	93123.8	205357	0.45	A_01_P1707531		A_01_P1707531
1838	0.000143	0.00144	468.95	179.7	2.61	A_01_P011429		A_01_P011429
1839	0.0001431	0.00144	583.45	1372.9	0.42	A_01_P1773461	ens|ENSMMUT00000016324|ref|XM_015152170|ref|XM_015152171	DYRK2	dual-specificity tyrosine-(Y)-phosphorylation regulated kinase 2	717941
1840	0.0001438	0.00145	33.32	75.91	0.44	A_01_P1757646	ens|ENSMMUT00000009791|gb|JV583922|gb|JV470824|gb|JU328130	ZMYND10	zinc finger, MYND-type containing 10	702678
1841	0.0001438	0.00145	531.76	130.73	4.07	A_01_P1704546	ens|ENSMMUT00000008563|ens|ENSMMUT00000006888|gb|JV670636|gb|JU478852	ENSMMUT00000008563
1842	0.000144	0.00145	264.26	593.02	0.45	A_01_P016859	ens|ENSMMUT00000062242|gb|JV046219|gb|JV457234|gb|JV533696	ENSMMUT00000062242
1843	0.000144	0.00145	85.36	350.43	0.24	A_01_P018911	gb|JV525712|gb|JV701316	JV525712
1844	0.0001443	0.00145	45071	99418.8	0.45	A_01_P1723671		A_01_P1723671
1845	0.0001444	0.00145	158.01	591.4	0.27	A_01_P013565	gb|JU321397|gb|JV667899|gb|XR_091823|ref|XM_015123396	YJEFN3
1846	0.0001445	0.00145	14.35	35.67	0.4	A_01_P003836	ref|NM_001194519|ens|ENSMMUT00000021645	FOXA3	forkhead box A3	715663
1847	0.0001446	0.00145	1954.49	3609.27	0.54	A_01_P011385	ens|ENSMMUT00000024189|gb|JU473982|gb|JU332505|ref|XM_015112512	C1D	C1D nuclear receptor corepressor	698450
1848	0.0001448	0.00145	416.62	868.64	0.48	A_01_P1753323	ref|NM_001260813|gb|JV563790|gb|JV048789|gb|JV599136	RNF14	ring finger protein 14	705363
1849	0.0001452	0.00146	1345.36	474.83	2.83	A_01_P1802931		A_01_P1802931
1850	0.0001457	0.00146	22.13	84.9	0.26	A_01_P012114	ref|XM_015135733	LOC698354	histone H4-like	698354
1851	0.0001458	0.00146	355.61	637.77	0.56	A_01_P1786601	gb|JV657625|gb|JV490792|gb|JV515488|gb|JV067522	JV657625
1852	0.0001459	0.00146	245.98	646.61	0.38	A_01_P1745771	gb|JV475875|gb|JV514246|gb|JV719530|gb|JV656920	JV475875
1853	0.000146	0.00146	487.07	246.82	1.97	A_01_P010612	ref|NM_001258160|ens|ENSMMUT00000031480|gb|JV516707|gb|JV478343	P3H1
1854	0.0001462	0.00146	253847	130206	1.95	A_01_P1826246	ref|NM_001195380|ens|ENSMMUT00000048066|ens|ENSMMUT00000059348|ens|ENSMMUT00000044326	FTH1	ferritin, heavy polypeptide 1	574118
1855	0.0001465	0.00146	17169.2	53596.7	0.32	A_01_P1693826	gb|DQ148149	UBA52	ubiquitin A-52 residue ribosomal protein fusion product 1	720243
1856	0.0001468	0.00147	602.49	314.41	1.92	A_01_P004219	ens|ENSMMUT00000015176|gb|JV586070|gb|JV586072|gb|JV549573	ARHGEF10L	Rho guanine nucleotide exchange factor (GEF) 10-like	701164
1857	0.000147	0.00147	82.98	242.13	0.34	A_01_P1809246		A_01_P1809246
1858	0.0001472	0.00147	919.42	290.53	3.16	A_01_P1691891	ens|ENSMMUT00000056565|ens|ENSMMUT00000068780|gb|JV047882|gb|JU491215	ENSMMUT00000056565
1859	0.0001472	0.00147	414.25	1000.67	0.41	A_01_P1690041	ens|ENSMMUT00000032575|ens|ENSMMUT00000066042|gb|JV453107|gb|JV669124	ENSMMUT00000032575
1860	0.0001477	0.00147	21580.3	7977.6	2.71	A_01_P011210	ref|NM_001260674|gb|JU321712|gb|JV704252|gb|JV640707	FGL2	fibrinogen-like 2	694856
1861	0.0001481	0.00147	133.42	48.2	2.77	A_01_P1678806	ens|ENSMMUT00000032990|gb|JU488807|gb|JV717656|gb|JV064289	CNTLN	centlein, centrosomal protein	713456
1862	0.0001481	0.00147	42.55	108.81	0.39	A_01_P008868	ref|NM_001265896|ens|ENSMMUT00000012474|gb|JV562465|gb|JV486552	USP2	ubiquitin specific peptidase 2	705191
1863	0.000149	0.00148	5215.49	2630.53	1.98	A_01_P004479	ens|ENSMMUT00000000169|ref|XM_015149266	PLAGL2	pleiomorphic adenoma gene-like 2	715625
1864	0.0001494	0.00149	44974	106265	0.42	A_01_P1693801	gb|DQ148142	RAP1A	RAP1A, member of RAS oncogene family	704404
1865	0.0001501	0.00149	6344.22	2184.49	2.9	A_01_P1753341	gb|JV677154|ref|XM_001096464|ref|XM_015141111|ref|XM_015141106	JV677154
1866	0.0001504	0.00149	27781.1	74759	0.37	A_01_P1786276		A_01_P1786276
1867	0.0001505	0.00149	1003.51	2061.27	0.49	A_01_P002372	ref|NM_001104559|ens|ENSMMUT00000013608|gb|JV596920|gb|JV561358	ACTL6A	actin-like 6A	708935
1868	0.0001507	0.00149	1927.2	3851.66	0.5	A_01_P1741681	ens|ENSMMUT00000069859|ens|ENSMMUT00000055192|ens|ENSMMUT00000056297|ens|ENSMMUT00000008492	HMGN1
1869	0.0001507	0.00149	65.96	22.76	2.9	A_01_P1830496	ens|ENSMMUT00000003063|ens|ENSMMUT00000003062|ens|ENSMMUT00000053773|ens|ENSMMUT00000071619	KIF1B	kinesin-like protein KIF1B-like	722674
1870	0.0001508	0.00149	13.39	90.29	0.15	A_01_P1718001	gb|KU750852|gb|KU750878|gb|KU751587|gb|KU751634	KU750852
1871	0.0001509	0.00149	1051.72	386.38	2.72	A_01_P1707996	ens|ENSMMUT00000032354|ens|ENSMMUT00000063679|gb|JV646059|gb|JV055599	RAP1GAP2	RAP1 GTPase activating protein 2	721388
1872	0.0001509	0.00149	917.41	371.34	2.47	A_01_P1672791	ens|ENSMMUT00000000652|ens|ENSMMUT00000000651|gb|JV560730|gb|JV725455	PARP10	poly (ADP-ribose) polymerase family, member 10	708132
1873	0.000151	0.00149	22.87	71.59	0.32	A_01_P003675	ens|ENSMMUT00000023126|ens|ENSMMUT00000023127|gb|XM_001092093|ref|XM_015132501	TP63	tumor protein p63	703997
1874	0.0001514	0.0015	270.33	612.33	0.44	A_01_P009405	ens|ENSMMUT00000033272|gb|JV509103|gb|JV618731|gb|JV470759	MEX3C	RNA-binding protein MEX3C-like	702158
1875	0.0001515	0.0015	7492.97	2909.09	2.58	A_01_P1822981	gb|JU480833|ref|XM_002800590|ref|XM_002800589|ref|XM_001092157	JU480833
1876	0.0001515	0.0015	156.17	467.98	0.33	A_01_P1797756	ens|ENSMMUT00000041941|ens|ENSMMUT00000011801	BANK1	B-cell scaffold protein with ankyrin repeats 1	710040
1877	0.0001516	0.0015	96156.2	38126.4	2.52	A_01_P004732	ens|ENSMMUT00000063595|ens|ENSMMUT00000019862|gb|JV468637|gb|JV715042	LYN	v-yes-1 Yamaguchi sarcoma viral related oncogene homolog	698553
1878	0.0001524	0.0015	44768.4	119763	0.37	A_01_P1690091	ref|NM_001193560|ens|ENSMMUT00000007851|ens|ENSMMUT00000042565|ens|ENSMMUT00000000617	RPL12	ribosomal protein L12	707504
1879	0.0001527	0.00151	187.04	544.56	0.34	A_01_P1795916	gb|JV714850	TMEM200B
1880	0.000153	0.00151	81158.9	30559.2	2.66	A_01_P007243	gb|JU485271|ref|XM_015134456	LOC721913	paired immunoglobulin-like type 2 receptor beta-like	721913
1881	0.0001531	0.00151	32.85	15.77	2.08	A_01_P1699491	ens|ENSMMUT00000061364|gb|JU482152|gb|JV709044	ARHGAP27	Rho GTPase activating protein 27	716430
1882	0.0001531	0.00151	9310.59	28262.2	0.33	A_01_P1785786	ens|ENSMMUT00000000578|ens|ENSMMUT00000044940|gb|JU470620	ENSMMUT00000000578
1883	0.0001532	0.00151	1316.98	3222.32	0.41	A_01_P1755791	ens|ENSMMUT00000041780|gb|NM_001193373	ENSMMUT00000041780
1884	0.0001536	0.00151	106.34	21.79	4.88	A_01_P1700041	ens|ENSMMUT00000042447|gb|JV524016|gb|JV074249|gb|JV596910	ENSMMUT00000042447
1885	0.0001537	0.00151	115450	41656.4	2.77	A_01_P1698696	gb|AB444935|gb|AB444936|gb|KF855145|gb|AM295922	AB444935
1886	0.0001538	0.00151	2798.51	5593.63	0.5	A_01_P007934	gb|JU345399|gb|XM_001103623|ref|XM_015144949|ref|XM_015144950	JU345399
1887	0.0001539	0.00151	13.05	53.64	0.24	A_01_P006317	ens|ENSMMUT00000071509|ens|ENSMMUT00000076899|gb|JU337197|gb|JV703685	ENSMMUT00000071509
1888	0.0001541	0.00151	359.23	886.53	0.41	A_01_P016196	ens|ENSMMUT00000017554|gb|JV668101|gb|JV578213|gb|JV048962	GNL3	guanine nucleotide binding protein-like 3 (nucleolar)	695877
1889	0.0001542	0.00151	4768.85	2669.54	1.79	A_01_P003360	gb|XM_001083894|ref|XM_015146703|ref|XM_015146698|ref|XM_015146705	SVIL	supervillin	695267
1890	0.0001546	0.00152	4340.31	2358.44	1.84	A_01_P1825496	gb|JV055374|gb|JV461114|gb|JU340655|gb|JV710021	JV055374
1891	0.0001548	0.00152	220.74	509.03	0.43	A_01_P1734416	ens|ENSMMUT00000068650|gb|JV485380|gb|JU495397|gb|JV523975	DENR
1892	0.0001549	0.00152	289.04	133.9	2.16	A_01_P1693431	gb|DQ148055	DQ148055
1893	0.000155	0.00152	102.88	470.38	0.22	A_01_P1695446	ens|ENSMMUT00000031796|ens|ENSMMUT00000062483|ens|ENSMMUT00000031794|ens|ENSMMUT00000066081	NRXN2	neurexin 2	574175
1894	0.0001551	0.00152	79.33	193.1	0.41	A_01_P1806896		A_01_P1806896
1895	0.0001555	0.00152	1278.15	630.75	2.03	A_01_P004653	ref|XM_015111663|ref|XM_015111673|ref|XM_015111682|ref|XM_001116222	MSTO1
1896	0.0001555	0.00152	17087	36567.9	0.47	A_01_P008701	ens|ENSMMUT00000062604|gb|JV547814|gb|JV509737|gb|JV686827	ATP5I
1897	0.0001556	0.00152	32.79	16.8	1.95	A_01_P1805101		A_01_P1805101
1898	0.0001562	0.00153	1655.85	819.3	2.02	A_01_P011308	ens|ENSMMUT00000038661|gb|JV464816|gb|JV648368|gb|JV058013	ARRDC2	arrestin domain containing 2	719299
1899	0.0001564	0.00153	312.78	114.73	2.73	A_01_P1708551	ref|NM_001194602|gb|JV601162|gb|JV553629|gb|JV477440	RCVRN	recoverin	717807
1900	0.0001564	0.00153	121345	250903	0.48	A_01_P016148	ref|NM_001266916|gb|JV047876|gb|JV625109|gb|CK231504	RPS14	ribosomal protein S14	710901
1901	0.0001567	0.00153	687.9	277.86	2.48	A_01_P1741806		A_01_P1741806
1902	0.0001567	0.00153	887.4	439.46	2.02	A_01_P1670871	ref|NM_001114957|ens|ENSMMUT00000007459|gb|JV557630|gb|JV048233	PRRC2A	proline-rich coiled-coil 2A	715715
1903	0.0001568	0.00153	87.26	268.07	0.33	A_01_P1827861		A_01_P1827861
1904	0.0001568	0.00153	1096.58	557.01	1.97	A_01_P1715771	ens|ENSMMUT00000028026|ref|XM_015148717|ref|XM_001087863|ref|XM_015148720	PPP4R1	protein phosphatase 4, regulatory subunit 1	705451
1905	0.0001569	0.00153	317.02	862.09	0.37	A_01_P1702626	ens|ENSMMUT00000012598|ens|ENSMMUT00000012600|gb|JV556064|gb|JV556060	TCF3
1906	0.000157	0.00153	96.25	47.58	2.02	A_01_P1829481		A_01_P1829481
1907	0.0001572	0.00153	8849.61	22567.5	0.39	A_01_P1782696		A_01_P1782696
1908	0.0001574	0.00153	1337	190	7.04	DCP_20_0		DCP_20_0
1909	0.0001578	0.00153	180.96	52.33	3.46	A_01_P017675	ens|ENSMMUT00000008751|gb|JV604587|gb|JV493192|gb|JV455431	ADCY6	adenylate cyclase 6	707978
1910	0.0001583	0.00154	43162.1	80858.2	0.53	A_01_P1684871	ens|ENSMMUT00000027401|ens|ENSMMUT00000075271|ens|ENSMMUT00000024882|gb|JU472752	ENSMMUT00000027401
1911	0.0001585	0.00154	474.24	199.88	2.37	A_01_P1675336	ens|ENSMMUT00000040937|gb|JV605647|gb|JV533106|gb|JV672698	CANT1	calcium activated nucleotidase 1	710935
1912	0.0001587	0.00154	15422.9	2816.79	5.48	A_01_P1686756	ens|ENSMMUT00000039487|gb|JV480783|gb|JV636359|gb|JV627843	WARS	tryptophanyl-tRNA synthetase	706855
1913	0.0001588	0.00154	7.42	32.81	0.23	A_01_P1675046	ens|ENSMMUT00000012564|gb|JV651755|gb|JV715281|gb|XM_001113649	MEOX1	mesenchyme homeobox 1	713362
1914	0.0001588	0.00154	1069.38	303.7	3.52	A_01_P1833216	ens|ENSMMUT00000078020|ens|ENSMMUT00000000598|gb|JV075063|gb|JV726474	SLC7A7	solute carrier family 7 (amino acid transporter light chain, y+L system), member 7	717196
1915	0.0001589	0.00154	344.92	685.43	0.5	A_01_P001320	gb|JU336702|gb|JU336701|gb|JU477492|gb|JU477491	PHF6	PHD finger protein 6	707390
1916	0.0001595	0.00154	246.24	72.05	3.42	A_01_P1747611	ens|ENSMMUT00000001086|ens|ENSMMUT00000001084|gb|JV462240|gb|JV576258	DMXL2
1917	0.0001595	0.00154	150.59	43.6	3.45	A_01_P1695026	ref|NM_001032861|ens|ENSMMUT00000066255|ens|ENSMMUT00000021757|ens|ENSMMUT00000021755	SLC8A1	solute carrier family 8 (sodium/calcium exchanger), member 1	574193
1918	0.0001596	0.00154	4081.78	45421.4	0.09	A_01_P003709	ens|ENSMMUT00000054636|ens|ENSMMUT00000001287|ref|XM_015126030|ref|XM_015126029	AHSP	alpha hemoglobin stabilizing protein	714392
1919	0.0001598	0.00154	434.37	1200.47	0.36	A_01_P016773	gb|JV566117|gb|JV669427|gb|JV564975|gb|JV044494	JV566117
1920	0.00016	0.00154	2371.23	8034.77	0.3	A_01_P1675426	ens|ENSMMUT00000000857|gb|JV697584|gb|JV072399|ref|XM_015125182	NPRL3	nitrogen permease regulator-like 3 (S. cerevisiae)	722264
1921	0.0001602	0.00155	38055.2	15822.2	2.41	A_01_P016757	ens|ENSMMUT00000021110|ens|ENSMMUT00000021106|gb|JU478242|gb|JU479875	ARAP1	ArfGAP with RhoGAP domain, ankyrin repeat and PH domain 1	718488
1922	0.0001603	0.00155	3654.54	14940.8	0.24	A_01_P008883	ens|ENSMMUT00000062065|gb|JV632213|gb|JV597191|gb|JV074480	RIOK3
1923	0.0001604	0.00155	6174.29	3094.52	2	A_01_P006751	ref|NM_001194702|gb|JV683157|gb|JV467689|gb|JV544025	TMEM179B	transmembrane protein 179B	718518
1924	0.0001606	0.00155	27.94	76.68	0.36	A_01_P1674461	ref|NM_001257765|gb|JV677963|gb|JV500214|gb|JV462194	WSCD1	WSC domain containing 1	712488
1925	0.0001606	0.00155	237.14	114.1	2.08	A_01_P016576	ens|ENSMMUT00000025075|gb|XM_001100061	MOSPD2	motile sperm domain containing 2	712225
1926	0.0001607	0.00155	124823	56148.6	2.22	A_01_P020206	ref|NM_001114966|ref|NM_001318171|ens|ENSMMUT00000005506|ens|ENSMMUT00000041942	MAMU-E
1927	0.0001608	0.00155	1512.24	194.07	7.79	A_01_P013293	gb|JU487987|gb|JU487986|gb|JV528274|gb|JV638048	JU487987
1928	0.0001609	0.00155	246.59	100.9	2.44	A_01_P1826071	gb|JV648374|gb|JV541205|gb|JU326370|gb|JV613260	JV648374
1929	0.0001611	0.00155	9586.79	5207.99	1.84	A_01_P016498	ens|ENSMMUT00000022402|gb|JV713639|gb|JV601321|gb|JV650075	ANKRD13D	ankyrin repeat domain 13 family, member D	721749
1930	0.0001613	0.00155	11238.9	4789.17	2.35	A_01_P1718841	gb|JU325638|gb|JV715702|gb|JU487149|gb|XM_001102266	JU325638
1931	0.0001616	0.00155	12654.2	28486.2	0.44	A_01_P1705561	ref|NM_001193592|ens|ENSMMUT00000009698|gb|JV602137|gb|JV517891	SNRPD2	small nuclear ribonucleoprotein D2 polypeptide 16.5kDa	715183
1932	0.0001628	0.00156	681.31	1768.3	0.39	A_01_P1722156	ens|ENSMMUT00000002327|ens|ENSMMUT00000002328|gb|JV680117|gb|JV612876	FBXW2	F-box and WD repeat domain containing 2	700958
1933	0.0001628	0.00156	374.29	879.66	0.43	A_01_P1677811	ens|ENSMMUT00000010173|gb|JV578185|gb|JV540897|gb|JV704314	HIBCH
1934	0.0001629	0.00156	5024.03	11431.4	0.44	A_01_P1700196	ens|ENSMMUT00000055720|ref|XR_001443122|ref|XR_013021|ref|XR_011357	ENSMMUT00000055720
1935	0.000163	0.00156	100.46	265.9	0.38	A_01_P1755891	gb|XM_001094345|ref|XM_015139305|ref|XM_015139301|ref|XM_015139302	ZNF827	zinc finger protein 827	706018
1936	0.0001635	0.00157	47709.3	19051.6	2.5	A_01_P009681	gb|JV452085|gb|JV640371|gb|JU320610|gb|JV603715	JV452085
1937	0.0001637	0.00157	34.09	13.11	2.6	A_01_P1729996	gb|JV543294|gb|JV713615	JV543294
1938	0.0001638	0.00157	13690	44985.5	0.3	A_01_P1696886	ens|ENSMMUT00000015962|ens|ENSMMUT00000044200|ens|ENSMMUT00000028269|ens|ENSMMUT00000028264	ENSMMUT00000015962
1939	0.0001638	0.00157	55.87	154.87	0.36	A_01_P1820781		A_01_P1820781
1940	0.000164	0.00157	59.88	22.88	2.62	A_01_P1735441	ens|ENSMMUT00000028947|ens|ENSMMUT00000010434|ens|ENSMMUT00000043595|gb|JV694231	ENSMMUT00000028947
1941	0.0001643	0.00157	32876.3	62698.2	0.52	A_01_P1777531		A_01_P1777531
1942	0.0001646	0.00157	961.56	2642.66	0.36	A_01_P1785658		A_01_P1785658
1943	0.0001647	0.00157	90838.5	186934	0.49	A_01_P1816506	ref|NM_001193561|ens|ENSMMUT00000030925|gb|JU346826|ref|XM_015152893	RPL15	ribosomal protein L15	701255
1944	0.0001647	0.00157	2179.36	1129.54	1.93	A_01_P1728666	ens|ENSMMUT00000043110|ens|ENSMMUT00000043109|gb|JV452025|gb|JV491134	ABI1	abl-interactor 1	707698
1945	0.0001647	0.00157	70.07	20.23	3.46	A_01_P1718231	ens|ENSMMUT00000030089|gb|JV492356|gb|JV531201|gb|JU322565	GAS2L1	GAS2-like protein 1-like	714530
1946	0.0001651	0.00157	1312.95	237.56	5.53	A_01_P008076	ens|ENSMMUT00000004449|gb|JU351198|gb|JV488560|gb|JV702710	ARHGEF17	Rho guanine nucleotide exchange factor (GEF) 17	718644
1947	0.0001652	0.00157	190511	582312	0.33	A_01_P000724	ref|NM_001266776|gb|JV059327|gb|JV635624|gb|JU485309	HBA1
1948	0.0001657	0.00158	3629.63	8712.81	0.42	A_01_P001634	ref|NM_001261484|ens|ENSMMUT00000014295|gb|JV487062|gb|JV562952	RAB11B	RAB11B, member RAS oncogene family	707462
1949	0.0001658	0.00158	681.71	167.6	4.07	A_01_P014306	ens|ENSMMUT00000006810|gb|JV649972|gb|JU485588|gb|JV615083	HRH1	histamine receptor H1	696359
1950	0.000166	0.00158	20622	8833.55	2.33	A_01_P1773621	gb|JV717025|gb|JV687083|gb|JV687084|gb|JV687085	JV717025
1951	0.0001662	0.00158	201.05	108.94	1.85	A_01_P1786247	ens|ENSMMUT00000011522|gb|JV540509|gb|JV489934|gb|JV679778	UPF2	UPF2 regulator of nonsense transcripts homolog (yeast)	693842
1952	0.0001665	0.00158	4870.18	1944.78	2.5	A_01_P1678521	ref|NM_001199126|ens|ENSMMUT00000053241|ens|ENSMMUT00000046663|gb|JV528172	HSDL2	hydroxysteroid dehydrogenase like 2	707233
1953	0.0001666	0.00158	104.87	28.76	3.65	A_01_P1828334		A_01_P1828334
1954	0.0001666	0.00158	623.98	325.06	1.92	A_01_P1799521	ens|ENSMMUT00000077170|ref|XM_015129570|ref|XM_015151420	ENSMMUT00000077170
1955	0.0001672	0.00159	142.95	581.05	0.25	A_01_P1725016	ref|NM_001261584|ens|ENSMMUT00000006414|ens|ENSMMUT00000057911|gb|JV652843	PC	pyruvate carboxylase	713103
1956	0.0001673	0.00159	58586.9	132165	0.44	A_01_P1675031	ref|NM_001265822|ens|ENSMMUT00000011307|gb|JV600493|gb|JV568121	RPL27	ribosomal protein L27	712352
1957	0.0001674	0.00159	1781.43	3461.21	0.51	A_01_P1714461	ens|ENSMMUT00000002683|gb|JV670264|gb|JV453937|gb|JV453938	MRPS31	28S ribosomal protein S31, mitochondrial-like	700149
1958	0.0001687	0.0016	1954.41	10433.5	0.19	A_01_P000182	ens|ENSMMUT00000025613|gb|JV676100|gb|JV054823|gb|JV645298	ARMC12
1959	0.0001687	0.0016	103753	337086	0.31	A_01_P1817286	gb|JV491108|gb|JV566553|gb|JV528622|gb|JV478689	JV491108
1960	0.0001693	0.0016	406.37	801.69	0.51	A_01_P1800556	ref|NM_001265740|ens|ENSMMUT00000073720|ens|ENSMMUT00000073813|ens|ENSMMUT00000013325	CLDND1	claudin domain containing 1	698472
1961	0.0001693	0.0016	6443.32	3344.02	1.93	A_01_P000528	ens|ENSMMUT00000021458|gb|JV640080|gb|JV670418|gb|JV705134	ABCA7	ATP-binding cassette, sub-family A (ABC1), member 7	704976
1962	0.0001695	0.0016	36251.8	87089.1	0.42	A_01_P1675631	gb|JV720687|gb|JV529655|gb|JV590101|gb|JV590102	JV720687
1963	0.0001697	0.0016	11693.5	23917.7	0.49	A_01_P1778931		A_01_P1778931
1964	0.0001697	0.0016	4849.01	9705.09	0.5	A_01_P1689221	ref|NM_001257885|gb|JV567412|gb|JV669277|gb|JU473554	EIF1B	eukaryotic translation initiation factor 1B	717109
1965	0.0001698	0.0016	23632.8	6622.75	3.57	A_01_P1699236	gb|GQ153428|gb|AM902549|gb|LM608021|gb|LM608022	GQ153428
1966	0.0001698	0.0016	144.55	507.51	0.28	A_01_P1676621	ens|ENSMMUT00000031785|gb|JV656414|gb|JV066148|gb|JV551466	PMEPA1
1967	0.00017	0.0016	23445.2	6879.52	3.41	A_01_P013715	ens|ENSMMUT00000000598|gb|JV665046|gb|JU495969|gb|JV726475	SLC7A7	solute carrier family 7 (amino acid transporter light chain, y+L system), member 7	717196
1968	0.00017	0.0016	36391.1	111164	0.33	A_01_P1675961	ens|ENSMMUT00000039231|ens|ENSMMUT00000028954|ens|ENSMMUT00000073037|gb|JV047872	ENSMMUT00000039231
1969	0.0001706	0.00161	3225.02	6532.01	0.49	A_01_P1685381	ens|ENSMMUT00000079010|gb|JV047807|gb|JV624526|gb|JV045226	ENSMMUT00000079010
1970	0.0001708	0.00161	66.75	206.08	0.32	A_01_P016283	gb|XM_001085898|ref|XM_001086002|ref|XM_015118016|ref|XM_001086117	DYRK3	dual-specificity tyrosine-(Y)-phosphorylation regulated kinase 3	695163
1971	0.0001709	0.00161	844.49	376.74	2.24	A_01_P1743071	ens|ENSMMUT00000041354|gb|JV676115|gb|JV536789|gb|JV460311	KDM1B	lysine (K)-specific demethylase 1B	704663
1972	0.000171	0.00161	1508.06	372.66	4.05	A_01_P1706151	ens|ENSMMUT00000031621|gb|XM_002801367|ref|XM_001114560|ref|XM_015124691	SIGLEC9	sialic acid binding Ig-like lectin 9	719831
1973	0.0001715	0.00161	61.67	170.72	0.36	A_01_P1781861		A_01_P1781861
1974	0.0001715	0.00161	117.72	39.3	3	A_01_P1751056	ens|ENSMMUT00000009967|ens|ENSMMUT00000062846|ens|ENSMMUT00000009968|gb|JV553458	ENSMMUT00000009967
1975	0.0001723	0.00162	1854.06	720.39	2.57	A_01_P016200	gb|JU472368|ref|XM_015141010	TMEM173	transmembrane protein 173	694353
1976	0.0001731	0.00162	14398.9	36682.8	0.39	A_01_P1769921	ref|NM_001193577|ens|ENSMMUT00000031835|ens|ENSMMUT00000006578|ens|ENSMMUT00000011109	RPS2	ribosomal protein S2	693615
1977	0.0001735	0.00163	53.49	13.29	4.02	A_01_P1822971		A_01_P1822971
1978	0.0001737	0.00163	372.19	798.15	0.47	A_01_P010782	ens|ENSMMUT00000074464|gb|JU472932|gb|JV045258|gb|XM_001112220	TEX10	testis expressed 10	714536
1979	0.0001738	0.00163	60410.6	118798	0.51	A_01_P1806116		A_01_P1806116
1980	0.000175	0.00164	1866.46	4846.52	0.39	A_01_P1683261	ens|ENSMMUT00000013918|gb|JV622195|gb|JV587303|gb|JV474572	ZNF395	zinc finger protein 395	713700
1981	0.0001752	0.00164	712.12	1559.02	0.46	A_01_P1735941	ref|NM_001266435|ens|ENSMMUT00000011743|gb|JV568565|gb|JV491596	MPHOSPH10	M-phase phosphoprotein 10 (U3 small nucleolar ribonucleoprotein)	704207
1982	0.0001752	0.00164	37.02	17.32	2.14	A_01_P1833681	ens|ENSMMUT00000058978|ens|ENSMMUT00000004299	ACAA2	acetyl-CoA acyltransferase 2	709350
1983	0.0001756	0.00164	9014.99	28059.4	0.32	A_01_P1697011	ens|ENSMMUT00000015962|ens|ENSMMUT00000044200|ens|ENSMMUT00000028264|ens|ENSMMUT00000028269	ENSMMUT00000015962
1984	0.0001756	0.00164	272.01	106.77	2.55	A_01_P1769701	ens|ENSMMUT00000002708|ens|ENSMMUT00000059146|ens|ENSMMUT00000077302|ens|ENSMMUT00000071096	NAV1	neuron navigator 1	100426408
1985	0.0001757	0.00164	43.75	129.12	0.34	A_01_P1774081	ens|ENSMMUT00000057244|ref|XM_015147556|ref|XM_015147557	CISD1	CDGSH iron sulfur domain 1	701716
1986	0.0001759	0.00164	323.11	691.17	0.47	A_01_P014241	ref|NM_001194685|gb|JU325960|gb|JV058929|gb|JV614255	MACROD1	MACRO domain containing 1	717961
1987	0.000176	0.00164	1494.05	3400.76	0.44	A_01_P008589	ref|NM_001194570|gb|JU334160|gb|JU342413|gb|JU322862	RANGRF	RAN guanine nucleotide release factor	717206
1988	0.0001764	0.00164	409.52	99.65	4.11	A_01_P013359	gb|JV709572|gb|JU482544|gb|JU340384|ref|XM_015135486	JV709572
1989	0.0001764	0.00164	208.52	360.36	0.58	A_01_P1822921		A_01_P1822921
1990	0.0001769	0.00165	71.21	170.94	0.42	A_01_P1758236	ens|ENSMMUT00000022433|ens|ENSMMUT00000053642|gb|JU327913|gb|JV647306	ZNF620	zinc finger protein 620	100423711
1991	0.000177	0.00165	472.78	1281.36	0.37	A_01_P1805126	gb|JV047860|gb|JV624956|gb|JU335807|gb|JU335808	SMAP1
1992	0.000177	0.00165	1888.48	752.81	2.51	A_01_P1687456	ens|ENSMMUT00000016873|gb|JV059788|gb|JV467031|gb|JU472368	TMEM173	transmembrane protein 173	694353
1993	0.000177	0.00165	29382.4	48658.3	0.6	A_01_P1714161	ref|NM_001257897|ens|ENSMMUT00000024999|ens|ENSMMUT00000024997|ens|ENSMMUT00000016198	PABPC1
1994	0.0001773	0.00165	33.29	79.02	0.42	A_01_P1792961	ens|ENSMMUT00000013019|gb|XM_001100017|ref|XM_015115938	CXCR5	chemokine (C-X-C motif) receptor 5	701792
1995	0.0001777	0.00165	952.96	383.45	2.49	A_01_P1672046	ref|NM_001042643|gb|AF030432|gb|JU325158|gb|JU478987	CD226	CD226 molecule	703878
1996	0.0001777	0.00165	10719.3	5791.13	1.85	A_01_P1682606	ref|NM_001205127|ens|ENSMMUT00000029977|gb|JV551702|gb|JV551704	RTN4	reticulon 4	619181
1997	0.0001782	0.00165	8000.51	19237.5	0.42	A_01_P005453	ens|ENSMMUT00000007110|gb|JV523580|ref|XM_015116351	CCDC183
1998	0.0001784	0.00165	709.54	191.5	3.71	A_01_P1747216	gb|JU486285|gb|JV581348|gb|JU343277|gb|JV714559	JU486285
1999	0.0001784	0.00165	3835.75	1920.77	2	A_01_P018490	ens|ENSMMUT00000042541|gb|JU474416|gb|JV490598|gb|JV495872	CTBP2
[truncated: 1,694 more rows]

## Sheet: Day5 genes
	p-value	FDR	Geom mean of intensities in irradiated blood	Geom mean of intensities in sham-irradiated blood	Fold-change	UniqueID	Accession	Symbol	Name	EntrezID
1	< 1e-07	< 1e-07	257.22	20168.6	0.013	A_01_P015736	ref|NM_001261774|ens|ENSMMUT00000015560|gb|JV556166|gb|JV592116	TFDP2	transcription factor Dp-2 (E2F dimerization partner 2)	714655
2	< 1e-07	< 1e-07	66.6	10606.5	0.0063	A_01_P1775741	ens|ENSMMUT00000077846|ens|ENSMMUT00000016970|ens|ENSMMUT00000061659|gb|JV721380	SNCA	alpha-synuclein-like	706985
3	< 1e-07	< 1e-07	100.23	24196	0.0041	A_01_P017808	ref|NM_001194535|ens|ENSMMUT00000005566|gb|JV713858|ref|XM_015131918	PAQR9	progestin and adipoQ receptor family member IX	714170
4	< 1e-07	< 1e-07	1082.46	114882	0.0094	A_01_P1726606		A_01_P1726606
5	< 1e-07	< 1e-07	16.5	5055.18	0.0033	A_01_P1752981	ens|ENSMMUT00000023753|ens|ENSMMUT00000073932|ens|ENSMMUT00000066363|ens|ENSMMUT00000062537	ACSL6
6	< 1e-07	< 1e-07	1032.73	20250	0.051	A_01_P015920	ens|ENSMMUT00000061431|ref|XM_015120067|ref|XM_015120069	CD79B	CD79b molecule, immunoglobulin-associated beta	718218
7	< 1e-07	< 1e-07	399.28	21906.6	0.018	A_01_P012680	ens|ENSMMUT00000077347|gb|JV639289|gb|JV049045|gb|JU479808	NOSTRIN	nitric oxide synthase trafficker	705063
8	< 1e-07	< 1e-07	1895.59	221082	0.0086	A_01_P1810746	ref|XM_001098235	LOC701220
9	< 1e-07	< 1e-07	259.12	28014.4	0.0092	A_01_P007783	ref|NM_001265921|ens|ENSMMUT00000025494|gb|JV621419|gb|JV047568	STRADB	STE20-related kinase adaptor beta	641449
10	< 1e-07	< 1e-07	355.52	84142.3	0.0042	A_01_P1688231	ens|ENSMMUT00000016970|ens|ENSMMUT00000061659|gb|JV638906|gb|JV045139	SNCA	alpha-synuclein-like	706985
11	< 1e-07	< 1e-07	1286.77	331835	0.0039	A_01_P003662	ens|ENSMMUT00000011787|ens|ENSMMUT00000011786|gb|JU482366|gb|XM_002806252	ALAS2	aminolevulinate, delta-, synthase 2	704727
12	< 1e-07	< 1e-07	71.8	1022.05	0.07	A_01_P1811116	gb|DQ297180|gb|DQ297181|gb|DQ297179	DQ297180
13	< 1e-07	< 1e-07	24.67	2033.67	0.012	A_01_P1764651	ref|NM_001032964|gb|JV067835|gb|S70343|gb|JU324988	RHCE	Rh blood group, CcEe antigens	613023
14	< 1e-07	< 1e-07	34.98	9051.14	0.0039	A_01_P009962	ref|NM_001194455|ens|ENSMMUT00000015710	KLF1	Kruppel-like factor 1 (erythroid)	716842
15	< 1e-07	< 1e-07	162.94	2003.21	0.081	A_01_P1710306	ref|NM_001261525|gb|JU478000|ref|XM_015120067|ref|XM_015120069	CD79B	CD79b molecule, immunoglobulin-associated beta	718218
16	< 1e-07	< 1e-07	212.33	2172.63	0.098	A_01_P1735701	ens|ENSMMUT00000015825|gb|JV489849|gb|JV566772|gb|JV619465	BCL11A
17	< 1e-07	< 1e-07	26503.3	562820	0.047	A_01_P1670786	ref|NM_001044724|ref|NM_001266776|ens|ENSMMUT00000000859|gb|JU323109	HBA2
18	< 1e-07	< 1e-07	95.73	1401.04	0.068	A_01_P1826871	ens|ENSMMUT00000067202|gb|JU477994|ref|XM_015124095	CD79A
19	< 1e-07	< 1e-07	32.16	3358.67	0.0096	A_01_P1803851		A_01_P1803851
20	< 1e-07	< 1e-07	112.24	7475.01	0.015	A_01_P1715801		A_01_P1715801
21	< 1e-07	< 1e-07	1967.7	98460.8	0.02	A_01_P006642	gb|JU475857|gb|JV686030|gb|JV508943|gb|JV547020	GLRX5	glutaredoxin 5	702989
22	< 1e-07	< 1e-07	1361.78	49737.6	0.027	A_01_P009284	ens|ENSMMUT00000077204|gb|JV704442|gb|JU476924|ref|XM_015134929	ENSMMUT00000077204
23	< 1e-07	< 1e-07	2433.62	162683	0.015	A_01_P1825556	ens|ENSMMUT00000004809|gb|JV662614|gb|JU320387|gb|JU349088	ISCA1
24	< 1e-07	< 1e-07	4566.56	707.7	6.45	A_01_P1725866	ref|NM_001260837|ens|ENSMMUT00000032325|ens|ENSMMUT00000044130|gb|JV573085	DDB2	damage-specific DNA binding protein 2, 48kDa	713813
25	< 1e-07	< 1e-07	5611.59	64214.4	0.087	A_01_P019894	ref|NM_001257458|ens|ENSMMUT00000009420|gb|JV668709|gb|JV529745	FBXO7	F-box protein 7	717317
26	< 1e-07	< 1e-07	14589.1	2980.23	4.9	A_01_P013417	ref|NM_001260837|gb|JV496694|gb|JV535224|gb|JV053403	DDB2	damage-specific DNA binding protein 2, 48kDa	713813
27	< 1e-07	< 1e-07	34.88	240.2	0.15	A_01_P1737371	ens|ENSMMUT00000026980|gb|JU476750|ref|XM_015144753	BLK
28	< 1e-07	< 1e-07	22.43	558.06	0.04	A_01_P1790566	ref|XM_015112575|ref|XM_015112579|ref|XM_015112584	FCRL1	Fc receptor-like 1	718841
29	< 1e-07	< 1e-07	766.09	8331.81	0.092	A_01_P019702	ens|ENSMMUT00000032995|ref|XM_015124651|ref|XM_015124650|ref|XM_015124652	LOC719262
30	< 1e-07	< 1e-07	40.08	8267.26	0.0048	A_01_P1685731	ens|ENSMMUT00000064422|ref|XM_015142053|ref|XM_015142054	EPB42	erythrocyte membrane protein band 4.2-like	709427
31	< 1e-07	< 1e-07	1416.84	42640.3	0.033	A_01_P004020	gb|JU488776|gb|JV043890|ref|XM_015147377|ref|XM_015147387	JU488776
32	< 1e-07	< 1e-07	222.27	5901.94	0.038	A_01_P1742056	ens|ENSMMUT00000004347|ens|ENSMMUT00000004346|ref|XM_001096701|ref|XM_001096816	MBNL3	muscleblind-like splicing regulator 3	706102
33	< 1e-07	< 1e-07	1891.53	32290.9	0.059	A_01_P1683221	gb|JV668970|gb|JV565425|gb|JV638946|gb|JV600565	JV668970
34	< 1e-07	< 1e-07	32577.2	531334	0.061	A_01_P1671806	ref|NM_001164428|gb|GQ205391|gb|JV579933|gb|JU323322	HBB	hemoglobin, beta	715559
35	< 1e-07	< 1e-07	747.21	16521.3	0.045	A_01_P1733546	ref|NM_001261255|gb|JV641081|gb|JU322193|gb|JV050532	NUDT4	nudix (nucleoside diphosphate linked moiety X)-type motif 4	715385
36	< 1e-07	< 1e-07	196.63	57304.9	0.0034	A_01_P015051	ref|NM_001194245	FERD3L	Fer3-like (Drosophila)	708009
37	< 1e-07	< 1e-07	139.55	4083.33	0.034	A_01_P1727761	gb|JV536638|gb|JU340316|gb|JV054692|gb|JV460177	JV536638
38	< 1e-07	< 1e-07	2795.54	73160.5	0.038	A_01_P1675066	ref|NM_001257860|ens|ENSMMUT00000059977|gb|JV527903|gb|JV527904	SLC25A39	solute carrier family 25, member 39	714802
39	< 1e-07	< 1e-07	1084.8	23804.1	0.046	A_01_P006776	ref|NM_001261070|ens|ENSMMUT00000054259|gb|JV539577|gb|JV611649	FKBP8	FK506 binding protein 8, 38kDa	720232
40	< 1e-07	< 1e-07	50.99	3189.67	0.016	A_01_P1792696	ens|ENSMMUT00000027096|ens|ENSMMUT00000056067|ens|ENSMMUT00000079052|gb|JU487301	NFIX	nuclear factor I/X (CCAAT-binding transcription factor)	717108
41	< 1e-07	< 1e-07	1523.96	75315	0.02	A_01_P1759026	ref|NM_001261774|ens|ENSMMUT00000015562|ens|ENSMMUT00000067881|ens|ENSMMUT00000015561	TFDP2	transcription factor Dp-2 (E2F dimerization partner 2)	714655
42	< 1e-07	< 1e-07	1818.5	15391.8	0.12	A_01_P1792551		A_01_P1792551
43	< 1e-07	< 1e-07	19.63	570.57	0.034	A_01_P1696271	gb|DQ297181|gb|DQ297180|gb|DQ297179	DQ297181
44	< 1e-07	< 1e-07	7183.08	160209	0.045	A_01_P1670551	ref|NM_001037284|gb|AY680445|gb|JV048021|gb|JU332303	BNIP3L	BCL2/adenovirus E1B 19kDa interacting protein 3-like	641440
45	< 1e-07	< 1e-07	53279.4	582312	0.091	A_01_P000724	ref|NM_001266776|gb|JV059327|gb|JV635624|gb|JU485309	HBA1
46	< 1e-07	< 1e-07	16	661.34	0.024	A_01_P1726301	ens|ENSMMUT00000003916|ens|ENSMMUT00000043994|ens|ENSMMUT00000071815|gb|JV473783	SOX6	SRY (sex determining region Y)-box 6	697831
47	< 1e-07	< 1e-07	232.5	2532.54	0.092	A_01_P006757	ref|NM_001266129|gb|JV501934|gb|JU484094|gb|JU484095	RWDD3	RWD domain containing 3	709817
48	< 1e-07	< 1e-07	19.19	3979.78	0.0048	A_01_P1824791	ens|ENSMMUT00000003453|ref|XM_015122117|ref|XM_015122119|ref|XM_015122124	RNF152	ring finger protein 152	699091
49	< 1e-07	< 1e-07	64.08	2885.15	0.022	A_01_P1757661	ens|ENSMMUT00000046294|ens|ENSMMUT00000046292|gb|JU494560|gb|JV595427	HYAL3
50	< 1e-07	< 1e-07	173.36	1583.7	0.11	A_01_P1730126	ens|ENSMMUT00000042745|ens|ENSMMUT00000012144|ens|ENSMMUT00000012145|gb|JU485169	BLNK	B-cell linker	704363
51	< 1e-07	< 1e-07	46.35	1656.02	0.028	A_01_P000313	ref|NM_001193903	MEIOB	meiosis specific with OB domains	703322
52	< 1e-07	< 1e-07	107.81	3834.54	0.028	A_01_P001647	ref|NM_001266247|ens|ENSMMUT00000065772|ens|ENSMMUT00000013120|gb|JU333046	SESN3	sestrin 3	699329
53	< 1e-07	< 1e-07	118.13	2167.34	0.055	A_01_P1768696	ens|ENSMMUT00000045476|ens|ENSMMUT00000005729|ens|ENSMMUT00000005732|ens|ENSMMUT00000005730	FCRLA
54	< 1e-07	< 1e-07	47.42	1135.05	0.042	A_01_P1742696	ref|NM_001266882|ens|ENSMMUT00000013236|gb|JV051310|gb|JV706555	CLIC2	chloride intracellular channel 2	703475
55	< 1e-07	< 1e-07	566.19	9964.14	0.057	A_01_P009611	ref|NM_001172161|gb|JU472585|gb|JV528910|gb|JV452442	ARL4A
56	< 1e-07	< 1e-07	2526.43	56486.3	0.045	A_01_P011219	gb|JV645418|gb|JU321194|gb|JU474702|gb|JV498452	JV645418
57	< 1e-07	< 1e-07	699.31	6245.2	0.11	A_01_P009482	gb|JV686808|gb|JV686809|gb|JV471376|gb|XM_002799126	JV686808
58	< 1e-07	< 1e-07	127.5	8218.11	0.016	A_01_P013833	ens|ENSMMUT00000007831|ref|XM_001086222	TRIM58	tripartite motif containing 58	699182
59	< 1e-07	< 1e-07	10.73	97.57	0.11	A_01_P020014	ens|ENSMMUT00000017774|gb|JU326855|gb|XM_001097523	CMTM8	CKLF-like MARVEL transmembrane domain containing 8	704234
60	< 1e-07	< 1e-07	94.09	904.46	0.1	A_01_P1682286	gb|JU471351|gb|JU488124|gb|JV452804|gb|JV686809	JU471351
61	< 1e-07	< 1e-07	145.25	3683.87	0.039	A_01_P011186	ref|NM_001261628|ens|ENSMMUT00000045895|ens|ENSMMUT00000005055|gb|JV578882	POC1B	POC1 centriolar protein homolog B (Chlamydomonas)	709011
62	< 1e-07	< 1e-07	303.01	13952.3	0.022	A_01_P011761	gb|XM_001100946	ICAM4
63	< 1e-07	< 1e-07	3017.22	186862	0.016	A_01_P016913	ref|NM_001193704	HBM	hemoglobin, mu	694058
64	< 1e-07	< 1e-07	1005.62	174.87	5.75	A_01_P001218	gb|JV050615|gb|JV705973|gb|JU338205|gb|JU479461	JV050615
65	< 1e-07	< 1e-07	62.51	4153.33	0.015	A_01_P004940	ens|ENSMMUT00000019138|gb|JU489295|gb|XM_001113799|ref|XM_015117230	HEMGN	hemogen	715562
66	< 1e-07	< 1e-07	26.66	233.8	0.11	A_01_P1690281	ens|ENSMMUT00000014190|ens|ENSMMUT00000074721|gb|JV045643|gb|JV528965	AP1S1
67	< 1e-07	< 1e-07	172.46	2435.74	0.071	A_01_P1742061	ens|ENSMMUT00000047789|ens|ENSMMUT00000004348|gb|JV655920|ref|XM_015128203	MBNL3	muscleblind-like splicing regulator 3	706102
68	< 1e-07	< 1e-07	186.75	3550.72	0.053	A_01_P011600	gb|JV051311|gb|JU479934	JV051311
69	< 1e-07	< 1e-07	97.59	2212.59	0.044	A_01_P015887	ens|ENSMMUT00000045475|gb|XM_001118111|ref|XM_015113959|ref|XM_015113964	FCRLA
70	< 1e-07	< 1e-07	3211.54	22652.7	0.14	A_01_P1718761		A_01_P1718761
71	< 1e-07	< 1e-07	214.92	1086.84	0.2	A_01_P1711411	ref|NM_001194836|gb|JU477055|gb|JV602161|gb|JV592561	UBE2I	ubiquitin-conjugating enzyme E2I	722434
72	< 1e-07	< 1e-07	164.73	2680.74	0.061	A_01_P1820306		A_01_P1820306
73	< 1e-07	< 1e-07	9657.6	49502.2	0.2	A_01_P018853	ref|NM_001265796|gb|JU339905|gb|JV459284|gb|JV644470	EEF2
74	< 1e-07	< 1e-07	67.58	2575.73	0.026	A_01_P1689976	ens|ENSMMUT00000006043|ens|ENSMMUT00000006040|gb|JV057153|gb|JV711455	BACE2	beta-site APP-cleaving enzyme 2	715330
75	< 1e-07	< 1e-07	347.88	23061.2	0.015	A_01_P002155	ens|ENSMMUT00000016482|gb|JU485894|gb|JV060098|gb|JV714040	AQP1	aquaporin 1 (Colton blood group)	694735
76	< 1e-07	< 1e-07	42.69	312.21	0.14	A_01_P1791071	ens|ENSMMUT00000017742|gb|JV658013|gb|JV589892|gb|JU472189	BCL7A	B-cell CLL/lymphoma 7A	705028
77	< 1e-07	< 1e-07	66.08	16.51	4	A_01_P1760791	ens|ENSMMUT00000028333|gb|JV539500|gb|JV576953	ZKSCAN5	zinc finger with KRAB and SCAN domains 5	718769
78	< 1e-07	< 1e-07	505.13	25382.3	0.02	A_01_P001962	ens|ENSMMUT00000061998|gb|JV593446|gb|JV639043|gb|JV557667	FSD1
79	< 1e-07	< 1e-07	22.3	1061.98	0.021	A_01_P1760011	ens|ENSMMUT00000006040|ens|ENSMMUT00000006043|gb|JV711457|gb|JV501690	BACE2	beta-site APP-cleaving enzyme 2	715330
80	< 1e-07	< 1e-07	1776.54	11532.2	0.15	A_01_P008029	gb|JV632754|gb|JV597675|gb|XM_002808091|ref|XM_015116335	CLIC3
81	< 1e-07	< 1e-07	88.5	429.39	0.21	A_01_P004717	ens|ENSMMUT00000024705|gb|JV500763|gb|JV462753|gb|JV539189	PES1
82	< 1e-07	< 1e-07	65.91	2712.22	0.024	A_01_P1821486	ens|ENSMMUT00000055095	ENSMMUT00000055095
83	< 1e-07	< 1e-07	134.21	2559.73	0.052	A_01_P1679396	ens|ENSMMUT00000069944|gb|JU496425|gb|XM_001086364|ref|XM_015114069	MS4A1	membrane-spanning 4-domains, subfamily A, member 1	696843
84	< 1e-07	< 1e-07	154.85	6818.2	0.023	A_01_P1674276	gb|JV536906|gb|JV574721|gb|JV609072|gb|JV460452	JV536906
85	< 1e-07	< 1e-07	830.52	6313.24	0.13	A_01_P1682291	gb|JV452803|gb|JV452804|gb|JV686809|gb|JV686808	JV452803
86	< 1e-07	< 1e-07	9781.33	139340	0.07	A_01_P1694306	gb|AY680445|gb|JV048021|gb|JU332303|gb|JV565426	BNIP3L	BCL2/adenovirus E1B 19kDa interacting protein 3-like	641440
87	< 1e-07	< 1e-07	122.1	5359.93	0.023	A_01_P1804021	ens|ENSMMUT00000006040|ens|ENSMMUT00000054105|gb|JV577520|gb|JV711455	BACE2	beta-site APP-cleaving enzyme 2	715330
88	< 1e-07	< 1e-07	301.25	1682.31	0.18	A_01_P1671601	ref|NM_001145533|ens|ENSMMUT00000014867|gb|AB458513	CD1C	CD1c molecule	717148
89	< 1e-07	< 1e-07	26.38	619.15	0.043	A_01_P1692016	ref|NM_001266603|ens|ENSMMUT00000006929|gb|JV637740|gb|JV635594	FAM46C	family with sequence similarity 46, member C	714457
90	< 1e-07	< 1e-07	63.19	2782.11	0.023	A_01_P1670506	ref|NM_001032964|gb|JV067835|gb|S70343|gb|JU324988	RHCE	Rh blood group, CcEe antigens	613023
91	< 1e-07	< 1e-07	120.43	4039.67	0.03	A_01_P1819391		A_01_P1819391
92	< 1e-07	< 1e-07	446.68	2805.06	0.16	A_01_P1702576	ens|ENSMMUT00000022133	CBARP
93	< 1e-07	< 1e-07	83.58	13.04	6.41	A_01_P1757741	gb|JV650142|gb|JV059780|gb|XM_001109321|ref|XM_015130915	JV650142
94	< 1e-07	< 1e-07	61.31	749.55	0.082	A_01_P013047		A_01_P013047
95	< 1e-07	< 1e-07	4989.51	32579.4	0.15	A_01_P1814906	ens|ENSMMUT00000076673|ens|ENSMMUT00000044298|gb|JV728192|gb|JU328641	RBX1
96	< 1e-07	< 1e-07	3626.74	55038.1	0.066	A_01_P003550	ref|NM_001266789|ens|ENSMMUT00000041520|gb|JV046790|gb|JU322217	GMDS	GDP-mannose 4,6-dehydratase	707051
97	< 1e-07	< 1e-07	6350.13	49477.7	0.13	A_01_P011077	gb|JV619197|gb|JV547720|gb|JV471304|gb|JV063226	JV619197
98	< 1e-07	< 1e-07	3032.02	32746.9	0.093	A_01_P004372	ref|NM_001260810|ens|ENSMMUT00000033510|ens|ENSMMUT00000072560|gb|JV659451	TRAK2	trafficking protein, kinesin binding 2	701779
99	< 1e-07	< 1e-07	1813.36	496.16	3.65	A_01_P005178	ens|ENSMMUT00000004557|gb|JV554636|gb|JV554637|gb|JV721134	ZMAT3	zinc finger, matrin-type 3	710132
100	< 1e-07	< 1e-07	40.34	2180.15	0.019	A_01_P012674	gb|JV602367|gb|JV452384|gb|JV528631	TMOD1	tropomodulin 1	715838
101	< 1e-07	< 1e-07	10.19	256.68	0.04	A_01_P1720516	ens|ENSMMUT00000019358|gb|JV480301|gb|JV694942|gb|JV592289	LOC696960
102	< 1e-07	< 1e-07	19628	337086	0.058	A_01_P1817286	gb|JV491108|gb|JV566553|gb|JV528622|gb|JV478689	JV491108
103	< 1e-07	< 1e-07	129.73	4603.94	0.028	A_01_P1776649	ref|XR_001440688	LOC721850
104	< 1e-07	< 1e-07	35.43	418.77	0.085	A_01_P1673781	ens|ENSMMUT00000005550|ens|ENSMMUT00000038432|ref|XM_002801337|ref|XM_015124514	LOC100429401	lutropin subunit beta-like	100429401
105	< 1e-07	< 1e-07	156.76	17581.3	0.0089	A_01_P1798146	ref|NM_001104594|ens|ENSMMUT00000069051|ens|ENSMMUT00000040639|ens|ENSMMUT00000016096	PGA4
106	< 1e-07	< 1e-07	21.51	130.89	0.16	A_01_P1753641		A_01_P1753641
107	< 1e-07	< 1e-07	183.55	7559.97	0.024	A_01_P009823	gb|JV459788|gb|JV459784|gb|JV459786|gb|JV636020	JV459788
108	< 1e-07	< 1e-07	3296	28477	0.12	A_01_P1772601		A_01_P1772601
109	< 1e-07	< 1e-07	1052.67	9045.13	0.12	A_01_P1673601	ens|ENSMMUT00000021882|gb|JU473521|gb|JV601678|gb|JV043536	BLVRB	biliverdin reductase B (flavin reductase (NADPH))	703020
110	< 1e-07	< 1e-07	18737.9	78080.4	0.24	A_01_P1780401	ref|NM_001195756|ens|ENSMMUT00000067421|ens|ENSMMUT00000022622|gb|JV660426	UBA52	ubiquitin A-52 residue ribosomal protein fusion product 1	720243
111	< 1e-07	< 1e-07	269.41	55.11	4.89	A_01_P1759861	ens|ENSMMUT00000005931|ens|ENSMMUT00000005932|ens|ENSMMUT00000059481|ens|ENSMMUT00000068039	TRPM2
112	< 1e-07	< 1e-07	70.86	4072.94	0.017	A_01_P1731376	ens|ENSMMUT00000064871|gb|JV558105|gb|JV545050|gb|JV520563	MAFK
113	< 1e-07	< 1e-07	986.66	322.2	3.06	A_01_P1819111	ens|ENSMMUT00000014783|gb|JV684401|gb|JV617065|gb|JV529000	MGAT5	mannosyl (alpha-1,6-)-glycoprotein beta-1,6-N-acetyl-glucosaminyltransferase	709108
114	< 1e-07	< 1e-07	22.33	356.92	0.063	A_01_P1710866	ens|ENSMMUT00000030762|ref|XM_015120476|ref|XM_015120475	ENSMMUT00000030762
115	< 1e-07	< 1e-07	6829.46	58216.1	0.12	A_01_P1777356		A_01_P1777356
116	< 1e-07	< 1e-07	8.74	1111.17	0.0079	A_01_P1694656	ref|NM_001265921|ens|ENSMMUT00000066535|ens|ENSMMUT00000024802|ens|ENSMMUT00000064705	STRADB	STE20-related kinase adaptor beta	641449
117	< 1e-07	< 1e-07	5291.43	44865.6	0.12	A_01_P1723066		A_01_P1723066
118	< 1e-07	< 1e-07	17.09	217.22	0.079	A_01_P1749586		A_01_P1749586
119	< 1e-07	< 1e-07	1021.57	6010.66	0.17	A_01_P008095	ens|ENSMMUT00000013019|ref|XM_001100017|ref|XM_015115938	CXCR5	chemokine (C-X-C motif) receptor 5	701792
120	< 1e-07	< 1e-07	240.29	1281.36	0.19	A_01_P1805126	gb|JV047860|gb|JV624956|gb|JU335807|gb|JU335808	SMAP1
121	< 1e-07	< 1e-07	12.12	578.99	0.021	A_01_P1743556	ens|ENSMMUT00000016985	TRIM10	tripartite motif containing 10	710173
122	< 1e-07	< 1e-07	17.71	118.65	0.15	A_01_P014970	ens|ENSMMUT00000008948|gb|JU481806|gb|JV708707|gb|JU326150	E2F5	E2F transcription factor 5, p130-binding	703352
123	< 1e-07	< 1e-07	3244.24	1135.37	2.86	A_01_P006290	ens|ENSMMUT00000012462|ens|ENSMMUT00000012464|gb|JU476751|gb|JU491373	MYO1G	myosin-Ig-like	698101
124	< 1e-07	< 1e-07	58.12	605.44	0.096	A_01_P1741941	ref|NM_001193853|ens|ENSMMUT00000022042|ens|ENSMMUT00000053896|gb|JV682581	DCAF12L2	DDB1 and CUL4 associated factor 12-like 2	700397
125	< 1e-07	< 1e-07	642.21	2841.7	0.23	A_01_P1765126		A_01_P1765126
126	< 1e-07	< 1e-07	159.82	1526.78	0.1	A_01_P011470	ens|ENSMMUT00000047890|gb|XM_002806330|ref|XM_015127815	ENSMMUT00000047890
127	< 1e-07	< 1e-07	297.62	14667.1	0.02	A_01_P1673327	ens|ENSMMUT00000056067|ens|ENSMMUT00000079052|gb|JV617720|gb|JV600734	NFIX	nuclear factor I/X (CCAAT-binding transcription factor)	717108
128	< 1e-07	< 1e-07	99592.3	310391	0.32	A_01_P1780226	ens|ENSMMUT00000005482|gb|JV658226|gb|JV658227|gb|XM_002803987	RPS18	ribosomal protein S18	713939
129	< 1e-07	< 1e-07	81.33	372.96	0.22	A_01_P007819	gb|JV647539|gb|JV540072|gb|JV463613|gb|JV501628	JV647539
130	< 1e-07	< 1e-07	14936.9	61061.5	0.24	A_01_P1759336	ens|ENSMMUT00000015668|ref|XM_001092853	ENSMMUT00000015668
131	< 1e-07	< 1e-07	865.74	9090.32	0.095	A_01_P008711	gb|JV452605|gb|JV566242|gb|JV638175|gb|JV489683	JV452605
132	< 1e-07	< 1e-07	501.22	53.14	9.43	A_01_P1769706	ens|ENSMMUT00000075727|gb|JV710998|gb|JV500998|gb|JV056646	PHLDA3
133	< 1e-07	< 1e-07	231.95	58.06	3.99	A_01_P007778	gb|JV055218|gb|JU482783|gb|JV645702|gb|JV636039	JV055218
134	< 1e-07	< 1e-07	3658.58	13658.6	0.27	A_01_P1828631		A_01_P1828631
135	< 1e-07	< 1e-07	1024.14	14435.5	0.071	A_01_P006244	gb|JU348316|ref|XR_009909	IFRD2	interferon-related developmental regulator 2	702959
136	< 1e-07	< 1e-07	2987.18	36948.2	0.081	A_01_P007710	ens|ENSMMUT00000000098|gb|JV532737|gb|JV672356|gb|JV051162	FAM210B
137	< 1e-07	< 1e-07	2306.68	36116.4	0.064	A_01_P1679006	ens|ENSMMUT00000004809|gb|JV600394|gb|JV566490|gb|JV451923	ISCA1
138	< 1e-07	< 1e-07	1384.59	16181.7	0.086	A_01_P012716	gb|JU485310|ref|XM_002802338	JU485310
139	< 1e-07	< 1e-07	24.05	121.79	0.2	A_01_P1673511	ens|ENSMMUT00000024777|ens|ENSMMUT00000071031|ens|ENSMMUT00000024776|ens|ENSMMUT00000072711	CD22	CD22 molecule	718593
140	< 1e-07	< 1e-07	752.18	45421.4	0.017	A_01_P003709	ens|ENSMMUT00000054636|ens|ENSMMUT00000001287|ref|XM_015126030|ref|XM_015126029	AHSP	alpha hemoglobin stabilizing protein	714392
141	< 1e-07	< 1e-07	4090.79	19237.5	0.21	A_01_P005453	ens|ENSMMUT00000007110|gb|JV523580|ref|XM_015116351	CCDC183
142	< 1e-07	< 1e-07	174.48	2246.14	0.078	A_01_P1725701	ens|ENSMMUT00000015364|gb|JV596561|gb|JV699354|gb|JV560986	SLC43A1	solute carrier family 43, member 1	706053
143	< 1e-07	< 1e-07	317.07	1517.3	0.21	A_01_P1707576	ens|ENSMMUT00000065246|ens|ENSMMUT00000068918|gb|JV637771|gb|JV637772	TCF4	transcription factor 4	695814
144	< 1e-07	< 1e-07	100864	290740	0.35	A_01_P017689	ens|ENSMMUT00000005482|gb|JV554022|gb|JV658226|gb|JV658227	RPS18	ribosomal protein S18	713939
145	< 1e-07	< 1e-07	337.77	16347.1	0.021	A_01_P1673326	ens|ENSMMUT00000056067|ens|ENSMMUT00000079052|gb|JV617720|gb|JV600734	NFIX	nuclear factor I/X (CCAAT-binding transcription factor)	717108
146	< 1e-07	< 1e-07	352.6	5617.92	0.063	A_01_P011327	gb|JV573926|gb|JV608386|gb|JV675491|gb|JV536084	JV573926
147	< 1e-07	< 1e-07	71.06	851.25	0.083	A_01_P1704071	ref|NM_001194691|ens|ENSMMUT00000027629|gb|JV465575|gb|JV681165	SLC25A42	solute carrier family 25, member 42	720321
148	< 1e-07	< 1e-07	216.9	1366.04	0.16	A_01_P014268	ref|NM_001265862|ens|ENSMMUT00000005213|gb|JV076217|gb|JV666247	CD40	CD40 molecule, TNF receptor superfamily member 5	707749
149	< 1e-07	< 1e-07	11315.1	100471	0.11	A_01_P008348	ref|NM_001194597|ens|ENSMMUT00000038672|ens|ENSMMUT00000019544|gb|JV636812	BABAM1
150	< 1e-07	< 1e-07	793.99	3318.92	0.24	A_01_P1753317	ref|NM_001260813|gb|JV563790|gb|JV048789|gb|JV599136	RNF14	ring finger protein 14	705363
151	< 1e-07	< 1e-07	9600.77	41410.9	0.23	A_01_P1800341	gb|XM_002801546	TAL1
152	< 1e-07	< 1e-07	299.29	2901.35	0.1	A_01_P1689301	ref|NM_001257454|ens|ENSMMUT00000014771|gb|JV489910|gb|JV687236	DCUN1D1	DCN1, defective in cullin neddylation 1, domain containing 1 (S. cerevisiae)	708357
153	< 1e-07	< 1e-07	2945.31	25354.3	0.12	A_01_P004787	ens|ENSMMUT00000079039|gb|JV601678|gb|JV043536|gb|JV478611	BLVRB	biliverdin reductase B (flavin reductase (NADPH))	703020
154	< 1e-07	< 1e-07	105.6	1012.8	0.1	A_01_P1712341	ens|ENSMMUT00000009621|ens|ENSMMUT00000039414|gb|JU496415|gb|XM_001103043	CD19	CD19 molecule	705211
155	< 1e-07	< 1e-07	18.7	92.65	0.2	A_01_P1711436	ref|XM_015125277|ref|XM_015125274|ref|XM_015125278|ref|XM_015125275	CCDC154	coiled-coil domain containing 154	100429196
156	< 1e-07	< 1e-07	5608.99	20958.8	0.27	A_01_P002159	ref|NM_001258059|ens|ENSMMUT00000007495|gb|JU474060	GRAP	GRB2-related adaptor protein	702473
157	< 1e-07	< 1e-07	606.37	5147.85	0.12	A_01_P018442	ens|ENSMMUT00000029618|gb|JV571029|gb|JV672787|gb|JV605739	JOSD2
158	< 1e-07	< 1e-07	634.86	23.99	26.46	A_01_P1740861	ref|NM_001193467|ens|ENSMMUT00000021072|ens|ENSMMUT00000021071	EDA2R	ectodysplasin A2 receptor	710244
159	< 1e-07	< 1e-07	884.43	264.82	3.34	A_01_P1675736	ens|ENSMMUT00000022693|gb|JU492141|gb|XR_013776	SPN
160	< 1e-07	< 1e-07	1710.16	239.1	7.15	A_01_P1788821		A_01_P1788821
161	< 1e-07	< 1e-07	431.09	2590.12	0.17	A_01_P012805	gb|JV047487|gb|XM_001108807	BANK1	B-cell scaffold protein with ankyrin repeats 1	710040
162	< 1e-07	< 1e-07	756.98	4029.4	0.19	A_01_P1830913		A_01_P1830913
163	< 1e-07	< 1e-07	272.82	3566.53	0.076	A_01_P002594	ref|NM_001260717|ens|ENSMMUT00000008370|gb|JV490427|gb|JV490428	BCL2L1	BCL2-like 1	713035
164	< 1e-07	< 1e-07	457.73	3124.64	0.15	A_01_P008370	gb|JU323411|gb|JV637148	NDUFAF2	NADH dehydrogenase (ubiquinone) complex I, assembly factor 2	693441
165	< 1e-07	< 1e-07	1490.07	111.99	13.3	A_01_P1735961	ens|ENSMMUT00000010022|ens|ENSMMUT00000043489|ens|ENSMMUT00000043486|ens|ENSMMUT00000043490	ENSMMUT00000010022
166	< 1e-07	< 1e-07	26819.4	81543.4	0.33	A_01_P1735456	gb|XR_013347|ref|XM_001110418|ref|XR_001444834|ref|XR_001439116	XR_013347
167	< 1e-07	< 1e-07	14.88	417.32	0.036	A_01_P1772736	gb|JV497943|gb|JV709285|gb|JV536437|gb|JV054506	JV497943
168	< 1e-07	< 1e-07	449.43	3575.67	0.13	A_01_P009512	ens|ENSMMUT00000072711|gb|JV075806|gb|JV665800|gb|JU350688	CD22	CD22 molecule	718593
169	< 1e-07	< 1e-07	47.71	2162.29	0.022	A_01_P016197	ens|ENSMMUT00000023524|gb|JV068144|gb|JV658305|gb|XM_001089747	ACSM3	acyl-CoA synthetase medium-chain family member 3	696622
170	< 1e-07	< 1e-07	669.45	5683.53	0.12	A_01_P004325	ref|NM_001261798|ens|ENSMMUT00000010464|gb|JV584703|gb|JV687121	PNOC	prepronociceptin	713633
171	< 1e-07	< 1e-07	387.84	1670.1	0.23	A_01_P1681306	ref|NM_001261237|ens|ENSMMUT00000009345|ens|ENSMMUT00000055861|gb|JV046229	CREBL2	cAMP responsive element binding protein-like 2	696952
172	< 1e-07	< 1e-07	533.44	12453.7	0.043	A_01_P1803991	ens|ENSMMUT00000014389|ens|ENSMMUT00000055131|gb|JV488741|gb|JV728030	URB1
173	< 1e-07	< 1e-07	36940.9	138989	0.27	A_01_P1784741		A_01_P1784741
174	< 1e-07	< 1e-07	71.16	446.23	0.16	A_01_P1690171	ens|ENSMMUT00000042501|gb|JV464811|gb|JV680479|gb|JV058008	ENSMMUT00000042501
175	< 1e-07	< 1e-07	1525.66	10739.2	0.14	A_01_P002335	ens|ENSMMUT00000032324|gb|JV549245|ref|XM_015131305|ref|XM_015131307	SLC25A38	solute carrier family 25 member 38-like	693614
176	< 1e-07	< 1e-07	64624	250718	0.26	A_01_P001805	ref|NM_001194406|gb|JV639485|gb|JV043684|gb|JU470489	WDR83OS
177	< 1e-07	< 1e-07	4985.14	20431.6	0.24	A_01_P1816976	ens|ENSMMUT00000023936|gb|JV719917|gb|JU329084|gb|JV588997	ENSMMUT00000023936
178	< 1e-07	< 1e-07	29.18	606.48	0.048	A_01_P008042	gb|JV592130|ref|XM_015134478	TFR2	transferrin receptor 2	719240
179	< 1e-07	< 1e-07	309.55	4716.85	0.066	A_01_P1708686	ens|ENSMMUT00000006915|gb|JV054196|gb|JV573926|gb|JV608386	CENPV
180	< 1e-07	< 1e-07	1843.04	319.77	5.76	A_01_P1820991	gb|JU472351|ref|XM_015117058|ref|XM_015117059	SLC46A2	solute carrier family 46, member 2	719542
181	< 1e-07	< 1e-07	49.64	184.04	0.27	A_01_P019040	ens|ENSMMUT00000068023|ref|XM_015140734|ref|XM_015140736|ref|XM_015140739	RAD50	RAD50 homolog (S. cerevisiae)	710718
182	< 1e-07	< 1e-07	100880	268155	0.38	A_01_P1782681	ref|NM_001266916|gb|JV047876|gb|JV625109|gb|CK231504	RPS14	ribosomal protein S14	710901
183	< 1e-07	< 1e-07	1114.09	5079.08	0.22	A_01_P011968	gb|JV635420|gb|JU470475|gb|JV593212|gb|JV044169	MOGS	mannosyl-oligosaccharide glucosidase	708913
184	< 1e-07	< 1e-07	23665	70627.5	0.34	A_01_P1783708		A_01_P1783708
185	< 1e-07	< 1e-07	19821.7	51982.8	0.38	A_01_P1699806	ref|NM_001265744|gb|JV658149|gb|JV068012|gb|JV625062	RPL35A	ribosomal protein L35a	714858
186	< 1e-07	< 1e-07	3763.96	702.64	5.36	A_01_P1753951	ens|ENSMMUT00000003781|gb|JU485386|gb|JU325949|gb|XM_001086179	HK3	hexokinase 3 (white cell)	698120
187	< 1e-07	< 1e-07	4340.96	45923.4	0.095	A_01_P1686841		A_01_P1686841
188	< 1e-07	< 1e-07	1734.69	8712.81	0.2	A_01_P001634	ref|NM_001261484|ens|ENSMMUT00000014295|gb|JV487062|gb|JV562952	RAB11B	RAB11B, member RAS oncogene family	707462
189	< 1e-07	< 1e-07	29.37	386.76	0.076	A_01_P015372	gb|JU486598|gb|XM_001090721	XKRX	XK, Kell blood group complex subunit-related, X-linked	701721
190	< 1e-07	< 1e-07	13102.4	79428.6	0.16	A_01_P001067	ens|ENSMMUT00000076673|gb|JV564894|gb|JV453345|gb|JV703177	RBX1
191	< 1e-07	< 1e-07	918.74	7280.92	0.13	A_01_P015446	ref|NM_001266660|ens|ENSMMUT00000020856|ens|ENSMMUT00000043659|gb|JV045500	HMBS	hydroxymethylbilane synthase	702943
192	< 1e-07	< 1e-07	6676.61	22480.4	0.3	A_01_P1831956	ens|ENSMMUT00000059910|gb|JV466488|gb|JU342556|gb|JV649665	HADHB	hydroxyacyl-CoA dehydrogenase/3-ketoacyl-CoA thiolase/enoyl-CoA hydratase (trifunctional protein), beta subunit	698025
193	< 1e-07	< 1e-07	22951.8	67781.1	0.34	A_01_P1758186		A_01_P1758186
194	< 1e-07	< 1e-07	12.48	69.55	0.18	A_01_P1804321		A_01_P1804321
195	< 1e-07	< 1e-07	854.72	3732.75	0.23	A_01_P1674271	ens|ENSMMUT00000065246|ens|ENSMMUT00000068918|gb|JV637771|gb|JV637772	TCF4	transcription factor 4	695814
196	< 1e-07	< 1e-07	2654.8	18735	0.14	A_01_P1774411	gb|JV619197|gb|JV547720|gb|JV471304|gb|JV063226	JV619197
197	< 1e-07	< 1e-07	2876.56	9094.1	0.32	A_01_P1779936		A_01_P1779936
198	< 1e-07	< 1e-07	14.8	88.42	0.17	A_01_P1712536	ens|ENSMMUT00000060375|ens|ENSMMUT00000068178|ens|ENSMMUT00000018041|gb|JV727743	ZNF646	zinc finger protein 646	712774
199	< 1e-07	< 1e-07	1134.86	458.31	2.48	A_01_P000838	ens|ENSMMUT00000044047|gb|JV491277|gb|JV566435|gb|JV529375	TOM1	target of myb1 (chicken)	717499
200	< 1e-07	< 1e-07	12414	2976.03	4.17	A_01_P002585	ref|NM_001194722|gb|JV603194|gb|JV670290|gb|JV530601	CDKN1A	cyclin-dependent kinase inhibitor 1A (p21, Cip1)	719199
201	< 1e-07	< 1e-07	74817	251872	0.3	A_01_P1793416		A_01_P1793416
202	< 1e-07	< 1e-07	102.27	1218.5	0.084	A_01_P008957	ens|ENSMMUT00000041007|ref|XM_015136013	SLC44A4	solute carrier family 44, member 4	715779
203	< 1e-07	< 1e-07	199.51	646.67	0.31	A_01_P006225	ens|ENSMMUT00000068514|ens|ENSMMUT00000003517|gb|JV494220|gb|JV456422	CLPTM1	cleft lip and palate associated transmembrane protein 1	718306
204	< 1e-07	< 1e-07	20454.5	79739.5	0.26	A_01_P1811456		A_01_P1811456
205	< 1e-07	< 1e-07	41212	162926	0.25	A_01_P014623	ref|NM_001195756|ens|ENSMMUT00000072679|gb|JV592534|gb|JV592535	UBA52	ubiquitin A-52 residue ribosomal protein fusion product 1	720243
206	< 1e-07	6.53e-06	12344.3	54071.5	0.23	A_01_P1821961		A_01_P1821961
207	< 1e-07	6.53e-06	42091.4	222366	0.19	A_01_P1830651	ref|NM_001261207|ens|ENSMMUT00000005540|ens|ENSMMUT00000002934|ens|ENSMMUT00000059931	FTL
208	< 1e-07	6.53e-06	39.31	336.34	0.12	A_01_P1826096		A_01_P1826096
209	< 1e-07	6.53e-06	80.19	526.17	0.15	A_01_P020182	ens|ENSMMUT00000025530|gb|JV634700|gb|JV599549|gb|JU337306	ENSMMUT00000025530
210	< 1e-07	6.53e-06	10582.7	42250.1	0.25	A_01_P003506	ens|ENSMMUT00000054935|gb|JV554365|gb|JV693013|gb|JV590449	PRSS22
211	< 1e-07	6.53e-06	15220.4	71666.2	0.21	A_01_P1783214	ens|ENSMMUT00000015668|ref|XM_001092853	ENSMMUT00000015668
212	< 1e-07	6.53e-06	20.15	245.41	0.082	A_01_P1786131	gb|JV708712|gb|JU339879|gb|XM_002804607|ref|XM_015141333	JV708712
213	< 1e-07	6.53e-06	16.8	601.62	0.028	A_01_P1821071	ref|NM_001265684|ens|ENSMMUT00000017196|ens|ENSMMUT00000073181|ens|ENSMMUT00000059853	TMOD1	tropomodulin 1	715838
214	< 1e-07	6.53e-06	61.21	268.07	0.23	A_01_P1827861		A_01_P1827861
215	< 1e-07	6.53e-06	141.88	1005.48	0.14	A_01_P1683256	ref|NM_001261798|ens|ENSMMUT00000010464|gb|JV510119|gb|JV619585	PNOC	prepronociceptin	713633
216	< 1e-07	6.53e-06	12516.6	3157.77	3.96	A_01_P013592	ens|ENSMMUT00000014688|ref|XM_015130780	CISH	cytokine inducible SH2-containing protein	701456
217	< 1e-07	6.53e-06	4182.27	1203.77	3.47	A_01_P1731606	ens|ENSMMUT00000047254|gb|JV722354|ref|XM_001113373	C3AR1	complement component 3a receptor 1	716086
218	< 1e-07	6.53e-06	80.82	478.61	0.17	A_01_P1789406	ens|ENSMMUT00000065246|ens|ENSMMUT00000068918|gb|JV592030|gb|JV069754	TCF4	transcription factor 4	695814
219	< 1e-07	6.53e-06	11967	118674	0.1	A_01_P013663	ref|NM_001257539|gb|JV529878|gb|JV669116|gb|JV585763	TESC	tescalcin	693518
220	< 1e-07	6.53e-06	921.39	5306.76	0.17	A_01_P1686451	ens|ENSMMUT00000074353|ens|ENSMMUT00000014636|gb|JV490942|gb|JV451693	PPM1A	protein phosphatase, Mg2+/Mn2+ dependent, 1A	702987
221	< 1e-07	6.53e-06	21144.1	60248.2	0.35	A_01_P1689681	ens|ENSMMUT00000030296	ENSMMUT00000030296
222	< 1e-07	6.53e-06	1166.7	4440.98	0.26	A_01_P008397	ens|ENSMMUT00000013599|ens|ENSMMUT00000061243|gb|JV570897|gb|JV605580	SLC25A29
223	< 1e-07	6.53e-06	2189	10321.2	0.21	A_01_P1798346		A_01_P1798346
224	< 1e-07	6.53e-06	513.38	1782.34	0.29	A_01_P1793421	ens|ENSMMUT00000071802|gb|XM_001097544|ref|XM_015143645	MDGA2	MAM domain containing glycosylphosphatidylinositol anchor 2	703237
225	< 1e-07	6.53e-06	42.3	196.63	0.22	A_01_P1716071	ref|NM_001265862|ens|ENSMMUT00000045018|ens|ENSMMUT00000005213|gb|JV727493	CD40	CD40 molecule, TNF receptor superfamily member 5	707749
226	< 1e-07	6.53e-06	821.46	3656.17	0.22	A_01_P1758036	ref|NM_001266705|ens|ENSMMUT00000032568|gb|JV514127|gb|JV588319	KIAA1143
227	< 1e-07	6.53e-06	63.81	667.97	0.096	A_01_P1705601		A_01_P1705601
228	< 1e-07	6.53e-06	222.37	843.68	0.26	A_01_P016824	ref|NM_001265626|gb|JV487205|gb|JV512743|gb|JV529506	HIST3H2A	histone cluster 3, H2a	693768
229	< 1e-07	6.53e-06	143.44	621.62	0.23	A_01_P1811476	ens|ENSMMUT00000018265|ens|ENSMMUT00000018268|gb|JV622059|gb|JV636266	HR	hairless homolog (mouse)	574164
230	< 1e-07	6.53e-06	36.68	706.09	0.052	A_01_P1692286	ens|ENSMMUT00000045475|gb|JU495078|gb|XM_001118111|ref|XM_015113959	FCRLA
231	< 1e-07	6.53e-06	83919.8	377207	0.22	A_01_P008804	ref|NM_001266187|ens|ENSMMUT00000014314|gb|JU332504|gb|JV045905	CD52	CD52 molecule	714429
232	< 1e-07	6.53e-06	373.02	1667.96	0.22	A_01_P012590	gb|JV697408|gb|JV629713|gb|JV558935|gb|XM_001090816	JV697408
233	< 1e-07	6.53e-06	152.89	530.22	0.29	A_01_P015863	ens|ENSMMUT00000015617|gb|JU337296|ref|XM_015133974|ref|XM_015133975	LOC708314	histone deacetylase 9-like	708314
234	< 1e-07	6.53e-06	40602.5	172663	0.24	A_01_P015952	ens|ENSMMUT00000021291|gb|JV697294|gb|JV482865|gb|JV629615	NCOA4	nuclear receptor coactivator 4	709509
235	< 1e-07	6.53e-06	118.94	43.64	2.73	A_01_P1805881	ens|ENSMMUT00000012452|gb|JV584871|gb|JV548313|gb|JV717187	ENSMMUT00000012452
236	< 1e-07	6.53e-06	22.6	267.36	0.085	A_01_P009641		A_01_P009641
237	< 1e-07	6.53e-06	639.18	1613.23	0.4	A_01_P016865	ens|ENSMMUT00000068505|ens|ENSMMUT00000053284|gb|JV608159|gb|JV608160	DTX3
238	< 1e-07	6.53e-06	1869.88	15345.6	0.12	A_01_P1673031	ens|ENSMMUT00000026339|ens|ENSMMUT00000053678|ens|ENSMMUT00000076085|gb|JV721959	BSG	basigin (Ok blood group)	721068
239	< 1e-07	6.53e-06	16308.4	71710.7	0.23	A_01_P1734261	ref|NM_001260820|gb|JV667983|gb|JV600656|gb|JV565835	RNF10	ring finger protein 10	697428
240	< 1e-07	6.53e-06	224.87	20.18	11.14	A_01_P1772426	gb|CK231901	CK231901
241	< 1e-07	6.53e-06	5874.59	23482.7	0.25	A_01_P014009	ens|ENSMMUT00000012968|gb|JU492659|gb|JV704606|gb|JU347941	C5AR1	complement component 5a receptor 1	718056
242	< 1e-07	6.53e-06	225.32	944.76	0.24	A_01_P1819631		A_01_P1819631
243	1e-07	6.53e-06	1098.38	3871.12	0.28	A_01_P1717936	ens|ENSMMUT00000075957|gb|FJ795864|gb|KX055363|gb|KX055381	ENSMMUT00000075957
244	1e-07	6.53e-06	28.88	313.13	0.092	A_01_P1750661		A_01_P1750661
245	1e-07	6.53e-06	25.39	139.23	0.18	A_01_P1791011	gb|JU345708|ref|XM_015152456	JU345708
246	1e-07	6.53e-06	1888.44	14258.8	0.13	A_01_P1678376	ref|NM_001267022|gb|JV044807|gb|JU332264|gb|JU334969	C15H9orf78	chromosome 9 open reading frame 78	716542
247	1e-07	6.53e-06	2736.42	7899.81	0.35	A_01_P1682411	ens|ENSMMUT00000006224|ens|ENSMMUT00000058389|ens|ENSMMUT00000054465|ens|ENSMMUT00000077119	HADHB	hydroxyacyl-CoA dehydrogenase/3-ketoacyl-CoA thiolase/enoyl-CoA hydratase (trifunctional protein), beta subunit	698025
248	1e-07	6.53e-06	55407.7	184933	0.3	A_01_P1825831	gb|XM_001106053	LOC713991	ribosomal protein, large, P1-like	713991
249	1e-07	6.53e-06	185.65	569.13	0.33	A_01_P1779851		A_01_P1779851
250	1e-07	6.53e-06	104908	250903	0.42	A_01_P016148	ref|NM_001266916|gb|JV047876|gb|JV625109|gb|CK231504	RPS14	ribosomal protein S14	710901
251	1e-07	6.53e-06	15.82	156.62	0.1	A_01_P1686206	ens|ENSMMUT00000069682|gb|AF232911|gb|L38864	ENSMMUT00000069682
252	1e-07	6.53e-06	3537.45	10108.3	0.35	A_01_P1790201	ref|NM_001257885|gb|JV567412|gb|JV669277|gb|JV491008	EIF1B	eukaryotic translation initiation factor 1B	717109
253	1e-07	6.53e-06	802.48	3137.85	0.26	A_01_P1687721	ens|ENSMMUT00000061994|ens|ENSMMUT00000004339|gb|JV475581|gb|JV668765	ERGIC1	endoplasmic reticulum-golgi intermediate compartment (ERGIC) 1	710623
254	1e-07	6.53e-06	142.9	2002.45	0.071	A_01_P010505	ens|ENSMMUT00000062446|gb|JU325849|gb|XM_001114322|ref|XM_015148027	GSTO2	glutathione S-transferase omega 2	715291
255	1e-07	6.53e-06	9814.59	35348.6	0.28	A_01_P1763141	ref|NM_001266916|ens|ENSMMUT00000040828|ens|ENSMMUT00000004034|ens|ENSMMUT00000069920	RPS14	ribosomal protein S14	710901
256	1e-07	6.53e-06	56.5	218.43	0.26	A_01_P014453	gb|JV588989|gb|JV514965|gb|JU490547|gb|XM_001115891	JV588989
257	1e-07	6.53e-06	94.45	591.4	0.16	A_01_P013565	gb|JU321397|gb|JV667899|gb|XR_091823|ref|XM_015123396	YJEFN3
258	1e-07	6.53e-06	377.52	1288.57	0.29	A_01_P1695846	gb|AY452569|gb|AY452571|gb|AY452570|gb|U57578	AY452569
259	1e-07	6.53e-06	11029.7	53596.7	0.21	A_01_P1693826	gb|DQ148149	UBA52	ubiquitin A-52 residue ribosomal protein fusion product 1	720243
260	1e-07	6.53e-06	151.98	1007.71	0.15	A_01_P015424	ref|NM_001266272|gb|JV045006|gb|JV637662|gb|JV670017	FEM1B	fem-1 homolog b (C. elegans)	693955
261	1e-07	6.53e-06	552.25	1509.9	0.37	A_01_P004779	gb|XM_001087631|ref|XM_015130437|ref|XM_015130439	KBTBD8	kelch repeat and BTB (POZ) domain containing 8	699158
262	1e-07	6.53e-06	3453.31	12521.5	0.28	A_01_P017344	ref|NM_001266919|ens|ENSMMUT00000061593|ens|ENSMMUT00000058232|ens|ENSMMUT00000016287	TBC1D17	TBC1 domain family, member 17	719093
263	1e-07	6.53e-06	1384.25	8034.77	0.17	A_01_P1675426	ens|ENSMMUT00000000857|gb|JV697584|gb|JV072399|ref|XM_015125182	NPRL3	nitrogen permease regulator-like 3 (S. cerevisiae)	722264
264	1e-07	6.53e-06	9110.81	24572.1	0.37	A_01_P1748141		A_01_P1748141
265	1e-07	6.53e-06	67452.7	170413	0.4	A_01_P1725191	ref|NM_001194638|ens|ENSMMUT00000026396|gb|JV567884|gb|JV536617	FAU	Finkel-Biskis-Reilly murine sarcoma virus (FBR-MuSV) ubiquitously expressed	716761
266	1e-07	6.53e-06	20253.5	122232	0.17	A_01_P017705	ref|NM_001194264|gb|JV045121|gb|JV453052|gb|JV668907	GABARAPL2	GABA(A) receptor-associated protein-like 2	714413
267	1e-07	6.53e-06	31344.4	99638.2	0.31	A_01_P1715611	gb|JV527813|gb|JV625116|gb|JV692669|gb|CB228386	JV527813
268	1e-07	6.53e-06	12243	3068.24	3.99	A_01_P1670956	ref|NM_001032910|ens|ENSMMUT00000000490|gb|JV074066|gb|JV664071	TRIM5	tripartite motif containing 5	574288
269	1e-07	6.53e-06	4360.71	12740.5	0.34	A_01_P1783329	gb|JU346872|gb|JU346871	JU346872
270	1e-07	6.53e-06	7269.36	24369	0.3	A_01_P019478	ens|ENSMMUT00000059910|gb|JV466488|gb|JU342556|gb|JV649665	HADHB	hydroxyacyl-CoA dehydrogenase/3-ketoacyl-CoA thiolase/enoyl-CoA hydratase (trifunctional protein), beta subunit	698025
271	1e-07	6.53e-06	249.54	911.51	0.27	A_01_P1687726	ens|ENSMMUT00000004339|ens|ENSMMUT00000061994|gb|JV044220|gb|JV636848	ERGIC1	endoplasmic reticulum-golgi intermediate compartment (ERGIC) 1	710623
272	1e-07	6.53e-06	10451.3	28692.5	0.36	A_01_P1681436		A_01_P1681436
273	1e-07	6.53e-06	258.91	1426.97	0.18	A_01_P1745371		A_01_P1745371
274	1e-07	6.53e-06	95.67	1283.48	0.075	A_01_P1822976	ens|ENSMMUT00000077280|ref|XM_015120391	ENSMMUT00000077280
275	1e-07	6.53e-06	89.22	468.81	0.19	A_01_P1745391	ref|NM_001261717|ens|ENSMMUT00000004895|ens|ENSMMUT00000040283|gb|JV609368	ANKRD6	ankyrin repeat domain 6	701339
276	1e-07	6.53e-06	176.71	14.86	11.89	A_01_P018078	ens|ENSMMUT00000000898|gb|JV064870|gb|JV064869|gb|JV718054	P3H2
277	1e-07	6.53e-06	27205	99190.7	0.27	A_01_P1782781		A_01_P1782781
278	1e-07	6.53e-06	659.54	5959.23	0.11	A_01_P1799566	gb|JV065156|gb|JV550101|gb|JV718266|gb|JU345444	JV065156
279	1e-07	6.53e-06	1505.64	10254.2	0.15	A_01_P1710786	ens|ENSMMUT00000041000|ens|ENSMMUT00000040996|gb|JV658434|gb|JU491313	UBE2O	ubiquitin-conjugating enzyme E2O	710529
280	1e-07	6.53e-06	275.86	930.58	0.3	A_01_P1717961	ens|ENSMMUT00000033104|gb|KU751572|gb|AY452544|gb|AY452545	LOC107000581
281	1e-07	6.53e-06	14905.2	62147.5	0.24	A_01_P1694311	ens|ENSMMUT00000074510|gb|AY680446|gb|JV632231|gb|JV524345	CREG1	cellular repressor of E1A-stimulated genes 1	701021
282	1e-07	6.53e-06	1609.99	6778.12	0.24	A_01_P008619	ens|ENSMMUT00000074554|gb|JV568260|gb|JU324940|gb|JV669848	MED16	mediator complex subunit 16	721141
283	1e-07	6.53e-06	305.84	1959.38	0.16	A_01_P1832406		A_01_P1832406
284	1e-07	6.53e-06	538.69	82.57	6.52	A_01_P1743076		A_01_P1743076
285	2e-07	1.1e-05	12353.5	41992.1	0.29	A_01_P1832966		A_01_P1832966
286	2e-07	1.1e-05	343.52	956.71	0.36	A_01_P015626	gb|JV674205|gb|JV046277|gb|JV572489|gb|JV643411	JV674205
287	2e-07	1.1e-05	62718.3	148377	0.42	A_01_P1688746	ref|NM_001265968|ens|ENSMMUT00000021105|ens|ENSMMUT00000011349|ens|ENSMMUT00000010542	RPL24	ribosomal protein L24	702381
288	2e-07	1.1e-05	415.14	82.16	5.05	A_01_P1708861	ens|ENSMMUT00000068103|ens|ENSMMUT00000065028|ens|ENSMMUT00000054766|gb|JV688758	SLC47A1
289	2e-07	1.1e-05	1043.96	7449.12	0.14	A_01_P013630	ens|ENSMMUT00000063503|gb|JV639121|gb|JV452969|gb|JV668568	FAM212B
290	2e-07	1.1e-05	197.92	1639.64	0.12	A_01_P1813006		A_01_P1813006
291	2e-07	1.1e-05	14.93	67.66	0.22	A_01_P1712776		A_01_P1712776
292	2e-07	1.1e-05	95521.3	214387	0.45	A_01_P1686176	ref|NM_001195665|ens|ENSMMUT00000009063|ens|ENSMMUT00000018577|ens|ENSMMUT00000039054	RPS12	ribosomal protein S12	708419
293	2e-07	1.1e-05	384.57	146.79	2.62	A_01_P1689466	ref|NM_001194854|ens|ENSMMUT00000022161|gb|JV692151|gb|JV624621	RAP2B	RAP2B, member of RAS oncogene family	711055
294	2e-07	1.1e-05	23261.3	69050.4	0.34	A_01_P1691206	ref|NM_001193560|ens|ENSMMUT00000000617|ens|ENSMMUT00000003269|ens|ENSMMUT00000007851	RPL12	ribosomal protein L12	707504
295	2e-07	1.1e-05	66306.4	321517	0.21	A_01_P011615	gb|CK231485|ref|XR_001439094|ref|XR_001442891	FTL
296	2e-07	1.1e-05	24.94	108.81	0.23	A_01_P008868	ref|NM_001265896|ens|ENSMMUT00000012474|gb|JV562465|gb|JV486552	USP2	ubiquitin specific peptidase 2	705191
297	2e-07	1.1e-05	205.87	626.47	0.33	A_01_P1754911	ref|NM_001266120|ens|ENSMMUT00000028884|gb|JV689950|gb|JV045586	UBFD1	ubiquitin family domain containing 1	700601
298	2e-07	1.1e-05	48.54	320.84	0.15	A_01_P1678176	ens|ENSMMUT00000032866|ens|ENSMMUT00000063717|gb|XM_001114858	SAG	S-antigen; retina and pineal gland (arrestin)	714160
299	2e-07	1.1e-05	15358.8	44956.1	0.34	A_01_P1715616	ens|ENSMMUT00000007059|gb|JV527813|gb|JV625116|gb|CB228386	ENSMMUT00000007059
300	2e-07	1.1e-05	23.09	249.61	0.092	A_01_P005930	ref|NM_001266303|ens|ENSMMUT00000045142|gb|JU497204|gb|JV076981	TMCC2	transmembrane and coiled-coil domain family 2	698565
301	2e-07	1.1e-05	262.1	69.62	3.76	A_01_P1712811	ens|ENSMMUT00000027921	ENSMMUT00000027921
302	2e-07	1.1e-05	1111.01	3719.57	0.3	A_01_P005620	ens|ENSMMUT00000063806|gb|JV579168|gb|JV541988|gb|JU342191	GPR27
303	2e-07	1.1e-05	1909.14	661.85	2.88	A_01_P010443	gb|JV682923|gb|JV580779|gb|JV543803|gb|JV060168	JV682923
304	2e-07	1.1e-05	58718.8	181775	0.32	A_01_P1718211	ref|NM_001193580|ens|ENSMMUT00000016538|gb|JV602306|gb|JV068083	RPS23	ribosomal protein S23	711914
305	2e-07	1.1e-05	33123.5	106036	0.31	A_01_P1704891	ens|ENSMMUT00000015493|gb|XM_001106053	LOC713991	ribosomal protein, large, P1-like	713991
306	2e-07	1.1e-05	7469.19	2285.36	3.27	A_01_P010875	gb|JV457151|gb|JV533633|gb|JU338892|gb|JV707098	JV457151
307	2e-07	1.1e-05	141.87	60.13	2.36	A_01_P1745011		A_01_P1745011
308	2e-07	1.1e-05	9593.3	71380.6	0.13	A_01_P1822666	ref|XM_015119612|ref|XM_015119613	LOC704103	uncharacterized LOC704103	704103
309	2e-07	1.1e-05	21105.4	74759	0.28	A_01_P1786276		A_01_P1786276
310	2e-07	1.1e-05	66.3	1544.71	0.043	A_01_P1691971	ref|NM_001257704|gb|JU323021|gb|JV721619|gb|JV517685	SLC16A1	solute carrier family 16, member 1 (monocarboxylic acid transporter 1)	706593
311	2e-07	1.1e-05	877.95	240.12	3.66	A_01_P1715956	ens|ENSMMUT00000045091	ENSMMUT00000045091
312	2e-07	1.1e-05	40488.5	167519	0.24	A_01_P1776631		A_01_P1776631
313	2e-07	1.1e-05	82845.8	222432	0.37	A_01_P009939	ref|NM_001265917|ens|ENSMMUT00000067034|ens|ENSMMUT00000043344|ens|ENSMMUT00000043791	RPS13	ribosomal protein S13	697513
314	2e-07	1.1e-05	95.88	554.32	0.17	A_01_P1785961		A_01_P1785961
315	2e-07	1.1e-05	528.51	2713.25	0.19	A_01_P1674121	ens|ENSMMUT00000030235|ens|ENSMMUT00000072929|gb|JV700020|gb|JV632214	RIOK3
316	2e-07	1.1e-05	1885.09	10245.7	0.18	A_01_P1827986		A_01_P1827986
317	2e-07	1.1e-05	2234.23	596.93	3.74	A_01_P005121	ref|NM_001258049|gb|JV464841|gb|JV712125|gb|JU475186	CYTH4	cytohesin 4	696837
318	2e-07	1.1e-05	1371.41	5204.31	0.26	A_01_P002417	ens|ENSMMUT00000017298|gb|JU474577|gb|XM_001091970	GPR183	G protein-coupled receptor 183	698844
319	2e-07	1.1e-05	1207.07	431.92	2.79	A_01_P1818841	ens|ENSMMUT00000014783|ens|ENSMMUT00000077147|gb|JV684402|gb|JV617065	MGAT5	mannosyl (alpha-1,6-)-glycoprotein beta-1,6-N-acetyl-glucosaminyltransferase	709108
320	2e-07	1.1e-05	66.49	609.85	0.11	A_01_P017574	gb|XM_001114858	SAG	S-antigen; retina and pineal gland (arrestin)	714160
321	2e-07	1.1e-05	36252	95224.3	0.38	A_01_P1759561	ens|ENSMMUT00000024396	ENSMMUT00000024396
322	2e-07	1.1e-05	994.61	255.9	3.89	A_01_P1681916	ref|NM_001266893|ens|ENSMMUT00000008890|gb|JV693879|gb|JV517564	SLC6A6	solute carrier family 6 (neurotransmitter transporter, taurine), member 6	701172
323	2e-07	1.1e-05	20.61	100.51	0.21	A_01_P010329	ens|ENSMMUT00000070779|ens|ENSMMUT00000017813|gb|JV520599|gb|JV482111	ISOC2	isochorismatase domain containing 2	700714
324	2e-07	1.1e-05	1069.22	292.37	3.66	A_01_P1745481	ref|XM_015136994	ASCC3	activating signal cointegrator 1 complex subunit 3	695429
325	2e-07	1.1e-05	5317.34	44742	0.12	A_01_P002916	gb|JV630560|gb|JV698296|gb|JV559879|gb|JU336649	SLC25A11	solute carrier family 25 (mitochondrial carrier; oxoglutarate carrier), member 11	710569
326	2e-07	1.1e-05	1235.97	3537.23	0.35	A_01_P1704356		A_01_P1704356
327	2e-07	1.1e-05	16092.4	4390.78	3.67	A_01_P1765301	ens|ENSMMUT00000028745|ens|ENSMMUT00000028743|gb|JU480723|gb|XM_001111241	CSF3R	colony stimulating factor 3 receptor (granulocyte)	713485
328	2e-07	1.1e-05	3512.29	12246.1	0.29	A_01_P1680236	ens|ENSMMUT00000003081|gb|JV659876|gb|JU492336|gb|JU492337	LOC715218	transcription elongation factor B (SIII), polypeptide 2 (18kDa, elongin B)-like	715218
329	2e-07	1.1e-05	21.53	181.12	0.12	A_01_P011092	ens|ENSMMUT00000001403|gb|JU325154|gb|XM_001089977|ref|XM_015131353	VILL	villin-like	696988
330	2e-07	1.1e-05	30366	103448	0.29	A_01_P016420	ens|ENSMMUT00000074510|gb|JV669227|gb|JV703756|gb|JV664512	CREG1	cellular repressor of E1A-stimulated genes 1	701021
331	2e-07	1.1e-05	47550.7	167540	0.28	A_01_P1776986		A_01_P1776986
332	2e-07	1.1e-05	329.25	143.46	2.3	A_01_P1707686	ens|ENSMMUT00000003127|ens|ENSMMUT00000003126|gb|JV623862|gb|JV476482	KIAA1468
333	2e-07	1.1e-05	336.5	78.33	4.3	A_01_P1790571	ens|ENSMMUT00000011808|gb|JV606509|gb|JV636524|gb|JV636525	MAPK14
334	2e-07	1.1e-05	25.3	1052.72	0.024	A_01_P1788626	ens|ENSMMUT00000023524|gb|JV068144|gb|JV658305|gb|XM_001089747	ACSM3	acyl-CoA synthetase medium-chain family member 3	696622
335	2e-07	1.1e-05	50522.9	121019	0.42	A_01_P1780486		A_01_P1780486
336	2e-07	1.1e-05	908.61	5306.87	0.17	A_01_P1816376	gb|XM_001091079	CKAP4
337	3e-07	1.48e-05	40.48	197.74	0.2	A_01_P020136	ens|ENSMMUT00000002243|ref|XM_015120545	TSPAN10	tetraspanin 10	714103
338	3e-07	1.48e-05	13853.2	2451.71	5.65	A_01_P1671791	ref|NM_001271653|ref|NM_001271654|ref|NM_001271655|ref|NM_001271656	FCGR3	Fc-gamma RIII	720006
339	3e-07	1.48e-05	337.43	881.23	0.38	A_01_P1785350		A_01_P1785350
340	3e-07	1.48e-05	46215.3	123467	0.37	A_01_P1679651	ref|NM_001265917|ens|ENSMMUT00000031725|ens|ENSMMUT00000067034|ens|ENSMMUT00000047793	RPS13	ribosomal protein S13	697513
341	3e-07	1.48e-05	39431.1	118472	0.33	A_01_P1715821	ref|NM_001193574|ens|ENSMMUT00000045143|ens|ENSMMUT00000020889|ens|ENSMMUT00000020890	RPLP1	ribosomal protein, large, P1	695442
342	3e-07	1.48e-05	50.86	470.38	0.11	A_01_P1695446	ens|ENSMMUT00000031796|ens|ENSMMUT00000062483|ens|ENSMMUT00000031794|ens|ENSMMUT00000066081	NRXN2	neurexin 2	574175
343	3e-07	1.48e-05	66080.2	184689	0.36	A_01_P1746441	ref|NM_001267537|ens|ENSMMUT00000012494|ens|ENSMMUT00000054332|ens|ENSMMUT00000055763	RPS29	ribosomal protein S29	704016
344	3e-07	1.48e-05	88.46	570.98	0.15	A_01_P1741386	ens|ENSMMUT00000047890|gb|JV722109|gb|JU492388|gb|JU328389	ENSMMUT00000047890
345	3e-07	1.48e-05	86.36	269.65	0.32	A_01_P1807906		A_01_P1807906
346	3e-07	1.48e-05	356.89	72.05	4.95	A_01_P1747611	ens|ENSMMUT00000001086|ens|ENSMMUT00000001084|gb|JV462240|gb|JV576258	DMXL2
347	3e-07	1.48e-05	217.88	76.38	2.85	A_01_P012183		A_01_P012183
348	3e-07	1.48e-05	146.02	788.89	0.19	A_01_P000601	ref|NM_001194445|ens|ENSMMUT00000013117|ref|XM_015138597	STAP1	signal transducing adaptor family member 1	711834
349	3e-07	1.48e-05	123.4	13.49	9.15	A_01_P1812346	ens|ENSMMUT00000063244|ens|ENSMMUT00000077539|gb|JV726032|gb|XM_001113561	TNFRSF10B
350	3e-07	1.48e-05	29.17	847.66	0.034	A_01_P013729	ens|ENSMMUT00000078592|gb|JV455851|gb|JV570296|gb|JU479679	ERMAP	erythroblast membrane-associated protein (Scianna blood group)	698433
351	3e-07	1.48e-05	13504	5121.31	2.64	A_01_P1833766	ens|ENSMMUT00000055120|ens|ENSMMUT00000056100|ens|ENSMMUT00000077896|gb|JU492245	STXBP2	syntaxin binding protein 2	708676
352	3e-07	1.48e-05	27.11	126.47	0.21	A_01_P1693756	ens|ENSMMUT00000063717|gb|DQ148129|gb|XM_001114858	SAG	S-antigen; retina and pineal gland (arrestin)	714160
353	3e-07	1.48e-05	285.04	1200.47	0.24	A_01_P016773	gb|JV566117|gb|JV669427|gb|JV564975|gb|JV044494	JV566117
354	3e-07	1.48e-05	58.06	193.1	0.3	A_01_P1806896		A_01_P1806896
355	3e-07	1.48e-05	514.03	1568.69	0.33	A_01_P006553	ref|NM_001260749|ens|ENSMMUT00000006052|gb|JV053656|gb|JV053657	DLST	dihydrolipoamide S-succinyltransferase (E2 component of 2-oxo-glutarate complex)	701006
356	3e-07	1.48e-05	49481.8	145670	0.34	A_01_P1787666		A_01_P1787666
357	3e-07	1.48e-05	30.44	336.58	0.09	A_01_P1721981	ens|ENSMMUT00000015636|gb|JV496876|gb|JV053547|gb|JV644084	OLFML2A	olfactomedin-like 2A	693790
358	3e-07	1.48e-05	12569.2	53170.2	0.24	A_01_P1682151	ref|NM_001260820|gb|JV667983|gb|JV600656|gb|JV565835	RNF10	ring finger protein 10	697428
359	3e-07	1.48e-05	267.58	107.56	2.49	A_01_P017749		A_01_P017749
360	3e-07	1.48e-05	1823.82	8605.74	0.21	A_01_P1683491	ref|NM_001265739|ens|ENSMMUT00000066870|ens|ENSMMUT00000020368|gb|JV565128	NBN	nibrin	695912
361	3e-07	1.48e-05	1062.83	297.2	3.58	A_01_P1711676	ens|ENSMMUT00000025249|ens|ENSMMUT00000061373|gb|JU486815|gb|JV651740	MEFV	Mediterranean fever	701927
362	3e-07	1.48e-05	67820.4	214982	0.32	A_01_P1674041	ref|NM_001195756|ens|ENSMMUT00000022622|ens|ENSMMUT00000072679|ens|ENSMMUT00000063443	UBA52	ubiquitin A-52 residue ribosomal protein fusion product 1	720243
363	3e-07	1.48e-05	240.55	88.89	2.71	A_01_P1823536	ens|ENSMMUT00000012830|ens|ENSMMUT00000012831|ens|ENSMMUT00000042361|gb|JV461504	CAMTA2	calmodulin-binding transcription activator 2-like	721593
364	3e-07	1.48e-05	70278.7	174770	0.4	A_01_P1755201	ens|ENSMMUT00000015517|ref|XR_001444826	ENSMMUT00000015517
365	3e-07	1.48e-05	42.66	156.27	0.27	A_01_P1723576	ens|ENSMMUT00000017486|ens|ENSMMUT00000046069|ens|ENSMMUT00000075725|gb|JV072991	PIP5K1B	phosphatidylinositol-4-phosphate 5-kinase, type I, beta	700538
366	3e-07	1.48e-05	786.49	160.84	4.89	A_01_P1701196	ens|ENSMMUT00000000824|gb|JU472351|ref|XM_015117058	SLC46A2	solute carrier family 46, member 2	719542
367	3e-07	1.48e-05	11687.4	31314.3	0.37	A_01_P1671501	ref|NM_001144039|ens|ENSMMUT00000023985|ens|ENSMMUT00000031433|ens|ENSMMUT00000042863	RPL7A	ribosomal protein L7a	722215
368	3e-07	1.48e-05	2698.79	6415.23	0.42	A_01_P1701871	ens|ENSMMUT00000068514|ens|ENSMMUT00000003517|gb|JV706587|gb|JV570799	CLPTM1	cleft lip and palate associated transmembrane protein 1	718306
369	3e-07	1.48e-05	3757.21	15575.4	0.24	A_01_P002586	ref|NM_001261767|ens|ENSMMUT00000006353|gb|JV643483|gb|JV674293	ZMAT2	zinc finger, matrin-type 2	697247
370	3e-07	1.48e-05	5602.95	17800.6	0.31	A_01_P1828031		A_01_P1828031
371	3e-07	1.48e-05	4454.78	10903.7	0.41	A_01_P1718886	ref|NM_001267538|ens|ENSMMUT00000043951|ens|ENSMMUT00000047117|ens|ENSMMUT00000064039	RPL39	ribosomal protein L39	100426446
372	3e-07	1.48e-05	14.79	53.98	0.27	A_01_P1826891		A_01_P1826891
373	3e-07	1.48e-05	849.66	314.8	2.7	A_01_P1716911	ref|NM_001266297|ens|ENSMMUT00000044638|ens|ENSMMUT00000017664|ens|ENSMMUT00000017662	RBCK1	RanBP-type and C3HC4-type zinc finger containing 1	714692
374	3e-07	1.48e-05	180.85	81.17	2.23	A_01_P1765246	ens|ENSMMUT00000008749|ens|ENSMMUT00000071036|ens|ENSMMUT00000060966|ens|ENSMMUT00000063231	AGO3
375	3e-07	1.48e-05	49110.9	132165	0.37	A_01_P1675031	ref|NM_001265822|ens|ENSMMUT00000011307|gb|JV600493|gb|JV568121	RPL27	ribosomal protein L27	712352
376	3e-07	1.48e-05	3468.28	9177.72	0.38	A_01_P1691121		A_01_P1691121
377	4e-07	1.81e-05	29715.5	82485.4	0.36	A_01_P1706706	ens|ENSMMUT00000038311|ens|ENSMMUT00000005482|ens|ENSMMUT00000000469|ens|ENSMMUT00000020542	ENSMMUT00000038311
378	4e-07	1.81e-05	98.2	1157.05	0.085	A_01_P1776891	ref|XR_001441316	LOC720412	iron-sulfur cluster assembly 1 homolog, mitochondrial-like	720412
379	4e-07	1.81e-05	3633.63	9705.09	0.37	A_01_P1689221	ref|NM_001257885|gb|JV567412|gb|JV669277|gb|JU473554	EIF1B	eukaryotic translation initiation factor 1B	717109
380	4e-07	1.81e-05	24410.5	79032.4	0.31	A_01_P020079	gb|JV625116|gb|JV692669|gb|JV527813|gb|CB549543	RPS21	ribosomal protein S21	699565
381	4e-07	1.81e-05	8873.19	25438.3	0.35	A_01_P1749671		A_01_P1749671
382	4e-07	1.81e-05	112.9	1229.26	0.092	A_01_P1744306	ref|NM_001194867|ens|ENSMMUT00000029782|gb|XM_001117190|ref|XM_001117184	TSPO2	translocator protein 2	719669
383	4e-07	1.81e-05	66.25	275.12	0.24	A_01_P1788451	gb|JV665581|gb|XM_001113579|ref|XM_015111858	JV665581
384	4e-07	1.81e-05	1571.72	7517.83	0.21	A_01_P1830831		A_01_P1830831
385	4e-07	1.81e-05	10511.3	51532.2	0.2	A_01_P015321	gb|JV700906|gb|JV601123|gb|JU322645|gb|JU473157	JV700906
386	4e-07	1.81e-05	38.4	140.05	0.27	A_01_P1700751	ref|NM_001277937|gb|JV043234|gb|JV529664|gb|JV452316	DNAJB4	dnaJ homolog subfamily B member 4	707206
387	4e-07	1.81e-05	325.94	122.87	2.65	A_01_P1768326	ens|ENSMMUT00000017438|gb|JV564429|gb|JV564430|gb|JV488553	ARHGEF11	Rho guanine nucleotide exchange factor (GEF) 11	718727
388	4e-07	1.81e-05	3118.19	29588.1	0.11	A_01_P1675276	ens|ENSMMUT00000041000|ens|ENSMMUT00000040996|gb|JV590362|gb|JU491313	UBE2O	ubiquitin-conjugating enzyme E2O	710529
389	4e-07	1.81e-05	1201.14	450.31	2.67	A_01_P014062	ens|ENSMMUT00000067837|gb|JU340763|gb|JV499448|gb|JV567104	ENSMMUT00000067837
390	4e-07	1.81e-05	51.68	200.1	0.26	A_01_P1759291	ens|ENSMMUT00000008910|ens|ENSMMUT00000075197|ens|ENSMMUT00000008911|gb|JV627695	ENSMMUT00000008910
391	4e-07	1.81e-05	224.07	62.22	3.6	A_01_P001253	ens|ENSMMUT00000073393|ens|ENSMMUT00000014920|ref|XM_015151704|ref|XM_015151694	HORMAD1
392	4e-07	1.81e-05	78928.7	189848	0.42	A_01_P1672251	ref|NM_001267537|ens|ENSMMUT00000012494|ens|ENSMMUT00000054332|ens|ENSMMUT00000055763	RPS29	ribosomal protein S29	704016
393	4e-07	1.81e-05	1994.85	780.42	2.56	A_01_P010618	ref|NM_001261341|gb|JV606293|gb|JV606292|gb|JV667346	NACC2	NACC family member 2, BEN and BTB (POZ) domain containing	721794
394	4e-07	1.81e-05	32.96	171.22	0.19	A_01_P1742256	ens|ENSMMUT00000022322	LOC695923	UPF0472 protein C16orf72 homolog	695923
395	4e-07	1.81e-05	13924.6	5700.37	2.44	A_01_P006649	ens|ENSMMUT00000022861|gb|JV581946|gb|JV506908|gb|JU478308	ENSMMUT00000022861
396	4e-07	1.81e-05	4216.41	11305.7	0.37	A_01_P1784276		A_01_P1784276
397	4e-07	1.81e-05	49.81	361.37	0.14	A_01_P1688096	ens|ENSMMUT00000025171|gb|JV525744|gb|JV487143|gb|JV598461	MOB1B
398	4e-07	1.81e-05	17.74	141.05	0.13	A_01_P1707411	ens|ENSMMUT00000015430|gb|JV555391|gb|JU491934|gb|JV721616	SLC14A1	urea transporter 1-like	695193
399	4e-07	1.81e-05	52855.1	154270	0.34	A_01_P1735721	ref|NM_001193436|ens|ENSMMUT00000043535|ens|ENSMMUT00000038806|gb|JV625121	RPS28	ribosomal protein S28	707133
400	4e-07	1.81e-05	31267.3	159308	0.2	A_01_P1699761		A_01_P1699761
401	4e-07	1.81e-05	4854.27	1985.31	2.45	A_01_P1712371	ens|ENSMMUT00000001007|ens|ENSMMUT00000001008|ens|ENSMMUT00000001015|ens|ENSMMUT00000001013	CLN3	battenin-like	705815
402	4e-07	1.81e-05	8247.8	56410	0.15	A_01_P019263	ens|ENSMMUT00000069848|gb|XM_002801288|ref|XM_015124162|ref|XM_015124161	IRGC
403	4e-07	1.81e-05	52.66	534.66	0.098	A_01_P1789571	ens|ENSMMUT00000057000|gb|JV515177|gb|JU335678|gb|JU335677	GPR107	protein GPR107-like	716428
404	4e-07	1.81e-05	728.52	291.52	2.5	A_01_P1712491	ens|ENSMMUT00000023708|ens|ENSMMUT00000039382|gb|JU475495|ref|XM_015125944	ITGAL	integrin, alpha L (antigen CD11A (p180), lymphocyte function-associated antigen 1; alpha polypeptide)	711945
405	4e-07	1.81e-05	277.15	1408.5	0.2	A_01_P015962	ref|XM_001086955	WNT11	wingless-type MMTV integration site family, member 11	696845
406	4e-07	1.81e-05	1958.68	5507.48	0.36	A_01_P009917	ref|NM_001266410|ens|ENSMMUT00000008316|gb|JV532114|gb|JV455515	PDCD10	programmed cell death 10	699597
407	4e-07	1.81e-05	95.15	1766.31	0.054	A_01_P013892	gb|JV479291|gb|JV626447|gb|JU491944|ref|XM_015147143	JV479291
408	4e-07	1.81e-05	90.98	28.71	3.17	A_01_P1819001	ens|ENSMMUT00000062672|ens|ENSMMUT00000073871|ens|ENSMMUT00000020957|gb|JV619926	HEATR5B	HEAT repeat containing 5B	708721
409	4e-07	1.81e-05	45.18	231.51	0.2	A_01_P004413	ens|ENSMMUT00000029084|gb|JU479650|gb|JV570217|gb|JV604915	SYNPO	synaptopodin	711221
410	5e-07	2.14e-05	902.88	101.41	8.9	A_01_P1686826	ens|ENSMMUT00000014800|gb|JU328977|gb|JV672595|gb|JV605547	PLD4	phospholipase D family, member 4	707527
411	5e-07	2.14e-05	420.49	1473.78	0.29	A_01_P1695928	ens|ENSMMUT00000062473|gb|AY452616|gb|AY452617|gb|AY452575	ENSMMUT00000062473
412	5e-07	2.14e-05	1020.75	249.71	4.09	A_01_P1688751	ens|ENSMMUT00000030353|ens|ENSMMUT00000030354|gb|JV554595|gb|JV516836	NFKBIZ	nuclear factor of kappa light polypeptide gene enhancer in B-cells inhibitor, zeta	702846
413	5e-07	2.14e-05	490.96	1319.38	0.37	A_01_P1780461		A_01_P1780461
414	5e-07	2.14e-05	9480.73	28263.9	0.34	A_01_P1685766	ens|ENSMMUT00000032037|ens|ENSMMUT00000056158|ens|ENSMMUT00000067267|gb|JV667854	ENSMMUT00000032037
415	5e-07	2.14e-05	172.94	75	2.31	A_01_P017834	ref|NM_001044262|gb|U87628|gb|JV057137|gb|JU341472	GALC	galactosylceramidase	693322
416	5e-07	2.14e-05	53642	153306	0.35	A_01_P1699796	ens|ENSMMUT00000005482|ens|ENSMMUT00000038311|ens|ENSMMUT00000000469|gb|JV625113	RPS18	ribosomal protein S18	713939
417	5e-07	2.14e-05	32895.5	80858.2	0.41	A_01_P1684871	ens|ENSMMUT00000027401|ens|ENSMMUT00000075271|ens|ENSMMUT00000024882|gb|JU472752	ENSMMUT00000027401
418	5e-07	2.14e-05	69.03	492.22	0.14	A_01_P1727721	ref|NM_001266660|ens|ENSMMUT00000043660|ens|ENSMMUT00000043661|ens|ENSMMUT00000056453	HMBS	hydroxymethylbilane synthase	702943
419	5e-07	2.14e-05	749.8	143.67	5.22	A_01_P1805851		A_01_P1805851
420	5e-07	2.14e-05	8658.77	26698.8	0.32	A_01_P1783891		A_01_P1783891
421	5e-07	2.14e-05	318.55	4323.97	0.074	A_01_P1757771	ens|ENSMMUT00000008571|gb|JV472264|gb|JV472265|gb|JV047444	P4HTM	prolyl 4-hydroxylase, transmembrane (endoplasmic reticulum)	708158
422	5e-07	2.14e-05	783.7	303.35	2.58	A_01_P005803	ref|NM_001257515|ens|ENSMMUT00000027660|gb|JU496130|gb|JV048658	SESTD1	SEC14 and spectrin domains 1	703755
423	5e-07	2.14e-05	11549.7	26549.6	0.44	A_01_P1772036	gb|CN643535	CN643535
424	5e-07	2.14e-05	437.58	2504.22	0.17	A_01_P1834386	gb|CB231044	CB231044
425	5e-07	2.14e-05	176.98	822.7	0.22	A_01_P015348	ens|ENSMMUT00000031785|gb|JV475156|gb|JV587829|gb|JV622718	PMEPA1
426	5e-07	2.14e-05	61.17	372.52	0.16	A_01_P1690306	ref|NM_001194562|ens|ENSMMUT00000001612|gb|JV635963|gb|JV642620	CLDN3	claudin 3	716771
427	5e-07	2.14e-05	73.01	258.63	0.28	A_01_P011195	ref|NM_001266614|gb|JV624362|gb|JV691907|gb|JV477016	PTS	6-pyruvoyltetrahydropterin synthase	711642
428	5e-07	2.14e-05	404.16	152.6	2.65	A_01_P1703901	ens|ENSMMUT00000016240|ens|ENSMMUT00000057490|ens|ENSMMUT00000076934|ens|ENSMMUT00000073428	MYO9B	myosin IXB	719690
429	5e-07	2.14e-05	213.17	908.77	0.23	A_01_P018980	ens|ENSMMUT00000023393|gb|JV527639|gb|JV728161|gb|JV667053	DCLRE1A	DNA cross-link repair 1A	697882
430	5e-07	2.14e-05	18.71	114.46	0.16	A_01_P013533	ens|ENSMMUT00000047250|gb|JV046701|gb|JU475087|gb|JU475088	NSMF
431	5e-07	2.14e-05	328.35	1539.49	0.21	A_01_P015297	ref|XR_001440291	LOC699779	uncharacterized LOC699779	699779
432	5e-07	2.14e-05	335.74	133.9	2.51	A_01_P1693431	gb|DQ148055	DQ148055
433	5e-07	2.14e-05	45607.9	110141	0.41	A_01_P010454	ref|NM_001265922|gb|JV600227|gb|CO580382|ref|XM_015122282	RPS15	ribosomal protein S15	707241
434	5e-07	2.14e-05	459.38	87.81	5.23	A_01_P1773411	gb|CO649128	CO649128
435	6e-07	2.43e-05	11.09	90.48	0.12	A_01_P1690151	ref|NM_001193744|ens|ENSMMUT00000010069|gb|JU479777|gb|JV672273	GPR146	G protein-coupled receptor 146	696750
436	6e-07	2.43e-05	621.27	179.7	3.46	A_01_P011429		A_01_P011429
437	6e-07	2.43e-05	575.17	3324.89	0.17	A_01_P1820741	ens|ENSMMUT00000075218|gb|JV668505|gb|JU484225|gb|JV464238	GPSM1	G-protein signaling modulator 1	710652
438	6e-07	2.43e-05	104.55	19.78	5.29	A_01_P1724516	ens|ENSMMUT00000023484|gb|JV655427|gb|JV718252|gb|JV065139	ENSMMUT00000023484
439	6e-07	2.43e-05	1903.73	5037.94	0.38	A_01_P017303	ref|NM_001266040|gb|JU472456|gb|JV566873|gb|JU472457	APH1A	anterior pharynx defective 1 homolog A (C. elegans)	706483
440	6e-07	2.43e-05	12758.1	34983.9	0.36	A_01_P1693141	ref|NM_001195754|ens|ENSMMUT00000010558|gb|DQ147973|gb|JV658218	RPS11	ribosomal protein S11	718844
441	6e-07	2.43e-05	236.61	579.33	0.41	A_01_P1679571	ens|ENSMMUT00000023136|ens|ENSMMUT00000027937|gb|JV492786|gb|JV492788	ENSMMUT00000023136
442	6e-07	2.43e-05	8308.2	19086.6	0.44	A_01_P1787571	ens|ENSMMUT00000068261|ens|ENSMMUT00000008141|ens|ENSMMUT00000029943|gb|JV452215	HNRNPH2
443	6e-07	2.43e-05	1499.14	4529.65	0.33	A_01_P1675666	ref|NM_001266120|ens|ENSMMUT00000028884|gb|JV045586|gb|JV637537	UBFD1	ubiquitin family domain containing 1	700601
444	6e-07	2.43e-05	6407.21	21145.7	0.3	A_01_P006628	ref|NM_001260638|ens|ENSMMUT00000018644|gb|JV626096|gb|JV555018	VWA1	von Willebrand factor A domain containing 1	701765
445	6e-07	2.43e-05	249.45	837.92	0.3	A_01_P005441	ref|XM_001086413	LVRN
446	6e-07	2.43e-05	7640.61	26889.4	0.28	A_01_P009134	gb|JV514122|gb|JU346148|gb|JV475754|gb|JV656837	JV514122
447	6e-07	2.43e-05	119.54	27.26	4.38	A_01_P1724461	ens|ENSMMUT00000005705|ens|ENSMMUT00000005706	CDHR5	cadherin-related family member 5	699464
448	6e-07	2.43e-05	38215.9	87217.3	0.44	A_01_P1770241	ref|XR_001441631	LOC698143	60S ribosomal protein L12-like	698143
449	6e-07	2.43e-05	84331.8	200703	0.42	A_01_P1727146	ref|NM_001265917|ens|ENSMMUT00000031725|ens|ENSMMUT00000047793|gb|JV720685	RPS13	ribosomal protein S13	697513
450	6e-07	2.43e-05	1250.21	3948.43	0.32	A_01_P1718076		A_01_P1718076
451	6e-07	2.43e-05	17.54	188.41	0.093	A_01_P1778226	ens|ENSMMUT00000074902|ref|XM_015131226	ACKR2
452	6e-07	2.43e-05	505.38	1300.52	0.39	A_01_P1788536		A_01_P1788536
453	6e-07	2.43e-05	126.47	379.33	0.33	A_01_P1722036	ens|ENSMMUT00000046825|gb|JV688973|gb|JV065118|gb|JV586473	STRBP	spermatid perinuclear RNA binding protein	695402
454	6e-07	2.43e-05	338.49	1176.85	0.29	A_01_P1680761	gb|JV710564|gb|JU341005|gb|JU474885	JV710564
455	6e-07	2.43e-05	46.15	187.34	0.25	A_01_P1686516	ref|NM_001260564|ens|ENSMMUT00000030356|gb|JV645009|gb|JV645008	ERH	enhancer of rudimentary homolog (Drosophila)	712507
456	6e-07	2.43e-05	60216.7	168373	0.36	A_01_P1822206	ref|XR_001440300	LOC700337	small EDRK-rich factor 2-like	700337
457	6e-07	2.43e-05	1577.13	4995.41	0.32	A_01_P1699606	ens|ENSMMUT00000044199|ens|ENSMMUT00000006417|ens|ENSMMUT00000005579|ens|ENSMMUT00000045220	ENSMMUT00000044199
458	7e-07	2.77e-05	158.05	51.76	3.05	A_01_P1766486	ens|ENSMMUT00000064940|ref|XM_015143099|ref|XM_015143133|ref|XM_015143080	FUBP1	far upstream element (FUSE) binding protein 1	707102
459	7e-07	2.77e-05	101350	227782	0.44	A_01_P1724391	ref|NM_001193573|ens|ENSMMUT00000017559|ens|ENSMMUT00000021204|ens|ENSMMUT00000001896	RPL32	ribosomal protein L32	694196
460	7e-07	2.77e-05	20247.9	102839	0.2	A_01_P007064	ref|NM_001267601|ens|ENSMMUT00000004721|gb|JV531749|gb|JV671392	WWP2	WW domain containing E3 ubiquitin protein ligase 2	705464
461	7e-07	2.77e-05	11.97	199.08	0.06	A_01_P1712066	ens|ENSMMUT00000039509|ens|ENSMMUT00000018708|ens|ENSMMUT00000032571|gb|XM_002802417	ENSMMUT00000039509
462	7e-07	2.77e-05	1271.49	3157.32	0.4	A_01_P1746466		A_01_P1746466
463	7e-07	2.77e-05	14853.2	4008.78	3.71	A_01_P1731706	ref|NM_001258105|gb|JU478112|ref|XM_015150998	CLEC2B	C-type lectin domain family 2, member B	717347
464	7e-07	2.77e-05	1308.04	3718.89	0.35	A_01_P1701266		A_01_P1701266
465	7e-07	2.77e-05	29.31	121.77	0.24	A_01_P1746341	ref|NM_001194486|gb|JV540168|gb|JV057189|gb|JV638957	ASF1A	ASF1 anti-silencing function 1 homolog A (S. cerevisiae)	714761
466	7e-07	2.77e-05	2135.76	620.85	3.44	A_01_P1816106	ref|NM_001266402|ens|ENSMMUT00000019919|ens|ENSMMUT00000019920|ens|ENSMMUT00000019926	MDM2	Mdm2, p53 E3 ubiquitin protein ligase homolog (mouse)	718284
467	7e-07	2.77e-05	49.41	19.37	2.55	A_01_P1715496	ens|ENSMMUT00000079006|gb|JU324421|gb|JV578121|gb|JV044240	GMEB2	glucocorticoid modulatory element-binding protein 2-like	696089
468	7e-07	2.77e-05	736.03	2640.43	0.28	A_01_P1681046	ens|ENSMMUT00000017870|gb|JV638122|gb|JV047892|gb|JV478111	FAM204A
469	8e-07	3.01e-05	941.9	2570.57	0.37	A_01_P1683126	gb|JU326480|gb|JU477842|gb|JV563026|gb|JV665634	JU326480
470	8e-07	3.01e-05	460.1	1696.44	0.27	A_01_P000761	ens|ENSMMUT00000010818|gb|JV603760|gb|JV603761|gb|JV670834	TRIM3	tripartite motif containing 3	710846
471	8e-07	3.01e-05	15.12	102.4	0.15	A_01_P1746536		A_01_P1746536
472	8e-07	3.01e-05	368.17	125.49	2.93	A_01_P1768521	ref|NM_001260780|gb|JV500560|gb|JU474923	NCSTN	nicastrin	719696
473	8e-07	3.01e-05	3647.06	9547.35	0.38	A_01_P1778386		A_01_P1778386
474	8e-07	3.01e-05	6869.63	33136.2	0.21	A_01_P012610	ens|ENSMMUT00000074353|ens|ENSMMUT00000014636|gb|JV511156|gb|JV620604	PPM1A	protein phosphatase, Mg2+/Mn2+ dependent, 1A	702987
475	8e-07	3.01e-05	6019.52	15235.4	0.4	A_01_P1804561	ref|NM_001195480|ens|ENSMMUT00000032328|ens|ENSMMUT00000003168|ens|ENSMMUT00000005622	RPSA	ribosomal protein SA	693293
476	8e-07	3.01e-05	52590.5	134350	0.39	A_01_P1675032	ref|NM_001265822|ens|ENSMMUT00000011307|gb|JV600493|gb|JV568121	RPL27	ribosomal protein L27	712352
477	8e-07	3.01e-05	191.6	43.74	4.38	A_01_P1797396	ens|ENSMMUT00000018848|gb|JV711099|gb|JU483721	ALOX5	arachidonate 5-lipoxygenase	707926
478	8e-07	3.01e-05	3748.93	788.43	4.75	A_01_P1791541	ref|XM_015110573|ref|XM_015110575|ref|XM_015110574|ref|XR_001438694	NABP1
479	8e-07	3.01e-05	16764.1	148155	0.11	A_01_P013633	ens|ENSMMUT00000008151|gb|JU480226|ref|XM_015147731|ref|XM_015147736	ATXN7L2	ataxin 7-like 2	701498
480	8e-07	3.01e-05	3249.46	13733.5	0.24	A_01_P1684556	ens|ENSMMUT00000077676|gb|JV601443|gb|JU478230|gb|JV048922	TMEM14C	transmembrane protein 14C	697976
481	8e-07	3.01e-05	584.25	2477.99	0.24	A_01_P008842	gb|JV566111|gb|JV681947|gb|JV504437|gb|JU475336	JV566111
482	8e-07	3.01e-05	1621.77	627.37	2.59	A_01_P1725141	ens|ENSMMUT00000019884|ens|ENSMMUT00000067973|gb|JV056900|gb|JV711250	ENSMMUT00000019884
483	8e-07	3.01e-05	38729.9	131278	0.3	A_01_P1782951		A_01_P1782951
484	8e-07	3.01e-05	65.6	350.43	0.19	A_01_P018911	gb|JV525712|gb|JV701316	JV525712
485	8e-07	3.01e-05	42591.2	97701.5	0.44	A_01_P1681861	ens|ENSMMUT00000008141|ens|ENSMMUT00000068261|ens|ENSMMUT00000014846|ens|ENSMMUT00000029943	LOC693645	60S ribosomal protein L36a-like	693645
486	8e-07	3.01e-05	22.52	100.54	0.22	A_01_P1802741	ref|XM_015133462	LOC714779	uncharacterized LOC714779	714779
487	8e-07	3.01e-05	1068.22	7495.31	0.14	A_01_P004276	ref|NM_001266146|ens|ENSMMUT00000016957|gb|JV044695|gb|JV638279	RNF11	ring finger protein 11	712122
488	8e-07	3.01e-05	41823.9	91527.2	0.46	A_01_P002905	ens|ENSMMUT00000041775|ens|ENSMMUT00000013700|ens|ENSMMUT00000023729|ens|ENSMMUT00000024195	LOC695218	40S ribosomal protein S25-like	695218
489	8e-07	3.01e-05	1820.52	4786.59	0.38	A_01_P1777071		A_01_P1777071
490	8e-07	3.01e-05	1567.88	478.22	3.28	A_01_P001499	ens|ENSMMUT00000025247|gb|JU486815|gb|JV651740|gb|JV061342	MEFV	Mediterranean fever	701927
491	8e-07	3.01e-05	730.16	2262.22	0.32	A_01_P005161	ref|NM_001260887|gb|JV454871|gb|JV671135|gb|JV569424	CLPX
492	8e-07	3.01e-05	11013.3	24651.3	0.45	A_01_P017915	ens|ENSMMUT00000025845|gb|JV489548|gb|JV658154|gb|JV068019	ENSMMUT00000025845
493	8e-07	3.01e-05	4128.28	1289.15	3.2	A_01_P1743941	ref|NM_001261727|ens|ENSMMUT00000040820|ens|ENSMMUT00000005492|ens|ENSMMUT00000005491	TAPBP	TAP binding protein (tapasin)	718235
494	9e-07	3.25e-05	3568.33	10275	0.35	A_01_P1782471		A_01_P1782471
495	9e-07	3.25e-05	4226.3	799.37	5.29	A_01_P002120	ens|ENSMMUT00000003781|gb|JU325949|gb|JU485387|gb|XM_001086179	HK3	hexokinase 3 (white cell)	698120
496	9e-07	3.25e-05	26.65	123.53	0.22	A_01_P1679391	ref|NM_001261081|ens|ENSMMUT00000020384|ens|ENSMMUT00000072631|gb|JU484581	PRPF19	PRP19/PSO4 pre-mRNA processing factor 19 homolog (S. cerevisiae)	696170
497	9e-07	3.25e-05	3472.34	1648.09	2.11	A_01_P000018	gb|JU471134|gb|JU488984|gb|JU488985|gb|JV529463	ATG16L1	autophagy related 16-like 1 (S. cerevisiae)	714092
498	9e-07	3.25e-05	3134	1200.42	2.61	A_01_P1720026	gb|JV659066|gb|JV068921|gb|JU472958|gb|JU476842	JV659066
499	9e-07	3.25e-05	2002.58	728.06	2.75	A_01_P1777441	gb|JV651704|gb|JV582131|gb|JV545255|gb|JV468895	JV651704
500	9e-07	3.25e-05	91.3	574.72	0.16	A_01_P1766251	gb|JV061957|gb|JV061958|gb|JU487285|gb|JV652392	JV061957
501	9e-07	3.25e-05	17690.2	44010.5	0.4	A_01_P1780731	ens|ENSMMUT00000006392|ens|ENSMMUT00000028225|gb|JV590038|gb|JV516139	ENSMMUT00000006392
502	9e-07	3.25e-05	684.69	251.19	2.73	A_01_P1819941	ens|ENSMMUT00000021111|ens|ENSMMUT00000067255|ens|ENSMMUT00000021110|ens|ENSMMUT00000021106	ARAP1	ArfGAP with RhoGAP domain, ankyrin repeat and PH domain 1	718488
503	9e-07	3.25e-05	183.88	38.78	4.74	A_01_P1716421	ens|ENSMMUT00000026934|ens|ENSMMUT00000026935|gb|JV508058|gb|JV565781	NNAT	neuronatin	700562
504	9e-07	3.25e-05	821.6	156.08	5.26	A_01_P010639	ens|ENSMMUT00000030819|gb|JU338028|gb|XM_001108274	SMPDL3A	sphingomyelin phosphodiesterase, acid-like 3A	713696
505	9e-07	3.25e-05	15.41	307.05	0.05	A_01_P1722856	ens|ENSMMUT00000022915|gb|JU496936|gb|XM_002800078|ref|XM_015117490	CD72
506	9e-07	3.25e-05	60841.4	146706	0.41	A_01_P1708451	ref|NM_001265917|ens|ENSMMUT00000031725|ens|ENSMMUT00000043344|ens|ENSMMUT00000047793	RPS13	ribosomal protein S13	697513
507	9e-07	3.25e-05	97184.1	44961.8	2.16	A_01_P1698706	ref|NM_001318353|ref|NM_001114964|ref|NM_001318347|ref|NM_001318348	LOC106996676
508	9e-07	3.25e-05	167.99	737.79	0.23	A_01_P013058	ens|ENSMMUT00000044606|ens|ENSMMUT00000044604|gb|JV059278|ref|XM_015113598	RHOD
509	9e-07	3.25e-05	68.46	24.81	2.76	A_01_P1755841	gb|JU345480|gb|JV655499	JU345480
510	9e-07	3.25e-05	276.87	64.88	4.27	A_01_P1791076		A_01_P1791076
511	9e-07	3.25e-05	1599.71	383.13	4.18	A_01_P1706016	ens|ENSMMUT00000038412|ens|ENSMMUT00000008956|gb|JV641462|gb|XM_001115795	ENSMMUT00000038412
512	9e-07	3.25e-05	17863.6	67530.4	0.26	A_01_P1811601		A_01_P1811601
513	9e-07	3.25e-05	19788.6	52865.4	0.37	A_01_P1703961	ens|ENSMMUT00000038664|ens|ENSMMUT00000029013|ens|ENSMMUT00000004430|ens|ENSMMUT00000056127	RPL18A
514	9e-07	3.25e-05	29.84	265.99	0.11	A_01_P1729886	ref|NM_001172161|ens|ENSMMUT00000020447|ens|ENSMMUT00000015169|gb|JV670028	ARL4A
515	1e-06	3.54e-05	2599.78	14940.8	0.17	A_01_P008883	ens|ENSMMUT00000062065|gb|JV632213|gb|JV597191|gb|JV074480	RIOK3
516	1e-06	3.54e-05	1133.11	6255.8	0.18	A_01_P1701787		A_01_P1701787
517	1e-06	3.54e-05	79.92	485.21	0.16	A_01_P1684841	ref|NM_001194682|ens|ENSMMUT00000015792|gb|JU485415	MAMU-DOB	major histocompatibility complex, class II, DO beta	717702
518	1e-06	3.54e-05	1598.35	379.95	4.21	A_01_P008118	ens|ENSMMUT00000001084|gb|JU483315|gb|JV646575|gb|JV056130	DMXL2
519	1e-06	3.54e-05	127.85	29.19	4.38	A_01_P006068		A_01_P006068
520	1e-06	3.54e-05	9258.81	27955.3	0.33	A_01_P1754521	ref|NM_001193562|ens|ENSMMUT00000005316|ens|ENSMMUT00000055720|ens|ENSMMUT00000062335	RPL17
521	1e-06	3.54e-05	25925.1	58959.2	0.44	A_01_P1674031		A_01_P1674031
522	1e-06	3.54e-05	2206.17	6989.34	0.32	A_01_P004960	ens|ENSMMUT00000045514|gb|JV511229|gb|JV565890|gb|XM_001117868	PPOX	protoporphyrinogen oxidase	719910
523	1e-06	3.54e-05	29915.4	73549.7	0.41	A_01_P1681801	ens|ENSMMUT00000046212|ref|XR_001448072	ENSMMUT00000046212
524	1.1e-06	3.76e-05	93.55	33.49	2.79	A_01_P1687761	ens|ENSMMUT00000018647|gb|XM_002804646|ref|XM_015141480	CDHR2	cadherin-related family member 2	697249
525	1.1e-06	3.76e-05	139.15	19.89	7	A_01_P1776816		A_01_P1776816
526	1.1e-06	3.76e-05	778.5	66652.2	0.012	A_01_P010779	ref|NM_001047146|ens|ENSMMUT00000033371|gb|XR_091601	HBG2	hemoglobin, gamma G	715368
527	1.1e-06	3.76e-05	125.65	34.98	3.59	A_01_P1812141		A_01_P1812141
528	1.1e-06	3.76e-05	4426.09	20966.5	0.21	A_01_P1718286	ens|ENSMMUT00000002379|gb|JU336671|gb|JU477470|gb|JV595697	ASCC2	activating signal cointegrator 1 complex subunit 2	715117
529	1.1e-06	3.76e-05	317.11	61.01	5.2	A_01_P1801056	gb|XM_001109321|ref|XM_015130915|ref|XM_015130918|ref|XM_002802780	CCDC36	coiled-coil domain containing 36	707136
530	1.1e-06	3.76e-05	60.28	301.7	0.2	A_01_P1727896	ens|ENSMMUT00000008946|gb|JU493877|gb|XM_001107046|ref|XM_015116031	CCDC15	coiled-coil domain containing 15	716362
531	1.1e-06	3.76e-05	12205.2	32916.7	0.37	A_01_P1784596	ens|ENSMMUT00000017994|ref|XR_001442149	ENSMMUT00000017994
532	1.1e-06	3.76e-05	47.66	1279.97	0.037	A_01_P1828586	ens|ENSMMUT00000009741|ref|XM_001083067	XK	X-linked Kx blood group (McLeod syndrome)	696407
533	1.1e-06	3.76e-05	43.26	313.92	0.14	A_01_P013832	ens|ENSMMUT00000017486|gb|JV630540|gb|JV559848|gb|JV522444	PIP5K1B	phosphatidylinositol-4-phosphate 5-kinase, type I, beta	700538
534	1.1e-06	3.76e-05	7229.66	26907.8	0.27	A_01_P1782911		A_01_P1782911
535	1.1e-06	3.76e-05	24.16	78.92	0.31	A_01_P006289	ens|ENSMMUT00000032948|gb|JU478970|ref|XM_001095336|ref|XM_001095005	IGF2BP2	insulin-like growth factor 2 mRNA binding protein 2	700598
536	1.1e-06	3.76e-05	2434.51	868.58	2.8	A_01_P009978	ref|NM_001265736|gb|JV468628|gb|JV544962|gb|JV061116	LTBR	lymphotoxin beta receptor (TNFR superfamily, member 3)	712550
537	1.1e-06	3.76e-05	788.83	140.63	5.61	A_01_P000611	ref|XM_015119970|ref|XM_015119971	VMP1	vacuole membrane protein 1	711648
538	1.1e-06	3.76e-05	53454.4	129808	0.41	A_01_P1765791	ens|ENSMMUT00000047237|ref|XR_001444848|ref|XR_001444847	ENSMMUT00000047237
539	1.1e-06	3.76e-05	1340.94	3123.84	0.43	A_01_P014865	gb|JU492640|gb|JU492641|gb|JV660318|gb|JV660319	JU492640
540	1.1e-06	3.76e-05	1211.78	2515.96	0.48	A_01_P1768136	ref|NM_001266981|ens|ENSMMUT00000005151|gb|JV602251|gb|JV700958	BTF3L4	basic transcription factor 3-like 4	712955
541	1.1e-06	3.76e-05	8133.85	2158.59	3.77	A_01_P1825746		A_01_P1825746
542	1.1e-06	3.76e-05	22249.9	8382.93	2.65	A_01_P1772141	gb|JV694441|gb|JV479747|gb|JV479746|gb|JV626871	JV694441
543	1.2e-06	3.95e-05	126.52	600.94	0.21	A_01_P1696981	gb|FJ795847|gb|KP271328|gb|AY099264|gb|JF925545	FJ795847
544	1.2e-06	3.95e-05	43410.3	144455	0.3	A_01_P1784441		A_01_P1784441
545	1.2e-06	3.95e-05	89.13	260.28	0.34	A_01_P1736928	ens|ENSMMUT00000032124|gb|KX055252|gb|KX055310|gb|MF043805	ENSMMUT00000032124
546	1.2e-06	3.95e-05	133.65	1348.21	0.099	A_01_P1731996	ens|ENSMMUT00000028650|gb|JV721807|gb|JU328375|gb|XM_001100738	SOX5	SRY (sex determining region Y)-box 5	707116
547	1.2e-06	3.95e-05	789.25	270.1	2.92	A_01_P1768531	ref|NM_001260780|ens|ENSMMUT00000030761|gb|JV611068|gb|JV538998	NCSTN	nicastrin	719696
548	1.2e-06	3.95e-05	1211.85	10433.5	0.12	A_01_P000182	ens|ENSMMUT00000025613|gb|JV676100|gb|JV054823|gb|JV645298	ARMC12
549	1.2e-06	3.95e-05	92163.7	198156	0.47	A_01_P011973	ref|NM_001195754|ens|ENSMMUT00000010558|gb|JV590096|gb|JV477837	RPS11	ribosomal protein S11	718844
550	1.2e-06	3.95e-05	157.98	1023.67	0.15	A_01_P1772981	ref|NM_001194110|gb|JV065375|gb|JV065376|gb|JV550388	SLC48A1	solute carrier family 48 (heme transporter), member 1	704304
551	1.2e-06	3.95e-05	255.32	842.34	0.3	A_01_P000248	ens|ENSMMUT00000039613|gb|JV043416|gb|JV456568|gb|JV494395	UBALD1
552	1.2e-06	3.95e-05	80.17	245.21	0.33	A_01_P1825156	ens|ENSMMUT00000055892|gb|JU474292|gb|JU474293|gb|JU474291	TMIGD2
553	1.2e-06	3.95e-05	2879.9	543.84	5.3	A_01_P1674111	ref|NM_001195507|ens|ENSMMUT00000005745|ens|ENSMMUT00000005741|gb|JV660395	TYMS	thymidylate synthetase	697580
554	1.2e-06	3.95e-05	250.01	863.99	0.29	A_01_P1795711		A_01_P1795711
555	1.2e-06	3.95e-05	10716.2	29360	0.36	A_01_P1691071	ref|NM_001193564|ens|ENSMMUT00000025784|gb|JV692596|gb|JV590032	RPL22	ribosomal protein L22	703050
556	1.2e-06	3.95e-05	336.3	24.62	13.66	A_01_P1765491	ens|ENSMMUT00000026237|gb|JV456960|gb|JV051834|gb|JV642341	COL9A2	collagen alpha-2(IX) chain-like	694248
557	1.2e-06	3.95e-05	328.59	98.05	3.35	A_01_P1770856	ens|ENSMMUT00000017849|gb|JU327027|gb|JU474187|ref|XM_015126935	LYST	lysosomal-trafficking regulator-like	718051
558	1.2e-06	3.95e-05	13376.4	41148.3	0.33	A_01_P1785936		A_01_P1785936
559	1.2e-06	3.95e-05	2186.15	828.95	2.64	A_01_P1733881	ens|ENSMMUT00000045655|gb|JV554358|gb|JV693001|gb|JV693002	SELPLG
560	1.2e-06	3.95e-05	497.58	103.34	4.82	A_01_P011253	ref|XM_001103515	PTX3	pentraxin 3, long	704985
561	1.2e-06	3.95e-05	90.09	15.9	5.67	A_01_P1833301		A_01_P1833301
562	1.2e-06	3.95e-05	2185.75	6360.44	0.34	A_01_P1783051	ref|NM_001265806|ens|ENSMMUT00000060343|gb|JV452028|gb|JV466671	HMGB1
563	1.2e-06	3.95e-05	116024	269092	0.43	A_01_P1676091		A_01_P1676091
564	1.3e-06	4.18e-05	28.73	173.67	0.17	A_01_P1769376	ens|ENSMMUT00000031184|ens|ENSMMUT00000045196|gb|JV655441|gb|JV065159	YOD1	YOD1 OTU deubiquinating enzyme 1 homolog (S. cerevisiae)	693769
565	1.3e-06	4.18e-05	25599.3	56635.4	0.45	A_01_P1769291	ens|ENSMMUT00000041775|ens|ENSMMUT00000013700|ens|ENSMMUT00000023729|gb|JV516229	LOC695218	40S ribosomal protein S25-like	695218
566	1.3e-06	4.18e-05	13.77	45.96	0.3	A_01_P019721	ref|NM_001190735|ens|ENSMMUT00000075085|ens|ENSMMUT00000074430|ens|ENSMMUT00000004362	GPSM1	G-protein signaling modulator 1	710652
567	1.3e-06	4.18e-05	154.37	34.67	4.45	A_01_P1730696	ens|ENSMMUT00000032084|ens|ENSMMUT00000032089|ens|ENSMMUT00000032088|ens|ENSMMUT00000032090	TCF7L2
568	1.3e-06	4.18e-05	138114	286627	0.48	A_01_P1782411		A_01_P1782411
569	1.3e-06	4.18e-05	49.55	250.96	0.2	A_01_P004935	ref|NM_001194665|ens|ENSMMUT00000025019|gb|JV667293|gb|JV639311	CATSPERZ
570	1.3e-06	4.18e-05	496.3	126.28	3.93	A_01_P1791976		A_01_P1791976
571	1.3e-06	4.18e-05	273.42	84.81	3.22	A_01_P1689036	ens|ENSMMUT00000002120|gb|JV478008|gb|JV554171|gb|JV590259	ATXN7	ataxin-7-like	701512
572	1.3e-06	4.18e-05	23.35	67.24	0.35	A_01_P1709611	ens|ENSMMUT00000007104|ens|ENSMMUT00000007106|ens|ENSMMUT00000007103|ens|ENSMMUT00000007102	SRCIN1
573	1.3e-06	4.18e-05	22.52	514.55	0.044	A_01_P1670582	ref|NM_001032849|ens|ENSMMUT00000013670|gb|AF449264	CCL1	chemokine (C-C motif) ligand 1	574177
574	1.3e-06	4.18e-05	20284	59909.9	0.34	A_01_P1690181		A_01_P1690181
575	1.3e-06	4.18e-05	60.64	198.64	0.31	A_01_P1738366	gb|JV558271	JV558271
576	1.3e-06	4.18e-05	9433.12	3455.31	2.73	A_01_P011100	ens|ENSMMUT00000055120|ens|ENSMMUT00000056100|ens|ENSMMUT00000077896|gb|JU492245	STXBP2	syntaxin binding protein 2	708676
577	1.3e-06	4.18e-05	508.31	239.53	2.12	A_01_P1677276	ens|ENSMMUT00000031278|ens|ENSMMUT00000058863|gb|JV632436|gb|JV700224	MTMR3	myotubularin related protein 3	715214
578	1.4e-06	4.38e-05	4405.24	1545.36	2.85	A_01_P1720031	gb|JV659068|gb|JV068920	JV659068
579	1.4e-06	4.38e-05	13434.8	55471	0.24	A_01_P1776966		A_01_P1776966
580	1.4e-06	4.38e-05	745.8	372.65	2	A_01_P1685981	ens|ENSMMUT00000009099|ens|ENSMMUT00000006930|ens|ENSMMUT00000040381|gb|JV679373	ARIH1
581	1.4e-06	4.38e-05	50585.1	133443	0.38	A_01_P1783349		A_01_P1783349
582	1.4e-06	4.38e-05	58.78	465.13	0.13	A_01_P1687641	ref|NM_001257519|ens|ENSMMUT00000013143|gb|JV604034|gb|JV671115	FAXDC2	fatty acid hydroxylase domain containing 2	714763
583	1.4e-06	4.38e-05	36.68	1343.66	0.027	A_01_P1735156	gb|JV606963|gb|JV674111|gb|JV707823|gb|JV458077	JV606963
584	1.4e-06	4.38e-05	87.68	309.84	0.28	A_01_P1737561	ens|ENSMMUT00000039113|ens|ENSMMUT00000039114|ens|ENSMMUT00000002875|ens|ENSMMUT00000039112	XPO7	exportin 7	715398
585	1.4e-06	4.38e-05	198.61	74.19	2.68	A_01_P1832366		A_01_P1832366
586	1.4e-06	4.38e-05	2968.09	603.1	4.92	A_01_P1674106	ref|NM_001195507|gb|JU322646|gb|JU477046	TYMS	thymidylate synthetase	697580
587	1.4e-06	4.38e-05	837	2378.01	0.35	A_01_P1781108		A_01_P1781108
588	1.4e-06	4.38e-05	214648	107419	2	A_01_P011205	ens|ENSMMUT00000001358|gb|JV714192|gb|JV467557|gb|JV683027	ITGB2	integrin beta-2-like	710577
589	1.4e-06	4.38e-05	37955.6	80282.7	0.47	A_01_P1709026	ref|NM_001265744|gb|JV658149|gb|JV068012|gb|JV625062	RPL35A	ribosomal protein L35a	714858
590	1.4e-06	4.38e-05	904.19	371.34	2.43	A_01_P1672791	ens|ENSMMUT00000000652|ens|ENSMMUT00000000651|gb|JV560730|gb|JV725455	PARP10	poly (ADP-ribose) polymerase family, member 10	708132
591	1.4e-06	4.38e-05	41905.2	107379	0.39	A_01_P1719911	ref|NM_001193563|ens|ENSMMUT00000016584|ens|ENSMMUT00000065434|ens|ENSMMUT00000061797	RPL18
592	1.4e-06	4.38e-05	396.14	126.25	3.14	A_01_P1715981	ens|ENSMMUT00000021127|ens|ENSMMUT00000045074|gb|JV476336|gb|JV514742	PREX1	phosphatidylinositol-3,4,5-trisphosphate-dependent Rac exchange factor 1	714351
593	1.5e-06	4.61e-05	1124.35	352.01	3.19	A_01_P1757941	ens|ENSMMUT00000027846|ens|ENSMMUT00000027844|ens|ENSMMUT00000046085|gb|JV677638	NBEAL2	neurobeachin-like protein 2-like	712454
594	1.5e-06	4.61e-05	2407.21	5503.78	0.44	A_01_P017918	gb|JV072404|gb|JV072403|gb|JV662509|gb|JU336531	JV072404
595	1.5e-06	4.61e-05	4887.8	10652	0.46	A_01_P004954	gb|JU344405|gb|JV686210|gb|JU344407|gb|JV686212	JU344405
596	1.5e-06	4.61e-05	768.01	265.01	2.9	A_01_P1787166	gb|CN643339	CN643339
597	1.5e-06	4.61e-05	25.52	151.51	0.17	A_01_P001507	ref|XM_015115271	RSF1	remodeling and spacing factor 1	699078
598	1.5e-06	4.61e-05	102.36	438.29	0.23	A_01_P1711821		A_01_P1711821
599	1.5e-06	4.61e-05	46342.6	145559	0.32	A_01_P1786479	gb|XR_009850|ref|XR_001442084	XR_009850
600	1.5e-06	4.61e-05	166.36	541.92	0.31	A_01_P1824906		A_01_P1824906
601	1.5e-06	4.61e-05	10863.8	32230.6	0.34	A_01_P1822691	gb|JV720642|gb|JU491148|gb|JU491147	JV720642
602	1.5e-06	4.61e-05	9301.63	25312.1	0.37	A_01_P1746451	ens|ENSMMUT00000054915	ENSMMUT00000054915
603	1.5e-06	4.61e-05	706.96	262.59	2.69	A_01_P1809291	ens|ENSMMUT00000073779|ens|ENSMMUT00000057898|gb|JV625732|gb|JV068609	ZNF106
604	1.6e-06	4.85e-05	2140.99	983.04	2.18	A_01_P1775421	gb|XM_001116236	XM_001116236
605	1.6e-06	4.85e-05	600.37	1772.81	0.34	A_01_P1808331		A_01_P1808331
606	1.6e-06	4.85e-05	137.86	54.08	2.55	A_01_P1680271	ref|NM_001260851|ens|ENSMMUT00000024070|ens|ENSMMUT00000043390|ens|ENSMMUT00000043389	WDR37	WD repeat domain 37	709975
607	1.6e-06	4.85e-05	2395.16	6858.56	0.35	A_01_P1745301	ref|NM_001193579|ens|ENSMMUT00000020498|ens|ENSMMUT00000000389|ens|ENSMMUT00000013320	RPS10	ribosomal protein S10	718606
608	1.6e-06	4.85e-05	426.01	3261.82	0.13	A_01_P1680491	ens|ENSMMUT00000024591|gb|JV604327|gb|JU325004|gb|FS723218	C9H10orf10	chromosome 10 open reading frame 10	706321
609	1.6e-06	4.85e-05	1794.56	122019	0.015	A_01_P1679746	ref|NM_001047146|ens|ENSMMUT00000033371|gb|XR_091601	HBG2	hemoglobin, gamma G	715368
610	1.6e-06	4.85e-05	321.13	142.47	2.25	A_01_P1746716	ens|ENSMMUT00000000629|ens|ENSMMUT00000000625|ens|ENSMMUT00000070921|ens|ENSMMUT00000000628	QKI
611	1.6e-06	4.85e-05	62.77	330.02	0.19	A_01_P1763571	ens|ENSMMUT00000060340	ENSMMUT00000060340
612	1.6e-06	4.85e-05	72.32	368.74	0.2	A_01_P1680331	ens|ENSMMUT00000058144|ens|ENSMMUT00000002943|ref|XM_015146490|ref|XM_015146496	BEND7
613	1.7e-06	5.07e-05	26.06	523.54	0.05	A_01_P1670581	ref|NM_001032849|ens|ENSMMUT00000013670|gb|AF449264	CCL1	chemokine (C-C motif) ligand 1	574177
614	1.7e-06	5.07e-05	6345.88	23059.8	0.28	A_01_P1779121		A_01_P1779121
615	1.7e-06	5.07e-05	37702.4	94361.5	0.4	A_01_P1726201	ref|NM_001193560|ens|ENSMMUT00000000617|ens|ENSMMUT00000003269|ens|ENSMMUT00000007851	RPL12	ribosomal protein L12	707504
616	1.7e-06	5.07e-05	37.81	1103.09	0.034	A_01_P006234	ref|NM_001047147|ref|XM_015115036	HBE1	hemoglobin, epsilon 1	715414
617	1.7e-06	5.07e-05	665.12	3185.95	0.21	A_01_P014364	ref|NM_001194186|gb|JV726053|ref|XM_015144891|ref|XM_001101524	FGF17	fibroblast growth factor 17	706659
618	1.7e-06	5.07e-05	34509.4	95225.7	0.36	A_01_P1830973		A_01_P1830973
619	1.7e-06	5.07e-05	32.93	100.14	0.33	A_01_P015899	ens|ENSMMUT00000011144|ens|ENSMMUT00000047948|gb|JV069686|gb|JU474353	TAF1L	TAF1 RNA polymerase II, TATA box binding protein (TBP)-associated factor, 210kDa-like	704539
620	1.7e-06	5.07e-05	3367.08	8345.41	0.4	A_01_P1799846	ref|XR_091878	LOC707861	60S ribosomal protein L37a-like	707861
621	1.7e-06	5.07e-05	12544.6	34658.6	0.36	A_01_P1787406		A_01_P1787406
622	1.7e-06	5.07e-05	537.4	1331.67	0.4	A_01_P1752542		A_01_P1752542
623	1.8e-06	5.28e-05	135.16	748.17	0.18	A_01_P1724507	ref|NM_001257682|ens|ENSMMUT00000066169|gb|JV509038|gb|JU334844	CEND1	cell cycle exit and neuronal differentiation 1	100427039
624	1.8e-06	5.28e-05	133505	285662	0.47	A_01_P1688931	ref|NM_001193573|ens|ENSMMUT00000001896|ens|ENSMMUT00000017559|ens|ENSMMUT00000021204	RPL32	ribosomal protein L32	694196
625	1.8e-06	5.28e-05	6825.05	17422.7	0.39	A_01_P1777436		A_01_P1777436
626	1.8e-06	5.28e-05	35793.5	95748.1	0.37	A_01_P1750611	ref|NM_001193574|gb|JV667212|gb|JV516154|gb|JV602211	RPLP1	ribosomal protein, large, P1	695442
627	1.8e-06	5.28e-05	73.61	16.81	4.38	A_01_P016721	gb|JV713650|gb|JU342755|gb|XM_001107694	JV713650
628	1.8e-06	5.28e-05	517.37	180.73	2.86	A_01_P1760091	ref|NM_001265962|ens|ENSMMUT00000002344|ens|ENSMMUT00000002336|ens|ENSMMUT00000002334	RUNX1	runt-related transcription factor 1	696749
629	1.8e-06	5.28e-05	21.83	157.17	0.14	A_01_P013485	ens|ENSMMUT00000022083|gb|JV713429|gb|JU485413	MAMU-DOA	major histocompatibility complex, class II, DO alpha	717947
630	1.8e-06	5.28e-05	33393.3	86376.2	0.39	A_01_P1810256		A_01_P1810256
631	1.8e-06	5.28e-05	185.6	61.04	3.04	A_01_P016575	gb|JV060247|gb|JV683020|gb|JU486026|gb|JV703569	JV060247
632	1.8e-06	5.28e-05	732.44	293.29	2.5	A_01_P1801996	ens|ENSMMUT00000002120|gb|JV554170|gb|JV478002|gb|JV516391	ATXN7	ataxin-7-like	701512
633	1.9e-06	5.49e-05	473.83	121.92	3.89	A_01_P1681641	ens|ENSMMUT00000005318|gb|JV650583|gb|JV714183|gb|JU486013	ITGA5	integrin, alpha 5 (fibronectin receptor, alpha polypeptide)	574315
634	1.9e-06	5.49e-05	1718.77	4505.62	0.38	A_01_P005116	ref|NM_001193796|ens|ENSMMUT00000001793|gb|JV631456|gb|JU495163	FAM104A	family with sequence similarity 104, member A	695865
635	1.9e-06	5.49e-05	64.36	291.94	0.22	A_01_P1771406	gb|CN647219	CN647219
636	1.9e-06	5.49e-05	16.52	209.6	0.079	A_01_P003335	ref|XM_001089831	LOC698810
637	1.9e-06	5.49e-05	914.13	3808.21	0.24	A_01_P019440	ref|NM_001265852|gb|JV589878|gb|JV692431|gb|JU322554	HAPLN2	hyaluronan and proteoglycan link protein 2	718500
638	1.9e-06	5.49e-05	24582.1	59685.6	0.41	A_01_P1776386		A_01_P1776386
639	1.9e-06	5.49e-05	120.87	329.04	0.37	A_01_P013010	ref|NM_001277937|gb|JV529664|gb|JV452316|gb|JV668376	DNAJB4	dnaJ homolog subfamily B member 4	707206
640	1.9e-06	5.49e-05	13936.6	4054.83	3.44	A_01_P016021	ref|NM_001266507|gb|JV604134|gb|JV704466|gb|JV492724	TRAFD1	TRAF-type zinc finger domain containing 1	711635
641	1.9e-06	5.49e-05	3255.94	19131.4	0.17	A_01_P017588	ens|ENSMMUT00000053678|gb|JV659764|gb|JV659765|gb|JV555899	BSG	basigin (Ok blood group)	721068
642	1.9e-06	5.49e-05	3415.83	13633.5	0.25	A_01_P1682186	ens|ENSMMUT00000045454|gb|JV602554|gb|JV453018|gb|JV669645	PSMD9	proteasome (prosome, macropain) 26S subunit, non-ATPase, 9	701174
643	2e-06	5.7e-05	646	201.76	3.2	A_01_P1683986	gb|XM_001083186|ref|XM_015127412|ref|XM_015127413|ref|XM_001083430	CLCN5	chloride channel, voltage-sensitive 5	694497
644	2e-06	5.7e-05	14498.2	35876.2	0.4	A_01_P1777106	ref|NM_001195480|ens|ENSMMUT00000032328|ens|ENSMMUT00000003168|ens|ENSMMUT00000005622	RPSA	ribosomal protein SA	693293
645	2e-06	5.7e-05	428.86	196.29	2.18	A_01_P1685706	ens|ENSMMUT00000002185|gb|JV516891|gb|JV478515	ZNF106
646	2e-06	5.7e-05	42.31	196.82	0.21	A_01_P1697831	gb|U57578	U57578
647	2e-06	5.7e-05	91042.1	39691.2	2.29	A_01_P1699361	gb|L41829|gb|KF855201|gb|KF297370|gb|EF219486	L41829
648	2e-06	5.7e-05	37034.7	111164	0.33	A_01_P1675961	ens|ENSMMUT00000039231|ens|ENSMMUT00000028954|ens|ENSMMUT00000073037|gb|JV047872	ENSMMUT00000039231
649	2e-06	5.7e-05	39106.2	135219	0.29	A_01_P1754446	ref|NM_001193580|ens|ENSMMUT00000016538|gb|JV602306|gb|JV068083	RPS23	ribosomal protein S23	711914
650	2e-06	5.7e-05	154355	417347	0.37	A_01_P006771	ref|NM_001194808|ens|ENSMMUT00000056123|gb|JV556647|gb|JV627679	UBB	ubiquitin B	696110
651	2e-06	5.7e-05	209.63	82.88	2.53	A_01_P1710361	ens|ENSMMUT00000026473|gb|JV564477|gb|JV527286|gb|JV599760	ENSMMUT00000026473
652	2.1e-06	5.84e-05	35490.9	196156	0.18	A_01_P017070	ref|NM_001346420|ref|NM_001118889|gb|JV046824|gb|JV058864	GPX4	glutathione peroxidase 4	705333
653	2.1e-06	5.84e-05	6620.3	17411.2	0.38	A_01_P1779331		A_01_P1779331
654	2.1e-06	5.84e-05	15.68	93.05	0.17	A_01_P1707381	ens|ENSMMUT00000009599|gb|JU490346|gb|JV657048|gb|JV066839	KIAA1328
655	2.1e-06	5.84e-05	408.86	156.48	2.61	A_01_P015369	ref|NM_001193758|gb|JV064564|gb|JU335206|gb|JU335207	TMEM255A
656	2.1e-06	5.84e-05	13.17	74.82	0.18	A_01_P018818	ens|ENSMMUT00000024529|ref|XM_001104616	UCN3	urocortin 3	711921
657	2.1e-06	5.84e-05	183.84	550.29	0.33	A_01_P1697816	gb|U57572|gb|U57573|gb|KU751207|gb|KU750837	U57572
658	2.1e-06	5.84e-05	94324.2	201013	0.47	A_01_P1702296	ref|NM_001195480|ens|ENSMMUT00000009240|ens|ENSMMUT00000032328|ens|ENSMMUT00000047986	RPSA	ribosomal protein SA	693293
659	2.1e-06	5.84e-05	46.29	16.72	2.77	A_01_P1730023	ens|ENSMMUT00000021096|ens|ENSMMUT00000058829|ens|ENSMMUT00000056470|gb|JV645542	CPEB3	cytoplasmic polyadenylation element binding protein 3	698133
660	2.1e-06	5.84e-05	1802.84	888.2	2.03	A_01_P1691306	ens|ENSMMUT00000017806|gb|JV630210|gb|JV522084|gb|JV483523	ARID1A	AT-rich interactive domain-containing protein 1A-like	719949
661	2.1e-06	5.84e-05	5026.9	18453.6	0.27	A_01_P001193	ens|ENSMMUT00000053430|gb|JV623892|gb|JV623891|gb|JV588937	PTMS	uncharacterized LOC705999	705999
662	2.1e-06	5.84e-05	44.59	12.43	3.59	A_01_P1824281		A_01_P1824281
663	2.1e-06	5.84e-05	475.72	1860.1	0.26	A_01_P014988	ens|ENSMMUT00000003979|ens|ENSMMUT00000044943|gb|JV699322|gb|JV073943	TOX2	TOX high mobility group box family member 2	694291
664	2.1e-06	5.84e-05	61.11	223.01	0.27	A_01_P1801696	ens|ENSMMUT00000075197|gb|JV627695|gb|JV519034|gb|JV695249	ENSMMUT00000075197
665	2.1e-06	5.84e-05	20.52	50.91	0.4	A_01_P1710956		A_01_P1710956
666	2.1e-06	5.84e-05	83.47	317.56	0.26	A_01_P1812231		A_01_P1812231
667	2.1e-06	5.84e-05	36.42	1862.47	0.02	A_01_P1726601	ens|ENSMMUT00000033373	ENSMMUT00000033373
668	2.2e-06	6.03e-05	609.89	230.69	2.64	A_01_P1773666	ref|NM_001261307|gb|JV049394|gb|JU471048|gb|JV705008	CDK6	cyclin-dependent kinase 6	701822
669	2.2e-06	6.03e-05	29632.1	11470.2	2.58	A_01_P000452	gb|JV053804|gb|JV644349|gb|JV708685|gb|XM_001086701	JV053804
670	2.2e-06	6.03e-05	138.66	54.91	2.53	A_01_P1680272	ref|NM_001260851|ens|ENSMMUT00000024070|ens|ENSMMUT00000043390|ens|ENSMMUT00000043389	WDR37	WD repeat domain 37	709975
671	2.2e-06	6.03e-05	525.68	3508.49	0.15	A_01_P019554	gb|JU345726|gb|JU489630|gb|JV655926|gb|CB548547	JU345726
672	2.2e-06	6.03e-05	194	31.24	6.21	A_01_P1688556	gb|JV466286|gb|JU321440|gb|JV703880|gb|JV703879	JV466286
673	2.2e-06	6.03e-05	52.71	176.74	0.3	A_01_P1681826	ens|ENSMMUT00000020847|gb|JV613478|gb|JV668591|gb|JU334041	KCNMB4
674	2.2e-06	6.03e-05	62.85	287.16	0.22	A_01_P014513	ens|ENSMMUT00000008511|gb|JV663449|gb|JU329516|gb|JV667282	LOC719701	probable G-protein coupled receptor 123-like	719701
675	2.2e-06	6.03e-05	38.71	135.26	0.29	A_01_P008810	ref|XM_015121777	SLC25A52
676	2.2e-06	6.03e-05	113.05	603.51	0.19	A_01_P1826971	ens|ENSMMUT00000008368|gb|JV614319|gb|JV579525|gb|XM_001118693	ENSMMUT00000008368
677	2.3e-06	6.11e-05	21.93	418.26	0.052	A_01_P1674697	ref|NM_001032849|ens|ENSMMUT00000013670|gb|AF449264	CCL1	chemokine (C-C motif) ligand 1	574177
678	2.3e-06	6.11e-05	3505.8	11755.3	0.3	A_01_P1803376		A_01_P1803376
679	2.3e-06	6.11e-05	572.06	202.24	2.83	A_01_P1797896	ens|ENSMMUT00000059156|gb|JV685237|gb|JV617858|gb|JV652541	NPC1	Niemann-Pick disease, type C1	700835
680	2.3e-06	6.11e-05	16.51	59.75	0.28	A_01_P015403	gb|JV707583|ref|XM_001112276	C16H17orf50	uncharacterized LOC718911	718911
681	2.3e-06	6.11e-05	48813.3	113102	0.43	A_01_P1683676	ens|ENSMMUT00000023729|gb|JV516229|gb|JV692672|gb|JV565049	RPS25	ribosomal protein S25	702593
682	2.3e-06	6.11e-05	263.86	599.84	0.44	A_01_P1738526	ref|NM_001266142|gb|JV045189|gb|JV638633|gb|JV529626	TPD52	tumor protein D52	704186
683	2.3e-06	6.11e-05	69.76	554.58	0.13	A_01_P1741416	ens|ENSMMUT00000027493|ens|ENSMMUT00000027492|ens|ENSMMUT00000047890|gb|JU492388	ENSMMUT00000027493
684	2.3e-06	6.11e-05	175.62	410.75	0.43	A_01_P1801851		A_01_P1801851
685	2.3e-06	6.11e-05	378.07	1617.59	0.23	A_01_P1728361	ref|NM_001260784|ens|ENSMMUT00000043238|ens|ENSMMUT00000058860|ens|ENSMMUT00000021124	PRPF18	PRP18 pre-mRNA processing factor 18 homolog (S. cerevisiae)	696401
686	2.3e-06	6.11e-05	1598.22	10529.2	0.15	A_01_P004837	ens|ENSMMUT00000000158|gb|JV579962|gb|JV059347|gb|JV703985	NCKAP1L	NCK-associated protein 1-like	705782
687	2.3e-06	6.11e-05	83.09	210.18	0.4	A_01_P1771326	ens|ENSMMUT00000054579|gb|JU323008|gb|JU348448|gb|JV723332	TMEM231	transmembrane protein 231	711744
688	2.3e-06	6.11e-05	124.02	566.3	0.22	A_01_P1711096		A_01_P1711096
689	2.3e-06	6.11e-05	13713.4	32846.3	0.42	A_01_P1821306		A_01_P1821306
690	2.3e-06	6.11e-05	3363.97	1006.87	3.34	A_01_P017732	ref|NM_001260561|ens|ENSMMUT00000029553|gb|JU321190|gb|JV602006	AGK	acylglycerol kinase	694070
691	2.3e-06	6.11e-05	79650.8	227625	0.35	A_01_P019101	ref|NM_001193574|gb|JV553959|gb|JV451925|gb|JV567543	RPLP1	ribosomal protein, large, P1	695442
692	2.3e-06	6.11e-05	777.46	333.3	2.33	A_01_P1758171	ens|ENSMMUT00000029888|ens|ENSMMUT00000074672|gb|JV617771|gb|JV508054	NKTR
693	2.3e-06	6.11e-05	5001.54	12532.4	0.4	A_01_P1720376		A_01_P1720376
694	2.3e-06	6.11e-05	81.25	34.15	2.38	A_01_P005183		A_01_P005183
695	2.3e-06	6.11e-05	63.59	14.37	4.43	A_01_P003923	gb|JV657549|gb|JV067445|gb|JV720133|ref|XM_015124926	PTPRH
696	2.3e-06	6.11e-05	21065.7	51356.9	0.41	A_01_P1796931	ref|NM_001258347|ref|NM_001257253|ens|ENSMMUT00000025921|ens|ENSMMUT00000029999	LOC695327	40S ribosomal protein S20-like	695327
697	2.3e-06	6.11e-05	207689	444755	0.47	A_01_P018004	ref|NM_001193436|gb|JV527778|gb|JU491197|gb|CN805059	RPS28	ribosomal protein S28	707133
698	2.3e-06	6.11e-05	36326	81404.6	0.45	A_01_P1777801		A_01_P1777801
699	2.4e-06	6.31e-05	372.66	134.34	2.77	A_01_P1689321	ref|NM_001194853|gb|JV693273|gb|JV068601|gb|JV554643	ZMAT3	zinc finger, matrin-type 3	710132
700	2.4e-06	6.31e-05	13008.9	33342.3	0.39	A_01_P1815411	ref|NM_001265922|ens|ENSMMUT00000056011|ens|ENSMMUT00000004316|ens|ENSMMUT00000068318	RPS15	ribosomal protein S15	707241
701	2.4e-06	6.31e-05	43344	13065.1	3.32	A_01_P004562	ens|ENSMMUT00000005490|gb|JV606958|gb|JV674108|gb|JV572393	CTSD	cathepsin D	703534
702	2.4e-06	6.31e-05	129.28	47.58	2.72	A_01_P1829481		A_01_P1829481
703	2.4e-06	6.31e-05	196.46	397.27	0.49	A_01_P007007	ens|ENSMMUT00000028520|gb|JV525977|gb|JV727106|gb|JV563226	TAOK2	TAO kinase 2	707777
704	2.4e-06	6.31e-05	859.94	2091.37	0.41	A_01_P1753041	ens|ENSMMUT00000018307	ENSMMUT00000018307
705	2.4e-06	6.31e-05	405.97	163.39	2.48	A_01_P017474	ens|ENSMMUT00000021487|ens|ENSMMUT00000021488|gb|JV702487|gb|JV527010	SLK	STE20-like kinase	715086
706	2.5e-06	6.45e-05	21241.6	56908.6	0.37	A_01_P005182	ens|ENSMMUT00000023105|ref|XM_015153010	HPD	4-hydroxyphenylpyruvate dioxygenase	700940
707	2.5e-06	6.45e-05	838.05	2380.91	0.35	A_01_P019059	ens|ENSMMUT00000015967|ens|ENSMMUT00000043612|gb|JV048773|gb|JV563677	EI24	etoposide induced 2.4 mRNA	713226
708	2.5e-06	6.45e-05	51.17	14.74	3.47	A_01_P1708766	ens|ENSMMUT00000032888|ens|ENSMMUT00000078030|ens|ENSMMUT00000013578|ens|ENSMMUT00000069896	SREBF1	sterol regulatory element-binding protein 1-like	706972
709	2.5e-06	6.45e-05	4836.73	17510.9	0.28	A_01_P001173	ens|ENSMMUT00000027965|gb|JV613091|gb|JV578309|gb|JV043542	AMFR	autocrine motility factor receptor, E3 ubiquitin protein ligase	699972
710	2.5e-06	6.45e-05	213.2	792.15	0.27	A_01_P007008	gb|JV051060|gb|JV641614|gb|JV706348	JV051060
711	2.5e-06	6.45e-05	193.29	67.06	2.88	A_01_P1712836	ens|ENSMMUT00000057178|gb|JU491421	NOD2	nucleotide-binding oligomerization domain containing 2	695542
712	2.5e-06	6.45e-05	34.66	209.15	0.17	A_01_P008856	ref|XM_015130527|ref|XM_015130528	FAM3D
713	2.5e-06	6.45e-05	2624.97	6351	0.41	A_01_P1786011	ens|ENSMMUT00000032509|ens|ENSMMUT00000013323|ens|ENSMMUT00000026626|ref|XM_015147409	ENSMMUT00000032509
714	2.5e-06	6.45e-05	607.82	262.19	2.32	A_01_P1682886	ens|ENSMMUT00000032158|ens|ENSMMUT00000043170|gb|JV563910|gb|JU337256	GCC2	GRIP and coiled-coil domain-containing protein 2-like	693729
715	2.5e-06	6.45e-05	972.25	2367.19	0.41	A_01_P1687136	ens|ENSMMUT00000029424|ens|ENSMMUT00000074196|ens|ENSMMUT00000053303|gb|JU320765	TNPO1	transportin 1	707195
716	2.5e-06	6.45e-05	1016.12	430.67	2.36	A_01_P1742701	ens|ENSMMUT00000013234|ens|ENSMMUT00000013232|gb|JV064877|gb|JV621091	TMLHE	trimethyllysine hydroxylase, epsilon	703711
717	2.5e-06	6.45e-05	858.08	2504.8	0.34	A_01_P1736316	ens|ENSMMUT00000004983|gb|JV554949|gb|JV591015|gb|JV517221	RMND5A	required for meiotic nuclear division 5 homolog A (S. cerevisiae)	698206
718	2.5e-06	6.45e-05	6746.01	19597.9	0.34	A_01_P1703066	ref|NM_001193556|ens|ENSMMUT00000030202|ens|ENSMMUT00000002026|ens|ENSMMUT00000043155	RPL7	ribosomal protein L7	698049
719	2.6e-06	6.59e-05	355.93	1922.63	0.19	A_01_P1701236	ens|ENSMMUT00000002943|gb|JU482570|gb|JV645380|gb|JV054912	BEND7
720	2.6e-06	6.59e-05	373.88	1674.15	0.22	A_01_P019703	ens|ENSMMUT00000028307|gb|JU483726|gb|JV463170|gb|JV611668	NAT6	N-acetyltransferase 6 (GCN5-related)	703148
721	2.6e-06	6.59e-05	468.51	161.69	2.9	A_01_P1688046	ens|ENSMMUT00000057639|gb|JV703376|gb|JV703379|gb|JV703377	SCARB2	scavenger receptor class B, member 2	699990
722	2.6e-06	6.59e-05	14014.2	38354	0.37	A_01_P1776976		A_01_P1776976
723	2.6e-06	6.59e-05	180.85	568.86	0.32	A_01_P1762071		A_01_P1762071
724	2.6e-06	6.59e-05	4985.91	18760.1	0.27	A_01_P1688041	ref|NM_001195445|ens|ENSMMUT00000027964|gb|AY680439|gb|JV565460	CCNI	cyclin I	677687
725	2.6e-06	6.59e-05	2051.15	959.96	2.14	A_01_P016791	gb|JU472680|gb|JU328450|ref|XM_015134339|ref|XM_015134340	ZNF655	zinc finger protein 655	718811
726	2.6e-06	6.59e-05	197.6	56.31	3.51	A_01_P1704971	ens|ENSMMUT00000028812|ref|XM_001114059	ENSMMUT00000028812
727	2.6e-06	6.59e-05	10.13	37.99	0.27	A_01_P1811651		A_01_P1811651
728	2.6e-06	6.59e-05	1048.26	204.84	5.12	A_01_P007092	gb|XM_002805747|ref|XM_015147664	XM_002805747
729	2.6e-06	6.59e-05	20.1	90.71	0.22	A_01_P017402	ens|ENSMMUT00000068450|ref|XM_001101601|ref|XM_015136488	CLIC5	chloride intracellular channel 5	703565
730	2.6e-06	6.59e-05	17.36	65.3	0.27	A_01_P1778501		A_01_P1778501
731	2.6e-06	6.59e-05	27067.7	78176.3	0.35	A_01_P015876	ref|NM_001266414|gb|JV586561|gb|JU489327|gb|JV473729	H2AFY2	H2A histone family, member Y2	711117
732	2.7e-06	6.76e-05	36058.2	92444.4	0.39	A_01_P1795211	ref|NM_001265622|ens|ENSMMUT00000028376|ens|ENSMMUT00000071241|ens|ENSMMUT00000004652	RPS4X
733	2.7e-06	6.76e-05	25.09	237.5	0.11	A_01_P003444	ens|ENSMMUT00000065994|gb|JV664172|gb|JV725781|gb|JV074177	FHDC1	FH2 domain containing 1	696136
734	2.7e-06	6.76e-05	522.52	166.37	3.14	A_01_P1752976	ens|ENSMMUT00000008636|ens|ENSMMUT00000008634|ens|ENSMMUT00000008635|gb|JV634319	ENSMMUT00000008636
735	2.7e-06	6.76e-05	62541.6	330986	0.19	A_01_P002948	ref|NM_001266379|ens|ENSMMUT00000030844|ens|ENSMMUT00000032342|ens|ENSMMUT00000069405	TPT1
736	2.7e-06	6.76e-05	456.65	2336.82	0.2	A_01_P003770	ref|NM_001195417|gb|JV557099|gb|JV695681|gb|JV592931	CA2	carbonic anhydrase II	574263
737	2.7e-06	6.76e-05	5074.01	20415.3	0.25	A_01_P1730656	ref|NM_001261031|gb|JV469368|gb|JV582583|gb|JV617428	MXI1	MAX interactor 1	694630
738	2.7e-06	6.76e-05	305.61	77.85	3.93	A_01_P1713246	ref|NM_001265818|gb|JV539495|gb|JU483675|gb|JU483674	PLA2G15	phospholipase A2, group XV	702619
739	2.7e-06	6.76e-05	7697.93	18571	0.41	A_01_P1705666	ens|ENSMMUT00000004430|ens|ENSMMUT00000029013|ens|ENSMMUT00000038664|ens|ENSMMUT00000056127	ENSMMUT00000004430
740	2.7e-06	6.76e-05	134.59	38.82	3.47	A_01_P1713361		A_01_P1713361
741	2.8e-06	6.94e-05	487.86	149.57	3.26	A_01_P007533	gb|JU346136|gb|XM_001088270|ref|XM_001088157	JU346136
742	2.8e-06	6.94e-05	142.58	528.44	0.27	A_01_P018699	ens|ENSMMUT00000047365|gb|JU476670|gb|JU335791|ref|XM_015136456	RLF	zinc finger protein Rlf-like	693503
743	2.8e-06	6.94e-05	4473.49	1565.62	2.86	A_01_P1764076	ref|NM_001266205|ens|ENSMMUT00000030188|gb|JV592270|gb|JV694930	TNFRSF1B	tumor necrosis factor receptor superfamily, member 1B	715454
744	2.8e-06	6.94e-05	333.33	983.57	0.34	A_01_P1696876	gb|FJ795824|gb|KU751007|gb|KU751016|gb|KU751253	FJ795824
745	2.8e-06	6.94e-05	55.61	332.84	0.17	A_01_P001131	gb|XM_001115564|ref|XM_015113502	XM_001115564
746	2.8e-06	6.94e-05	144.99	45.03	3.22	A_01_P1791521	ens|ENSMMUT00000011533|gb|JU478336|ref|XM_015125835	IL21R	interleukin 21 receptor	705759
747	2.8e-06	6.94e-05	10643.2	4648.76	2.29	A_01_P014571	gb|JV624425|gb|JV589420|gb|JV553265|gb|JV515461	JV624425
748	2.8e-06	6.94e-05	1018.92	237.56	4.29	A_01_P003527	ref|NM_001266893|gb|JV479164|gb|JV626334|gb|JV591321	SLC6A6	solute carrier family 6 (neurotransmitter transporter, taurine), member 6	701172
749	2.9e-06	7.13e-05	46644.2	115170	0.41	A_01_P1710546	ref|NM_001193563|ens|ENSMMUT00000004354|ens|ENSMMUT00000075286|ens|ENSMMUT00000070026	RPL18
750	2.9e-06	7.13e-05	4258.34	1761.33	2.42	A_01_P1798921	ens|ENSMMUT00000061423|gb|JV547135|gb|JV509058|gb|JV470714	SLC15A3	solute carrier family 15, member 3	696060
751	2.9e-06	7.13e-05	9.9	428.58	0.023	A_01_P006575	ens|ENSMMUT00000018401|gb|JV551830|gb|JV513938|gb|JU346070	ADGRG6
752	2.9e-06	7.13e-05	3448.9	8044.99	0.43	A_01_P014846	gb|JV553346|gb|JV642113|gb|JV571061|gb|JV571060	JV553346
753	2.9e-06	7.13e-05	490.23	1983.05	0.25	A_01_P1687481	ref|NM_001261767|ens|ENSMMUT00000006353|gb|JV643484|gb|JV707940	ZMAT2	zinc finger, matrin-type 2	697247
754	2.9e-06	7.13e-05	5668.54	15259	0.37	A_01_P1778891		A_01_P1778891
755	3e-06	7.29e-05	357.28	868.64	0.41	A_01_P1753323	ref|NM_001260813|gb|JV563790|gb|JV048789|gb|JV599136	RNF14	ring finger protein 14	705363
756	3e-06	7.29e-05	146.53	40.6	3.61	A_01_P007085	ens|ENSMMUT00000073082|gb|JV694860|gb|JV627298|gb|JV556260	TK2	thymidine kinase 2, mitochondrial	693544
757	3e-06	7.29e-05	1482.2	344.11	4.31	A_01_P1681451	ens|ENSMMUT00000022280|gb|JV532955|gb|JV494211|gb|JV456416	LRRK2	leucine-rich repeat kinase 2	697930
758	3e-06	7.29e-05	17.88	52.69	0.34	A_01_P005391	ens|ENSMMUT00000059632|gb|JV595270|gb|JV698009|gb|JV522173	FZD9	frizzled family receptor 9	716392
759	3e-06	7.29e-05	93.69	39.39	2.38	A_01_P1809681		A_01_P1809681
760	3e-06	7.29e-05	15732.8	39378	0.4	A_01_P1723631	ens|ENSMMUT00000046041	ENSMMUT00000046041
761	3e-06	7.29e-05	1433.54	4525.18	0.32	A_01_P1701155	ens|ENSMMUT00000005579|ens|ENSMMUT00000045220|ens|ENSMMUT00000040291|ens|ENSMMUT00000044199	ENSMMUT00000005579
762	3e-06	7.29e-05	304.65	26002.5	0.012	A_01_P1819881	ref|NM_001047146|ens|ENSMMUT00000033371|ens|ENSMMUT00000033372|gb|XR_091601	HBG2	hemoglobin, gamma G	715368
763	3e-06	7.29e-05	85.14	19.64	4.34	A_01_P1830066		A_01_P1830066
764	3.1e-06	7.45e-05	34.19	14.75	2.32	A_01_P1750876	ens|ENSMMUT00000010870|gb|JV519863|gb|JV661106|gb|JV704617	OTUB2	OTU domain, ubiquitin aldehyde binding 2	706795
765	3.1e-06	7.45e-05	164.14	574.69	0.29	A_01_P1780951		A_01_P1780951
766	3.1e-06	7.45e-05	518.64	2605.43	0.2	A_01_P015738	gb|JV684781|gb|JV652118|gb|JV652119|gb|JU343906	JV684781
767	3.1e-06	7.45e-05	64524.2	149626	0.43	A_01_P1686791		A_01_P1686791
768	3.1e-06	7.45e-05	670.76	1793.76	0.37	A_01_P012403	ens|ENSMMUT00000017295|gb|JU484786|gb|XM_001091731	GPR18	G protein-coupled receptor 18	698714
769	3.1e-06	7.45e-05	51.78	373.92	0.14	A_01_P1791681	ref|XM_001086582	FAM78B	family with sequence similarity 78, member B	696203
770	3.1e-06	7.45e-05	1424.27	688.26	2.07	A_01_P1725301	gb|JV459968|gb|JV497956|gb|JV675816|gb|JV709295	JV459968
771	3.1e-06	7.45e-05	9.53	43.37	0.22	A_01_P1705311	ens|ENSMMUT00000025175|gb|JV506561|gb|JV651259|gb|JV060894	LIPE
772	3.2e-06	7.52e-05	58.97	125.31	0.47	A_01_P1749226	ens|ENSMMUT00000005189|ens|ENSMMUT00000063412|gb|JV658309|gb|JV068146	METTL3	methyltransferase like 3	706852
773	3.2e-06	7.52e-05	396.45	160	2.48	A_01_P1817101		A_01_P1817101
774	3.2e-06	7.52e-05	1200.26	523.56	2.29	A_01_P1703136	ens|ENSMMUT00000055120|ens|ENSMMUT00000077896|gb|JU331860|gb|JU492245	STXBP2	syntaxin binding protein 2	708676
775	3.2e-06	7.52e-05	9257.14	2944.6	3.14	A_01_P014509	ens|ENSMMUT00000001018|gb|JV065792|gb|JU489708|gb|JV656044	APOBR	apolipoprotein B receptor	705950
776	3.2e-06	7.52e-05	215.54	729.84	0.3	A_01_P1796746		A_01_P1796746
777	3.2e-06	7.52e-05	12286.8	2626.99	4.68	A_01_P1803601	ens|ENSMMUT00000070111|gb|JV064995|gb|JV586346|gb|JV718139	TMEM140
778	3.2e-06	7.52e-05	48123.2	135430	0.36	A_01_P1798521		A_01_P1798521
779	3.2e-06	7.52e-05	128197	511852	0.25	A_01_P1779656		A_01_P1779656
780	3.2e-06	7.52e-05	42.05	91.4	0.46	A_01_P1738336	ref|NM_001266863|ens|ENSMMUT00000015752|ens|ENSMMUT00000038999|gb|JV509346	PDE7A	phosphodiesterase 7A	702193
781	3.2e-06	7.52e-05	655.74	1254.48	0.52	A_01_P014140	ens|ENSMMUT00000009715|gb|JV679109|gb|JV679110|gb|JV539827	CNIH2
782	3.2e-06	7.52e-05	695.81	1583.55	0.44	A_01_P015534	ref|XM_015125472	ELOB
783	3.2e-06	7.52e-05	208.61	662.25	0.31	A_01_P1717981	ens|ENSMMUT00000015959|gb|KU738020|gb|KU751547|gb|KU750868	ENSMMUT00000015959
784	3.2e-06	7.52e-05	226.08	782.25	0.29	A_01_P009553	ens|ENSMMUT00000029447|gb|JV528880|gb|JV463370|gb|JV056937	LPCAT4	lysophosphatidylcholine acyltransferase 4	696388
785	3.2e-06	7.52e-05	7194.43	22071.3	0.33	A_01_P002163	ref|NM_001190916|gb|JV453260|gb|JV529965|gb|JV567949	ROMO1	reactive oxygen species modulator 1	711369
786	3.2e-06	7.52e-05	158.61	44.64	3.55	A_01_P1753241	ref|NM_001266106|ens|ENSMMUT00000002432|ens|ENSMMUT00000002426|ens|ENSMMUT00000002428	APBB3	amyloid beta (A4) precursor protein-binding, family B, member 3	698296
787	3.2e-06	7.52e-05	24986.1	48658.3	0.51	A_01_P1714161	ref|NM_001257897|ens|ENSMMUT00000024999|ens|ENSMMUT00000024997|ens|ENSMMUT00000016198	PABPC1
788	3.2e-06	7.52e-05	12.39	45.17	0.27	A_01_P1737131	ens|ENSMMUT00000078559|gb|JV649483|gb|XM_001085443	TFCP2L1	transcription factor CP2-like 1	696479
789	3.2e-06	7.52e-05	405.22	110.53	3.67	A_01_P1747721	ens|ENSMMUT00000005814|ens|ENSMMUT00000069301|ens|ENSMMUT00000074841|ens|ENSMMUT00000061564	TCF12
790	3.3e-06	7.66e-05	98.91	323.23	0.31	A_01_P007578	ens|ENSMMUT00000024944|ref|XM_015145866	ANGPT1	angiopoietin 1	697017
791	3.3e-06	7.66e-05	6551.71	2327.08	2.82	A_01_P1716096	ref|NM_001266851|ens|ENSMMUT00000013904|ens|ENSMMUT00000070332|ens|ENSMMUT00000045002	CTSA	cathepsin A	708592
792	3.3e-06	7.66e-05	451.08	105.17	4.29	A_01_P1719346	ens|ENSMMUT00000031647|ens|ENSMMUT00000015113|gb|JV050936|gb|JV641506	ENSMMUT00000031647
793	3.3e-06	7.66e-05	7032.84	30657.6	0.23	A_01_P004521	gb|JV667658|gb|JV528305|gb|JV492888|gb|JV565674	JV667658
794	3.3e-06	7.66e-05	14140.2	6772.03	2.09	A_01_P017229	gb|JU476364|gb|JU476365|gb|JV065569|gb|JV065570	TMEM30A
795	3.3e-06	7.66e-05	757.18	3796.66	0.2	A_01_P1730651	ref|NM_001261031|gb|JV545751|gb|JV545749|gb|JV061702	MXI1	MAX interactor 1	694630
796	3.3e-06	7.66e-05	1107.57	2565.97	0.43	A_01_P003282	ref|NM_001194783|gb|JU319951|gb|JU474101|gb|XM_001101762	CLP1	cleavage and polyadenylation factor I subunit 1	705071
797	3.3e-06	7.66e-05	133942	311176	0.43	A_01_P003132	ref|NM_001266101|gb|JV489538|gb|JV668690|gb|JV529725	RPL8	ribosomal protein L8	708535
798	3.3e-06	7.66e-05	110.41	242.32	0.46	A_01_P1785251	gb|JU492914|gb|JU348149|gb|XR_010135	JU492914
799	3.3e-06	7.66e-05	3757.05	1062.74	3.54	A_01_P1756306	ens|ENSMMUT00000017054|gb|JV460070|gb|JV574355|gb|JV639184	ACSL1	acyl-CoA synthetase long-chain family member 1	694871
800	3.4e-06	7.8e-05	914.49	296.56	3.08	A_01_P1823791	ref|NM_001278358|ref|NM_001278347|ens|ENSMMUT00000014971|ens|ENSMMUT00000063975	STAT5A	signal transducer and activator of transcription 5A	574129
801	3.4e-06	7.8e-05	110268	216618	0.51	A_01_P1777731		A_01_P1777731
802	3.4e-06	7.8e-05	7014.84	22727.2	0.31	A_01_P1814176	ref|XM_015149072	ROMO1	reactive oxygen species modulator 1	711369
803	3.4e-06	7.8e-05	785.42	2393.67	0.33	A_01_P1673286	ref|NM_001267792|ens|ENSMMUT00000012327|ens|ENSMMUT00000068126|ens|ENSMMUT00000068756	TIMM8B
804	3.4e-06	7.8e-05	156730	296771	0.53	A_01_P019545	ref|XR_010010	LOC694071	40S ribosomal protein S3-like	694071
805	3.4e-06	7.8e-05	8240.16	25506.9	0.32	A_01_P004615	ens|ENSMMUT00000072675|gb|JU326052|gb|JV680144|gb|JV502446	FBXL6	F-box and leucine-rich repeat protein 6	701594
806	3.4e-06	7.8e-05	848.98	2935.89	0.29	A_01_P000832	ens|ENSMMUT00000030289|gb|XM_001103850|ref|XM_015118409|ref|XM_015118410	TEKT1	tektin 1	713555
807	3.4e-06	7.8e-05	96.98	329.28	0.29	A_01_P014589	gb|JU493989|gb|XM_002804745|ref|XM_015142102|ref|XM_015142103	ELL3	elongation factor RNA polymerase II-like 3	711271
808	3.4e-06	7.8e-05	1760.52	7035.94	0.25	A_01_P008909	ref|NM_001260784|ens|ENSMMUT00000021124|ens|ENSMMUT00000021126|gb|JV048539	PRPF18	PRP18 pre-mRNA processing factor 18 homolog (S. cerevisiae)	696401
809	3.5e-06	7.93e-05	1834.46	5158.13	0.36	A_01_P1677171	ens|ENSMMUT00000061793|ens|ENSMMUT00000033104|gb|KY199398|gb|KY199330	LOC107000577
810	3.5e-06	7.93e-05	14991.6	6208.91	2.41	A_01_P1741011	ens|ENSMMUT00000062595	OGT	O-linked N-acetylglucosamine (GlcNAc) transferase (UDP-N-acetylglucosamine:polypeptide-N-acetylglucosaminyl transferase)	698268
811	3.5e-06	7.93e-05	24522.3	60388.5	0.41	A_01_P1784541	ens|ENSMMUT00000068318|ref|XR_001445650	ENSMMUT00000068318
812	3.5e-06	7.93e-05	408.11	183.61	2.22	A_01_P1677891	ens|ENSMMUT00000044875|ens|ENSMMUT00000056700|ens|ENSMMUT00000063959|ens|ENSMMUT00000056921	CASP10	caspase 10, apoptosis-related cysteine peptidase	701295
813	3.5e-06	7.93e-05	590.2	1578.48	0.37	A_01_P005573	ens|ENSMMUT00000056055|ens|ENSMMUT00000073430|ens|ENSMMUT00000073036|gb|JV525586	LRRFIP2	leucine rich repeat (in FLII) interacting protein 2	698661
814	3.5e-06	7.93e-05	7184.93	31119.9	0.23	A_01_P1781501		A_01_P1781501
815	3.5e-06	7.93e-05	6241.3	2356.17	2.65	A_01_P1721411	gb|JU344058|gb|JU487341|gb|XM_002799921	JU344058
816	3.5e-06	7.93e-05	307.38	171.06	1.8	A_01_P1768611	ens|ENSMMUT00000045522|ens|ENSMMUT00000045523|ens|ENSMMUT00000002845|gb|JV453428	NIT1	nitrilase 1	720272
817	3.5e-06	7.93e-05	8975.5	3382.85	2.65	A_01_P1676881	ens|ENSMMUT00000000168|gb|JV504596|gb|JV713352|gb|JU327989	HCK
818	3.5e-06	7.93e-05	2805.47	5759.44	0.49	A_01_P004570	gb|JV470512|gb|JV685925|gb|JV583626|gb|JV529080	JV470512
819	3.6e-06	8.09e-05	18632.3	48548.1	0.38	A_01_P1827432	gb|JV453199|gb|JU336321|gb|JV601046|gb|JV557359	JV453199
820	3.6e-06	8.09e-05	5485.99	16124.1	0.34	A_01_P1777331		A_01_P1777331
821	3.6e-06	8.09e-05	6192.51	2010.58	3.08	A_01_P1679171	ref|NM_001260554|gb|JU339342|gb|JV667910|gb|JV043195	CTSD	cathepsin D	703534
822	3.6e-06	8.09e-05	721.96	277.86	2.6	A_01_P1741806		A_01_P1741806
823	3.6e-06	8.09e-05	11.36	29.32	0.39	A_01_P1833076		A_01_P1833076
824	3.6e-06	8.09e-05	18.01	277.9	0.065	A_01_P1833846	gb|JV668383|gb|JV483172|gb|JV559135|gb|JV521692	JV668383
825	3.6e-06	8.09e-05	27.99	89.48	0.31	A_01_P1779539		A_01_P1779539
826	3.7e-06	8.27e-05	265.65	1676.6	0.16	A_01_P015998	ref|NM_001260710|gb|JV048339|gb|JV662563|gb|JV559235	GFOD2	glucose-fructose oxidoreductase domain containing 2	699723
827	3.7e-06	8.27e-05	45418.9	106563	0.43	A_01_P1675971	ens|ENSMMUT00000020934	LOC106995084
828	3.7e-06	8.27e-05	378.67	169.98	2.23	A_01_P1677892	ens|ENSMMUT00000044875|ens|ENSMMUT00000056700|ens|ENSMMUT00000063959|ens|ENSMMUT00000056921	CASP10	caspase 10, apoptosis-related cysteine peptidase	701295
829	3.7e-06	8.27e-05	1608.21	438.06	3.67	A_01_P1703696	ens|ENSMMUT00000008027|ens|ENSMMUT00000008028|ens|ENSMMUT00000008029|gb|JV666643	ADGRE5
830	3.8e-06	8.43e-05	942.69	4156.31	0.23	A_01_P1729131	ens|ENSMMUT00000018850|ens|ENSMMUT00000059353|gb|JV460235|gb|JV638861	43167
831	3.8e-06	8.43e-05	208422	100857	2.07	A_01_P1696666	ref|NM_001114964|ref|NM_001318347|ref|NM_001318350|ref|NM_001318356	MAMU-B18	major histocompatibility complex, class I, B	100141394
832	3.8e-06	8.43e-05	387.56	1494.64	0.26	A_01_P1812956	ens|ENSMMUT00000056528|ref|XM_015147002|ref|XM_015147004|ref|XM_015147003	C9H10orf128
833	3.8e-06	8.43e-05	3657.6	1599.35	2.29	A_01_P017846	ref|NM_001257795|ens|ENSMMUT00000075991|gb|JV469316|gb|JV545689	MTF1	metal-regulatory transcription factor 1	714795
834	3.8e-06	8.43e-05	1504.28	474.83	3.17	A_01_P1802931		A_01_P1802931
835	3.8e-06	8.43e-05	23953.3	58517.7	0.41	A_01_P1833746	ens|ENSMMUT00000000329|ens|ENSMMUT00000056127|ens|ENSMMUT00000029013|ens|ENSMMUT00000008794	LOC717246	60S ribosomal protein L18a-like	717246
836	3.8e-06	8.43e-05	46.69	164.99	0.28	A_01_P1814586	ens|ENSMMUT00000069633|ref|XM_015149766	ENSMMUT00000069633
837	3.9e-06	8.57e-05	877.38	2612.94	0.34	A_01_P014655	ens|ENSMMUT00000018012|gb|JU494828|gb|JU323431|gb|XM_001108107	HVCN1
838	3.9e-06	8.57e-05	270.57	889.63	0.3	A_01_P1818496	gb|KX055306|gb|MF043805	KX055306
839	3.9e-06	8.57e-05	172668	84638.6	2.04	A_01_P1699356	ref|NM_001042770|ref|NM_001318351|ref|NM_001318356|ens|ENSMMUT00000041195	MAMU-F	major histocompatibility complex, class I, F	709076
840	3.9e-06	8.57e-05	2476.57	5151.25	0.48	A_01_P006162	ref|NM_001266502|ens|ENSMMUT00000056758|gb|JV046173|gb|JV494494	INO80C	INO80 complex subunit C	708819
841	3.9e-06	8.57e-05	252.92	114.9	2.2	A_01_P014491	gb|JV541221|gb|JV680513|gb|JV464837	JV541221
842	3.9e-06	8.57e-05	930.52	2095.96	0.44	A_01_P1698031	ref|XM_015118514	SENP3	SUMO1/sentrin/SMT3 specific peptidase 3	715884
843	3.9e-06	8.57e-05	53071.4	112140	0.47	A_01_P006189	ref|NM_001257691|gb|JV636626|gb|JV043381|gb|JV529560	EIF3K	eukaryotic translation initiation factor 3, subunit K	693536
844	3.9e-06	8.57e-05	97.74	40.22	2.43	A_01_P1705476	ens|ENSMMUT00000020068|ens|ENSMMUT00000078647|gb|JU490754|gb|JV691929	ENSMMUT00000020068
845	4e-06	8.73e-05	11558.1	24749.3	0.47	A_01_P019769	ens|ENSMMUT00000078620|gb|JV490856|gb|JV653136|gb|JU334834	PAIP2	poly(A) binding protein interacting protein 2	693317
846	4e-06	8.73e-05	16236.2	39651.1	0.41	A_01_P1673271		A_01_P1673271
847	4e-06	8.73e-05	27663.3	91441.4	0.3	A_01_P012270	ref|NM_001261257|gb|JV045655|gb|JV637508|gb|JU492393	PRDX2
848	4e-06	8.73e-05	810.73	433.02	1.87	A_01_P1775041	ens|ENSMMUT00000004400|gb|JV480571|gb|JV592499|gb|JV695199	TYK2	tyrosine kinase 2	574130
849	4e-06	8.73e-05	61391.4	134060	0.46	A_01_P013454	ref|NM_001265735|gb|JV671724|gb|JV604653|gb|JV567466	RPL35	ribosomal protein L35	693604
850	4.1e-06	8.92e-05	436.23	146.46	2.98	A_01_P1679431	ens|ENSMMUT00000014835|gb|JV504065|gb|JV045579|gb|JU325331	ENSMMUT00000014835
851	4.1e-06	8.92e-05	43.73	105.29	0.42	A_01_P1832916	ref|XM_015131355	PLCD1	phospholipase C, delta 1	696860
852	4.1e-06	8.92e-05	2272.22	7650.89	0.3	A_01_P1779794		A_01_P1779794
853	4.2e-06	9.06e-05	391.25	144.35	2.71	A_01_P1681791	ens|ENSMMUT00000053436|gb|JV600949|gb|JV668225|gb|JV541572	GNS	glucosamine (N-acetyl)-6-sulfatase	717500
854	4.2e-06	9.06e-05	52.48	180.09	0.29	A_01_P1752506		A_01_P1752506
855	4.2e-06	9.06e-05	63315.6	156017	0.41	A_01_P1813341		A_01_P1813341
856	4.2e-06	9.06e-05	10.62	48.68	0.22	A_01_P1777246		A_01_P1777246
857	4.2e-06	9.06e-05	65460.2	280721	0.23	A_01_P1831141	ens|ENSMMUT00000071155	ENSMMUT00000071155
858	4.2e-06	9.06e-05	64.65	18.79	3.44	A_01_P1808536		A_01_P1808536
859	4.2e-06	9.06e-05	84876.8	197747	0.43	A_01_P1809411		A_01_P1809411
860	4.3e-06	9.17e-05	2258.5	6841.06	0.33	A_01_P1739686	ref|NM_001267540|ens|ENSMMUT00000048196|ens|ENSMMUT00000041680|ens|ENSMMUT00000070945	COX7C	cytochrome c oxidase subunit VIIc	100429280
861	4.3e-06	9.17e-05	55.92	203.59	0.27	A_01_P1697826	gb|U57577|gb|KU751433|gb|KU751224|gb|KU751526	U57577
862	4.3e-06	9.17e-05	1599.64	3815.69	0.42	A_01_P1744916	ref|NM_001195480|ens|ENSMMUT00000032328|ens|ENSMMUT00000047986|ens|ENSMMUT00000047987	RPSA	ribosomal protein SA	693293
863	4.3e-06	9.17e-05	2395.99	407.57	5.88	A_01_P1674101	ref|NM_001195507|gb|JU322646|gb|JU477046	TYMS	thymidylate synthetase	697580
864	4.3e-06	9.17e-05	3038.89	781.09	3.89	A_01_P1703701	ref|NM_001038662|ens|ENSMMUT00000008028|ens|ENSMMUT00000008027|gb|JV527061	ADGRE2
865	4.3e-06	9.17e-05	1557.14	383.24	4.06	A_01_P1671971	ref|NM_001042756|gb|U19845|gb|JU342985|gb|JV714021	IL1B	interleukin 1, beta	704701
866	4.3e-06	9.17e-05	495.74	175.66	2.82	A_01_P1725291	ens|ENSMMUT00000010640|ens|ENSMMUT00000010638|ens|ENSMMUT00000061615|ens|ENSMMUT00000010643	CCDC88B
867	4.3e-06	9.17e-05	506.05	229.43	2.21	A_01_P1734696	ens|ENSMMUT00000045310|ens|ENSMMUT00000021692|gb|JV512690|gb|JV512691	CHFR	checkpoint with forkhead and ring finger domains, E3 ubiquitin protein ligase	694297
868	4.3e-06	9.17e-05	56.29	12.15	4.63	A_01_P1788551		A_01_P1788551
869	4.3e-06	9.17e-05	5895.6	2860.52	2.06	A_01_P016945	ens|ENSMMUT00000022931|gb|JU495558|ref|XM_015134752|ref|XM_015134833	TNFRSF14	tumor necrosis factor receptor superfamily, member 14	695042
870	4.4e-06	9.33e-05	206.5	83.63	2.47	A_01_P1764786	ens|ENSMMUT00000023727|gb|JV693944|gb|JV517656	ENSMMUT00000023727
871	4.4e-06	9.33e-05	109252	51264.1	2.13	A_01_P013363	gb|JV722290|gb|JV694927|gb|JU347866|gb|JV518690	JV722290
872	4.4e-06	9.33e-05	98.22	25.97	3.78	A_01_P1811701		A_01_P1811701
873	4.4e-06	9.33e-05	627.91	10665	0.059	A_01_P1671821	ref|NM_001032818|gb|AF191101|gb|AF184156	RTD1B	demidefensin 1	574123
874	4.4e-06	9.33e-05	57.46	418.52	0.14	A_01_P1754311	ref|NM_001194098|ens|ENSMMUT00000001897|gb|JV488994|gb|JV527668	HS3ST1	heparan sulfate (glucosamine) 3-O-sulfotransferase 1	713374
875	4.5e-06	9.5e-05	4159.18	1300.4	3.2	A_01_P009461	ens|ENSMMUT00000069966|gb|JU341278|gb|JU483722|gb|XM_001102354	ALOX5	arachidonate 5-lipoxygenase	707926
876	4.5e-06	9.5e-05	31.67	304.73	0.1	A_01_P007645	ref|NM_001261716|ens|ENSMMUT00000009616|gb|JV044535|gb|JV602568	TSPAN7	tetraspanin 7	698011
877	4.5e-06	9.5e-05	2711.74	964.15	2.81	A_01_P008512	ens|ENSMMUT00000064142|ens|ENSMMUT00000000465|ens|ENSMMUT00000066728|gb|XM_001089324	RENBP	renin binding protein	698140
878	4.5e-06	9.5e-05	570.22	120.88	4.72	A_01_P1697066	ref|NM_001195507|ens|ENSMMUT00000005745|gb|FJ821294|gb|JV070260	TYMS	thymidylate synthetase	697580
879	4.6e-06	9.65e-05	58.25	153.19	0.38	A_01_P1795346	ens|ENSMMUT00000072736|ref|XM_001090404	HES4	hairy and enhancer of split 4 (Drosophila)	698434
880	4.6e-06	9.65e-05	2616.77	9408.69	0.28	A_01_P1817776		A_01_P1817776
881	4.6e-06	9.65e-05	27970.9	76540.4	0.37	A_01_P1814551		A_01_P1814551
882	4.6e-06	9.65e-05	244.7	963.28	0.25	A_01_P1697821	gb|U57574	U57574
883	4.6e-06	9.65e-05	153.36	52.04	2.95	A_01_P1748916	ens|ENSMMUT00000006769|ens|ENSMMUT00000006771|ens|ENSMMUT00000054446|gb|JV065635	MCTP2	multiple C2 domains, transmembrane 2	706949
884	4.6e-06	9.65e-05	129.09	855.25	0.15	A_01_P1824671		A_01_P1824671
885	4.7e-06	9.75e-05	52.72	192.9	0.27	A_01_P1760016		A_01_P1760016
886	4.7e-06	9.75e-05	252.17	114.1	2.21	A_01_P016576	ens|ENSMMUT00000025075|gb|XM_001100061	MOSPD2	motile sperm domain containing 2	712225
887	4.7e-06	9.75e-05	35.13	92.5	0.38	A_01_P1763321		A_01_P1763321
888	4.7e-06	9.75e-05	420.16	200.25	2.1	A_01_P1742636	ens|ENSMMUT00000047715|ens|ENSMMUT00000047719|gb|JV485115|gb|JV561023	IKBKG	inhibitor of kappa light polypeptide gene enhancer in B-cells, kinase gamma	701237
889	4.7e-06	9.75e-05	128.76	70.25	1.83	A_01_P1782761	ref|NM_001257488|ens|ENSMMUT00000030554|gb|JV525617|gb|JV048687	VAPB
890	4.7e-06	9.75e-05	116287	477842	0.24	A_01_P1722181	ens|ENSMMUT00000046760	ENSMMUT00000046760
891	4.7e-06	9.75e-05	84.01	416.9	0.2	A_01_P1744561	ref|NM_001194038|gb|JV669287|gb|JV600943|gb|JV536765	LRRC73
892	4.7e-06	9.75e-05	28.27	123.98	0.23	A_01_P009088	ref|XM_015134721|ref|XM_015134720	IMMP2L	IMP2 inner mitochondrial membrane peptidase-like (S. cerevisiae)	701823
893	4.7e-06	9.75e-05	504.63	188.72	2.67	A_01_P1777051	ens|ENSMMUT00000004482|gb|JV510868|gb|JV472467|gb|JV717568	GATAD2A
894	4.7e-06	9.75e-05	86.77	24.1	3.6	A_01_P003499	ens|ENSMMUT00000028823|ref|XM_001091670|ref|XM_015127657|ref|XM_015127658	ITGB1BP2	integrin beta 1 binding protein (melusin) 2	697385
895	4.8e-06	9.88e-05	128.37	881.02	0.15	A_01_P011336	gb|JU338424|gb|JV641571|gb|JV532578|gb|JV706316	JU338424
896	4.8e-06	9.88e-05	89.39	33.04	2.71	A_01_P008069	ref|NM_001194270|ens|ENSMMUT00000002601|gb|JV530596|gb|JU473929	SPRY1	sprouty homolog 1, antagonist of FGF signaling (Drosophila)	708752
897	4.8e-06	9.88e-05	38.86	16.8	2.31	A_01_P1805101		A_01_P1805101
898	4.8e-06	9.88e-05	1488.88	5008.04	0.3	A_01_P1680391	ens|ENSMMUT00000021075|ens|ENSMMUT00000017339|ens|ENSMMUT00000078856|ens|ENSMMUT00000076567	PIP4K2A	phosphatidylinositol-5-phosphate 4-kinase type-2 alpha-like	710724
899	4.8e-06	9.88e-05	1064.35	347.74	3.06	A_01_P1736591	ens|ENSMMUT00000013799|gb|JU330926|gb|JV569847|gb|JV455334	TBC1D8	TBC1 domain family, member 8 (with GRAM domain)	710649
900	4.8e-06	9.88e-05	46.61	191.09	0.24	A_01_P1676891	ref|NM_001260717|ens|ENSMMUT00000008370|gb|JU324244|gb|JV624767	BCL2L1	BCL2-like 1	713035
901	4.8e-06	9.88e-05	94.97	20.29	4.68	A_01_P010209	gb|JV675700|gb|JV054409|gb|JV536322|gb|JV601607	JV675700
[truncated: 3,395 more rows]

## Sheet: Day7 genes
	p-value	FDR	Geom mean of intensities in irradiated blood	Geom mean of intensities in sham-irradiated blood	Fold-change	UniqueID	Accession	Symbol	Name	EntrezID
[truncated: 3,123 more rows]

[truncated: 1 more sheets: all days]
