# Supplementary material for: Longitudinal multi-omic changes in the transcriptome and proteome of peripheral blood cells after a 4 Gy total body radiation dose to Rhesus macaques
Source: BMC Genomics. 2023 Mar 21;24:139. doi: 10.1186/s12864-023-09230-7 (PMC10031949; doi:10.1186/s12864-023-09230-7)
Supplement: Supplementary file 4 — Additional file 4: Supplementary data table 4. Differentially expressed protein lists. [file 12864_2023_9230_MOESM4_ESM.xlsx]

## Sheet: Title
Longitudinal multi-omic changes in the transcriptome and proteome of peripheral blood cells after a 4 Gy total body radiation dose to Rhesus macaques.
Shanaz A. Ghandhi1*, Shad. R. Morton1, Igor Shuryak1, Younghyun Lee1, Rajesh K. Soni2, Jay R. Perrier1, James Bakke3, Janet Gahagan3, Kim Bujold4, Simon Authier4, Sally A. Amundson1, David J. Brenner1, Denise Nishita3, Polly Chang3 and Helen C. Turner1
Supplementary data table 4: Differentially expressed protein lists

## Sheet: protein Day1
Day1
Accession	Gene Symbol	p-value	q-value	Fold change
A0A140TAV0	A0A140TAV0	1.84151e-17	3.5082e-16	-1.61594
A0A1D5QIG2	A0A1D5QIG2	1.95261e-17	3.70811e-16	1.71658
A0A1D5QK65	A0A1D5QK65	6.34241e-08	3.83347e-07	1.30138
A0A1D5R6X6	A0A1D5R6X6	4.19754e-16	6.75647e-15	-1.94668
A0A1D5R7D8	A0A1D5R7D8	7.6696e-15	1.05654e-13	1.32474
F6RED9	AHSP	4.19918e-18	8.59831e-17	-1.42918
F7GBA5	ANK1	1.41147e-33	2.42774e-31	-1.68413
F6SD23	APOA2	1.06613e-20	3.30829e-19	-1.47585
F6UHS5	AQP1	1.35282e-09	9.75296e-09	-1.73815
F6W8H8	ARHGAP18	4.05356e-26	2.46489e-24	1.37627
F6UMI8	ARRB1	7.17786e-16	1.12528e-14	1.31203
F6WZJ3	ATXN7L1	2.76964e-18	5.76928e-17	1.30839
F7FDG5	BIN2	7.31439e-34	1.37602e-31	1.31078
A0A1D5RHX7	C19ORF33	2.27482e-19	5.65884e-18	2.62591
F7CLQ5	CA1	5.32188e-33	8.2148e-31	-1.30334
A0A1D5QB60	CA13	3.1246e-28	2.57673e-26	1.39822
F7B5V0	CAMP	2.09687e-35	5.04927e-33	-2.12201
Q8HYQ1	CCL5	1.38881e-13	1.61091e-12	1.56382
F7H098	CD177	4.2467e-11	3.66263e-10	-1.39033
F6XPQ9	CLC	2.38482e-14	3.05376e-13	1.3062
F6W7Z8	CNST	3.75482e-14	4.69684e-13	1.43136
F7F1L7	COTL1	8.36953e-34	1.49739e-31	1.31902
A0A1D5QFX7	CTGF	3.74885e-16	6.08304e-15	1.30758
F6WEM9	EPB41	2.89509e-37	1.0252e-34	-1.71636
A0A1D5RGK5	EPB42	7.98212e-23	3.20349e-21	-2.02248
A0A1D5RD49	EVL	1.9295e-21	6.59978e-20	-2.22781
F7D3L5	F13A1	9.71627e-39	4.87433e-36	1.56708
F6YRS3	F6YRS3	1.57099e-20	4.72869e-19	1.40526
F7HUE5	F7HUE5	1.77304e-18	3.81203e-17	1.32462
F6T960	FERMT3	1.78098e-45	1.34019e-42	1.7254
A0A1D5QWA9	FGA	6.51512e-38	2.8015e-35	1.51358
F6UZ87	FGB	3.6819e-34	7.64311e-32	1.4437
F6UZ20	FGG	3.75372e-43	2.25974e-40	1.53801
A0A1D5Q361	FHL1	4.59128e-37	1.53553e-34	1.40377
F7FHW4	FN1	1.12914e-36	3.57759e-34	1.31066
F6W7B1	GIMAP4	1.69391e-13	1.95726e-12	-1.55937
F6UIN0	GIMAP7	5.93177e-11	5.00391e-10	-1.62056
F7GN18	GLI3	1.00519e-16	1.75304e-15	-1.48436
F6SHW5	GLIPR2	5.49092e-18	1.09093e-16	-1.45525
G7MQS5	GMPR	1.09943e-20	3.39413e-19	1.40806
A0A1D5R9Z8	GP1BA	1.12255e-27	8.4472e-26	1.33118
F6UKT3	GRIN2D	5.19884e-14	6.36118e-13	1.36928
F7HP21	GSN	9.24128e-41	5.0575e-38	1.32033
F7E697	GUCY1A3	3.91655e-07	2.12411e-06	1.34527
A0A1D5R162	GZMB	3.06405e-08	1.92342e-07	-1.47954
F7B3L2	GZMH	1.37851e-15	2.10626e-14	-2.09865
F7DHS4	H2AFJ	1.71179e-16	2.87848e-15	-1.30139
F6QR30	H3F3A	3.27427e-35	7.5812e-33	1.36299
H9H3P6	H9H3P6	4.76886e-13	5.23878e-12	1.34152
G7NQC3	HBA2	1.7472e-29	1.75302e-27	-1.37826
P02026	HBB	1.1382e-27	8.45922e-26	-1.48341
A0A1D5Q7U6	HCLS1	2.62991e-16	4.36144e-15	-1.35456
F7BRX2	HIST1H3D	1.51124e-18	3.30825e-17	1.70245
F7HSJ5	HIST2H2AB	4.30033e-10	3.27696e-09	-1.38369
F7BRD9	HIST2H2AC	6.14751e-18	1.20941e-16	-1.50631
F7BRE5	HIST3H2BB	1.44951e-23	6.41622e-22	-1.47355
F7GFC4	HLTF	3.39953e-10	2.62038e-09	1.30994
F7B025	HMGN4	5.694e-26	3.39385e-24	1.30023
A0A1D5QGW4	IFI30	1.80286e-13	2.07518e-12	-1.32068
A0A1D5R6M8	IGHM	2.47883e-20	7.13999e-19	-1.38472
A0A1D5QQ04	IGKC	1.50713e-20	4.55927e-19	-1.62384
F7BTI6	IL16	2.62276e-10	2.05319e-09	-2.33927
F7C2W0	ILK	3.89005e-36	1.06446e-33	1.52675
F6QYS6	ITGB2	2.02433e-12	2.08672e-11	-1.45554
A0A1D5Q0W4	KALRN	5.36947e-20	1.44305e-18	1.46674
F7HRT9	KIF21B	5.89063e-15	8.28542e-14	-1.36143
F6X5C6	KIF2A	4.88952e-25	2.5158e-23	1.31901
F7A8Z5	LCP1	6.40987e-45	4.28749e-42	-1.47563
A0A1D5R3Y0	LGALS9	1.6286e-10	1.30375e-09	-1.30044
F6QMT0	LGALSL	2.16332e-23	9.36918e-22	1.36398
F7GXP0	LIMS1	9.26342e-36	2.4246e-33	1.35241
F7HAP8	LOC107000818	3.33141e-38	1.5427e-35	1.69605
F7FJE3	LOC693464	2.40195e-32	3.44279e-30	1.56398
F7AZF0	LOC704229	6.41998e-20	1.6951e-18	1.30053
F6S4S0	LOC710665	5.58664e-14	6.75333e-13	1.50822
F7APQ4	LOC715607	1.85911e-11	1.67794e-10	-1.4415
F7GST9	LOC718120	3.69023e-08	2.30448e-07	-1.42242
A0A1D5QLA7	LSP1	2.41857e-29	2.34836e-27	-1.58608
F7EB76	LTBP1	8.45704e-34	1.49739e-31	1.37181
F6U331	LZTS1	2.76995e-15	4.04735e-14	-1.39879
A0A1D5QJG0	MAPRE2	2.06786e-31	2.82921e-29	1.46584
F6W5A7	MMP9	3.84833e-17	7.04162e-16	-1.3653
F6RIY8	MMRN1	3.30127e-29	3.10526e-27	1.38096
P60031	MNP1A	2.29909e-10	1.81873e-09	-1.50276
F7D9R7	MRPL4	1.15706e-10	9.42561e-10	1.37414
G7N4X7	MYL9	2.4049e-26	1.50807e-24	1.69793
F7H6E9	MYLK	6.71612e-24	3.11008e-22	1.36487
F7C433	MYO1F	1.94591e-09	1.37332e-08	-1.38896
A0A1D5QLW3	NFATC2	2.5471e-07	1.41188e-06	1.31558
F7EUB1	NMI	6.22309e-16	9.83281e-15	-1.33397
A0A1D5Q612	NT5C3A	6.25601e-30	6.60723e-28	1.41466
F7H4W7	OLFM4	4.19022e-22	1.57657e-20	-1.56186
F7EXM3	OR10G3	2.79835e-15	4.07894e-14	1.95333
F6Y5A6	PARVB	2.44201e-36	7.35046e-34	1.50745
F7F6V2	PDE5A	5.13718e-16	8.18143e-15	1.35865
A0A1D5Q4R2	PF4	1.51387e-14	2.00738e-13	1.35318
F7BNX5	PF4V1	1.61624e-27	1.18655e-25	1.37193
F7HM67	PLEK	2.41497e-34	5.38449e-32	1.40769
F6SCP6	PPBP	1.49705e-37	6.00818e-35	1.47129
A0A1D5Q2K9	PPP1R14A	6.00076e-13	6.50894e-12	1.38092
F7G3L7	PRKG1	2.00143e-18	4.27256e-17	1.39177
F6Q1D0	PRR25	9.58895e-08	5.65382e-07	-1.30392
A0A1D5Q6M4	PTMA	2.01994e-24	9.96725e-23	-1.95392
H9FXQ3	PTMS	3.74972e-29	3.47281e-27	-1.81337
A0A1D5Q7H1	PTPRC	3.17504e-16	5.19395e-15	-1.65322
F7E4I1	RAB27B	2.65213e-28	2.24871e-26	1.48362
F6Z7B1	RASGRP2	7.27473e-24	3.34304e-22	1.31978
F7G6N3	RNASE6	7.81289e-14	9.32245e-13	-1.3925
F7GPH3	RSU1	5.55318e-30	6.07821e-28	1.5419
F7DI51	S100A6	4.98483e-30	5.66201e-28	-1.32907
F6WNQ8	SAMHD1	2.09859e-20	6.13278e-19	-1.53068
I2CVY8	SELENBP1	2.36817e-29	2.33711e-27	-1.78842
F7HA35	SERPINB9	2.37433e-19	5.85799e-18	-1.37336
F7HQX2	SLC16A1	3.84466e-07	2.08889e-06	-1.42165
A0A1D5REH6	SLC4A1	3.2013e-36	9.17706e-34	-2.41881
P61143	SNCA	6.32669e-31	8.10355e-29	-1.77686
F6TEX8	SNRPB	6.64509e-34	1.29043e-31	-1.35398
F7HJP2	SPTA1	7.42729e-47	6.38747e-44	-1.60389
A0A1D5Q6B2	SPTB	3.09872e-33	4.90902e-31	-1.44324
F7FWN9	SRC	7.44502e-19	1.69128e-17	1.42235
F7GWJ4	SYTL4	7.05758e-22	2.57495e-20	1.33244
F7C372	TEF	6.48937e-10	4.8349e-09	-1.69029
F7HCV5	TGFB1	1.34402e-22	5.35828e-21	1.43315
F6WIY2	THBS1	4.29394e-49	5.1699e-46	1.48442
F7EPG2	THBS4	5.66839e-20	1.5099e-18	1.45619
F7HL22	TLN1	1.08507e-52	3.26606e-49	1.41306
F7GSX6	TPM2	4.40643e-27	3.0144e-25	1.53706
I0FG82	VASP	2.12322e-37	7.98861e-35	1.35047
F7HSL6	VCL	3.21855e-51	4.84392e-48	1.37906
G7N1N6	VIM	6.39567e-06	2.9526e-05	-2.84346
A0A1D5R0L5	VWF	1.56747e-47	1.5727e-44	1.41421
F6RTI0	WDR7	1.18765e-09	8.62446e-09	-1.58841
F6ZJF6	XIRP2	3.3409e-15	4.80005e-14	1.37179
F6Q6D4	ZNF229	1.7301e-05	7.45539e-05	-1.39543
F7GJ13	ZNF598	1.62483e-25	8.95236e-24	2.91083

## Sheet: protein Day3
Day3
Accession	Gene Symbol	p-value	q-value	Fold change
A0A140TAV0	A0A140TAV0	1.98992e-21	1.14089e-19	-1.6169
A0A1D5R6X6	A0A1D5R6X6	2.00604e-17	7.79121e-16	-1.78764
F7CU68	ABHD14B	5.03949e-13	1.06823e-11	-1.43518
F6RED9	AHSP	1.79405e-21	1.03848e-19	-1.58895
F7EPQ4	ALOX15	2.6322e-38	1.21891e-35	-1.67908
F7GBA5	ANK1	9.20546e-31	1.42095e-28	-1.47281
F6SD23	APOA2	4.58372e-20	2.21065e-18	-1.75711
F6UHS5	AQP1	3.06332e-09	4.01769e-08	-1.44581
F7DQE8	ATP1A4	1.43285e-11	2.50086e-10	-1.31917
G7NLH4	BLVRB	9.52005e-36	3.18393e-33	-1.39092
A0A1D5RHX7	C19ORF33	2.69652e-12	4.97946e-11	2.04115
F7CLQ5	CA1	2.31488e-33	4.977e-31	-1.42242
F6TQ14	CA2	1.73138e-35	5.48575e-33	-1.4162
F6ZZ73	CALU	4.24038e-37	1.59544e-34	1.37659
F7B5V0	CAMP	1.19566e-32	2.39929e-30	-1.99907
F6RQT0	DAP	9.00798e-26	7.63775e-24	1.90453
A0A1D5QLY4	DDI2	3.33975e-20	1.63457e-18	-1.32837
A0A1D5RF33	ENSA	1.84524e-10	2.82654e-09	1.34906
F6WEM9	EPB41	1.71684e-33	3.82791e-31	-1.41397
A0A1D5RGK5	EPB42	2.84768e-22	1.81667e-20	-1.52718
A0A1D5RD49	EVL	9.78451e-20	4.60178e-18	-2.01259
F7GMK4	F7GMK4	1.05985e-09	1.47351e-08	-1.42263
F7H602	F7H602	8.10365e-14	1.88355e-12	-1.36107
A0A1D5RHD5	FANCD2	5.29344e-15	1.50314e-13	-1.3542
A0A1D5QWA9	FGA	1.0175e-40	7.65669e-38	1.46261
F6UZ87	FGB	1.59816e-33	3.70037e-31	1.40038
F6UZ20	FGG	2.55652e-40	1.71003e-37	1.46928
F6W7B1	GIMAP4	1.21616e-11	2.14073e-10	-1.36003
F6UIN0	GIMAP7	4.64626e-10	6.77251e-09	-1.48373
A0A1D5R162	GZMB	7.47885e-13	1.51591e-11	-1.41014
F7B3L2	GZMH	1.0541e-15	3.3575e-14	-1.98499
P63108	HBA	7.75471e-09	9.64532e-08	-1.36451
G7NQC3	HBA2	2.38276e-35	6.83058e-33	-1.4672
P02026	HBB	2.54643e-42	2.18993e-39	-1.49018
F7BGX2	HEXIM1	1.15341e-15	3.65448e-14	1.43521
F7HR57	HIST1H1D	6.491e-14	1.53226e-12	-1.41461
A0A1D5RH28	HIST1H2BO	2.35756e-28	2.62824e-26	-1.37836
F7BRD9	HIST2H2AC	8.19132e-13	1.64372e-11	-1.31627
F7BRE5	HIST3H2BB	1.87181e-18	7.99172e-17	-1.33403
F6Z0R5	HP	1.36188e-30	1.95202e-28	1.37783
A0A1D5R6M8	IGHM	9.4367e-20	4.47315e-18	-1.4076
A0A1D5QQ04	IGKC	8.10951e-23	5.48531e-21	-1.85093
F7BTI6	IL16	1.31439e-10	2.06595e-09	-2.07579
F7A8Z5	LCP1	2.72793e-43	3.28443e-40	-1.32109
F6QMT0	LGALSL	1.44183e-20	7.48258e-19	1.33355
F7H7G9	LOC703984	1.67561e-19	7.6418e-18	1.59759
F7APQ4	LOC715607	3.78747e-12	6.88839e-11	-1.3767
F7GST9	LOC718120	7.24363e-08	7.80083e-07	-1.54644
A0A1D5QLA7	LSP1	6.71508e-28	6.81695e-26	-1.38155
F7BYZ5	LTF	1.91749e-35	5.77163e-33	-1.48426
P30201	LYZ	1.81361e-15	5.51412e-14	-1.5016
F6U331	LZTS1	1.1148e-14	2.95642e-13	-1.50038
F7EW39	MARCKS	1.41643e-32	2.75062e-30	1.84326
F7GG37	MMP8	3.68729e-09	4.79427e-08	1.35765
F6W130	MPP1	3.81402e-10	5.66923e-09	-1.3556
F7H568	MTPN	1.03445e-26	9.29461e-25	1.43305
F7HNE5	MYL6	2.18311e-38	1.09519e-35	1.3227
G7N4X7	MYL9	6.79431e-28	6.81695e-26	1.83177
F7C433	MYO1F	1.18037e-09	1.62978e-08	-1.34879
F6UN10	NENF	1.31988e-26	1.16848e-24	1.56682
F6THG0	NRGN	3.43654e-10	5.14627e-09	1.41866
H9EMB8	NUCB2	2.83764e-19	1.27482e-17	1.33601
F7FI39	PKLR	3.02803e-19	1.35028e-17	-1.40644
A0A1D5Q2I8	POLR2F	2.52281e-20	1.25515e-18	1.36992
F6SCP6	PPBP	2.07232e-39	1.24754e-36	1.49954
H9FXQ3	PTMS	6.24434e-24	4.69887e-22	1.33795
A0A1D5Q7H1	PTPRC	2.78839e-15	8.26903e-14	-1.51041
F7H3P3	RCN1	7.02875e-44	1.41043e-40	1.59156
F6TQ53	RPLP1	4.59022e-20	2.21065e-18	1.35754
F7CGR0	RPLP2	4.26555e-36	1.51051e-33	1.40589
F6QJD8	S100A8	1.05236e-32	2.18456e-30	-1.34767
F6WNQ8	SAMHD1	2.86684e-22	1.81667e-20	-1.55499
I2CVY8	SELENBP1	3.0037e-28	3.22897e-26	-1.68119
F6SL92	SERPINA3	5.12821e-15	1.46312e-13	1.74398
A0A1D5RIS2	SERPINB1	2.55809e-30	3.49993e-28	1.33487
F7HA35	SERPINB9	8.49178e-24	6.31118e-22	-1.37778
F7HAB5	SH3BP1	2.78361e-05	0.00020386	-1.35351
A0A1D5Q528	SKOR1	0.0432819	0.13224	1.31995
A0A1D5REH6	SLC4A1	4.30671e-35	1.17847e-32	-1.86347
P61143	SNCA	1.59182e-30	2.22855e-28	-2.09517
F7HJP2	SPTA1	1.08862e-42	1.09225e-39	-1.35921
A0A1D5R9F8	SS18	1.89127e-17	7.39315e-16	1.41733
F7C372	TEF	1.40659e-08	1.70376e-07	-1.4176
G7N1N6	VIM	1.66456e-14	4.30072e-13	-1.42217
F7FER5	YAP1	9.04206e-22	5.38943e-20	1.37612
F6Q6D4	ZNF229	6.53679e-07	6.12951e-06	-1.48973
F7GJ13	ZNF598	3.20519e-24	2.44244e-22	2.67426

## Sheet: protein Day 6
Day6
Accession	Gene Symbol	p-value	q-value	Fold change
F7HT73,A0A1D5Q9T4,A0A5F7ZVI1,A0A1D5RIE0,A0A5F7ZVJ8,G7N746,A0A1D5QU96,A0A5F7ZG04	AAAS	3.29346e-15	2.39642e-15	-3.50559
F7B725,F7B6I7,A0A1D5RFJ4,A0A1D5Q520	AAK1	1.08589e-10	4.8075e-11	-4.21916
A0A5F8A7B4,F7HLZ5,A0A5F8A0P3	ABCB10	7.02282e-21	1.18079e-20	2.86777
F6SYV4	ABCB11	8.57089e-12	4.25258e-12	-1.89434
F6WW02,F7FA77	ABCC1	2.67871e-18	2.99694e-18	2.00726
F7ENC7,A0A5F8A1T7	ABCD1	2.0491e-25	7.69965e-25	1.68114
F7FXH1,A0A1D5QHA7,H9FRK3	ABCF1	1.6271e-19	2.16172e-19	-2.36939
H9ESJ7,F7HK08	ABHD12	1.7189e-13	1.02186e-13	-6.29729
F6QWW1,F6QWX1,F7CTE8	ABHD16A	3.85035e-24	1.14143e-23	1.7689
A0A5F7ZY70,A0A5F8A3M6,A0A5F7Z9H3,F6SHS5	ABHD5	9.55725e-15	6.52648e-15	2.445
F7HIR3	ABHD6	7.14618e-11	3.23305e-11	-4.47183
F7HGQ1,F6Y9W7,H9Z815,F7DJN8	ABR	9.08243e-10	3.6281e-10	-2.58281
F6VRL3,F6SR84,A0A5K1V260,F6VQU8	ACAA1	2.16862e-17	2.12997e-17	1.72004
H9Z4C4	ACAA2	3.6178e-17	3.44862e-17	1.61662
A0A5F8AIA9,F7DYF5,A0A5F8ADK8	ACAD8	1.51804e-08	5.39231e-09	1.94267
A0A1D5R5U7,F7EKG6,F7H483	ACADM	9.11895e-28	5.27976e-27	1.85413
G7N1B7,F6Z097	ACADSB	1.66029e-15	1.25726e-15	1.67972
F7HLN4	ACAP1	5.5276e-14	3.4661e-14	-2.24
A0A5F8AU18,A0A1D5R5D3,F6XJJ0,A0A5F8ATT4,A0A1D5R919,A0A5F8AE54,A0A1D5QU57,H9EUG8	ACAP2	2.22137e-10	9.4901e-11	-2.59376
A0A1D5RA14,F7HTB8,F7HTB6,A0A1D5QZ94,A0A5F8A8G2,A0A5F7ZJH2,F7HTB7	ACIN1	8.83768e-25	2.98197e-24	-6.25289
F7G1G6,F7G1E9,A0A5F7Z994	ACOT8	9.43286e-05	2.3254e-05	1.82328
F7DPQ9,F7HJ78	ACOX3	6.93084e-05	1.73213e-05	4.6745
F7HJ25,A0A5F7ZVN7	ACP1	2.49713e-08	8.63923e-09	-1.65706
A0A1D5QQZ0,A0A5F8ATL5,F7FVP6	ACP3	3.78183e-21	6.65173e-21	-3.1208
F6PJQ1	ACP6	5.47374e-10	2.23885e-10	-1.81724
F7GUH7	ACSL3	3.48971e-16	2.90744e-16	1.58834
F6RPP7	ACSL5	3.92757e-19	4.97381e-19	1.60432
A0A1D5RBA5,A0A1D5R2L9,A0A1D5RKS4,H9ETN9,H9ETN8,A0A1D5QUM8	ACSL6	3.7788e-07	1.17363e-07	-2.23384
F7BZR0	ACSS1	1.18173e-25	4.67665e-25	-1.54142
F6TIK4,A0A1D5QZ28	ACTB	2.24419e-19	2.92157e-19	2.47042
F7F210,F7HM18	ACTC1	1.00596e-15	7.8493e-16	2.17872
F6TII3	ACTG1	1.17922e-05	3.18917e-06	4.19007
A0A1D5QJ60,A0A5F8AAX6,H9ENZ8	ACTL6A	1.72854e-09	6.69808e-10	-2.3314
F7GBD5,F6VRJ5	ACTN2	0.00505649	0.00104313	-1.58534
I2CYF0,F6VEE0,F7BAD3	ACTR2	3.1677e-15	2.31486e-15	-1.68361
A0A1D5QJ27,F7AJ20,A0A1D5QEF0,F7CBG9	ADA	8.16401e-36	3.57295e-34	-3.14324
F7GSM9,A0A1D5R6Z3,F7GSN2,A0A5F8ALX5,A0A5F8AHV2	ADAM22	4.06936e-10	1.68951e-10	2.38929
A0A5F8A7F1,A0A5F7ZBV1,F6ULE4,A0A5F8AP31	ADAMTS7	5.37082e-09	1.98949e-09	-1.92308
F7GLF8,F7GMY9,A0A5F8A3P8,A0A1D5QE96,A0A5F7ZN46	ADAR	2.49314e-19	3.22872e-19	-3.40429
F7HMH8,F7HMM4,H9FPQ0,F7HMM7,A0A1D5R5T2	ADD1	1.91839e-12	1.01804e-12	-1.79789
F7CGX1	ADD2	2.14256e-15	1.59806e-15	-2.71846
A0A5F8ATA7,A0A5F7ZLF4,A0A5F8A8A8,A0A5K1VL45,A0A5K1UIG8,A0A5F8A8E5	ADD3	1.03984e-11	5.10683e-12	-1.56998
Q2Q426,F6TBZ2,A0A5F8A8D4,F6YLD2,A0A1D5QWX1,A0A5F7ZAB6,A0A1D5RED9	ADGRE2	1.54563e-12	8.26408e-13	-2.49982
F6TY05,A0A5F8AM25,F6TY46,A0A5F8AMH8,A0A5F8AQJ6,A0A5F7ZUI0,F6TY23	ADGRE5	1.54405e-25	6.04618e-25	-1.55786
Q50DM8,A0A5F7ZJI8,G7NPV1,A0A5F7ZZ96	ADGRG1	1.436e-16	1.26046e-16	2.77148
A0A1D5RHU6,A0A5F7ZC48,F6Z1Q1,A0A1D5QBD6,F6Z1M1	ADK	6.36636e-16	5.11509e-16	-3.94638
F6UGS1,F6UGP5	ADPGK	1.84641e-13	1.09373e-13	1.62891
H9Z5Q5,F7GGV1	ADSL	3.58055e-12	1.84675e-12	-1.51058
F7HAH7,A0A5F7ZHW4	AFM	2.54992e-12	1.33696e-12	2.03161
F6SVJ9,F6ZJK0,A0A1D5Q2I2	AGFG1	1.09971e-19	1.49576e-19	-2.31111
F7EAR4,A0A5F8AII3,F7EAR8	AGL	8.8606e-12	4.389e-12	1.88609
F6PR07,A0A5F7ZI38,F7AKA0,G7MR08	AGPAT4	9.12617e-15	6.24931e-15	2.77102
F6ZYV3	AGPAT5	9.1486e-15	6.26178e-15	2.07621
A0A5F8APM7,F6TGL3	AGPS	2.26241e-24	7.0428e-24	1.64375
A0A1D5REK8	AGTRAP	2.07026e-07	6.58237e-08	-1.57485
A0A5F7ZZ82,F6S2X3,A0A5F7ZTS6,A0A5F7ZNX1,F6XF09	AHNAK	4.00183e-29	2.97736e-28	-5.34655
A0A5F7Z8V2,F6RED9	AHSP	3.69869e-26	1.57962e-25	-8.05989
F7GG22	AIM2	0.00483685	0.000999894	2.56989
F6RYT0	AIMP1	6.6365e-16	5.31206e-16	-1.73586
F7F130,A0A1D5RAI5	AIMP2	1.94851e-16	1.67304e-16	2.16755
F6WQ68,A0A1D5Q3M9,F7GH53,F6WPW9,A0A1D5RKC7,A0A1D5QXA0,F7GH46,A0A1D5Q6B1,A0A5F8AGZ6	AKAP13	1.21685e-18	1.41459e-18	-2.05489
A0A5F7ZA40,F7DSP9,A0A5F8ADR8	AKAP8	1.26561e-13	7.64607e-14	-6.16373
A0A5F8ATT0,A0A5F8ARB5,A0A5F7ZEZ6,F7H7F8,F7H5E4	AKNA	5.68534e-17	5.25453e-17	-5.36543
A0A5F7ZGR4,G7MGP9	AKR1A1	5.46103e-22	1.12705e-21	2.04232
F6Y0J6,F7FSG0,A0A5F7ZFZ6,A0A5F7ZT87	AKR7A2	1.01062e-14	6.87298e-15	-1.94224
F7GY51,A0A1D5RIE4	ALAD	4.60304e-27	2.29843e-26	-3.62154
A0A1D5R7P2,F7E9U2	ALCAM	2.45172e-24	7.52197e-24	2.44041
G7NLN8	ALDH16A1	1.13109e-15	8.77052e-16	-1.72903
A0A5F7ZN99,A0A5F8AJQ6,G7N2M0	ALDH18A1	1.91876e-25	7.26493e-25	-1.87769
F7C1D1,A0A1D5QV70,F7C1B5	ALDH3A2	2.54206e-06	7.33484e-07	-1.6883
A0A1D5QTX0,A0A1D5Q227	ALDH3B1	1.18591e-05	3.20552e-06	-2.01117
F7E2B9	ALDH6A1	3.94775e-18	4.32286e-18	-3.24547
F7DDW6,G7MF77,A0A1D5QEM0	ALDH9A1	4.42427e-16	3.63719e-16	-3.45106
A0A1D5RI13,A0A1D5RAZ9,A0A5F8A2M0,F7EN62	ALG5	1.71354e-09	6.64172e-10	1.50938
F7GAZ2	ALOX12	6.03837e-19	7.37088e-19	2.03874
F7EPQ4	ALOX15	1.97183e-16	1.69112e-16	-4.2104
A0A1D5QJX2	ALOX5	9.23482e-20	1.26766e-19	-2.04728
A0A1D5Q4N1,F6S9B3	ALYREF	2.51066e-22	5.502e-22	-2.80442
F7H1G3,A0A5F7YPN4,A0A5F7ZLD5,F7H1F5	AMDHD1	2.20574e-18	2.49213e-18	-3.96036
F6TFR5,F6TFT9,A0A5F8ATX3,F7AWR1,F6TFP7,A0A5F7ZWM1	AMDHD2	9.68319e-08	3.16811e-08	-3.85598
F6VKD3,F6VKG7,F6VKF9	AMPD2	3.74266e-10	1.55822e-10	1.67473
A0A5F8AFQ0,A0A5F8AB58,F7D4S4,A0A5K1VNT1	ANKRD13A	3.00621e-05	7.79175e-06	-2.15001
F6YQC9,A0A1D5R8S8	ANKRD22	7.11696e-08	2.36054e-08	-1.96982
A0A1D5Q9C1,F6XBN6,F6XBL4,F7AX50	ANKRD44	8.07406e-22	1.61264e-21	-6.29086
F7D1X4,A0A1D5QCW0,F6SHV4,A0A1D5QPX3	ANO10	8.22866e-09	2.99297e-09	1.75521
A0A5F8AEQ7,G7MY28	ANP32A	2.12505e-30	2.1222e-29	-7.27999
A0A1D5Q4B1,F6V8C0	ANP32B	2.82354e-24	8.50493e-24	-4.77792
A0A1D5QM77,A0A1D5Q212,H9G093	ANP32E	0.0593263	0.0107459	-3.65504
F6VKN1	ANPEP	1.48708e-06	4.3852e-07	1.94413
F7E707,F7D2H1,A0A5F7ZHT2	ANXA1	1.23252e-26	5.80376e-26	-2.49818
A0A5F8AL80,F7G8I3,A0A5F8ARR0	ANXA11	1.85853e-12	9.86971e-13	-1.65883
F7H0C7,F7H0C6	ANXA2	1.53051e-32	2.84676e-31	-2.3609
A0A1D5R5Q6	ANXA4	0.000158985	3.82986e-05	-1.53976
F7H1Y5,F7H1Y6,H9ESF6	ANXA6	2.33892e-45	8.70079e-43	-3.05679
F7FHJ8,F7FHJ3,F7FHI8,A0A5F8A3F2,A0A1D5R4C7	AP1B1	6.48318e-25	2.26455e-24	1.81866
H9EPI6,H9YUL9	AP1G1	5.03236e-17	4.68889e-17	2.16484
A0A1D5Q427,A0A1D5RCX1,F7AVN6,I2CUA2	AP1M1	1.01881e-40	1.89499e-38	3.11789
I2CUB9	AP2A2	1.00378e-10	4.46658e-11	1.93436
A0A1D5QBS6,H9Z538	AP2M1	6.56229e-30	5.88235e-29	1.81045
A0A5F8AU20,A0A1D5R4M2,A0A5F7ZET6,A0A1D5QC56,I0FVY0,A0A5F7ZSF4,F7D6P4,A0A5F8AGA3	AP3B1	1.40966e-11	6.84588e-12	1.71876
A0A5F8ATJ5,A0A5F8A106,F6QF98,F7CIN0	AP3S1	4.62666e-09	1.7263e-09	-1.65136
A0A1D5R5J8,H9FPB4,A0A1D5QTQ6	AP4S1	1.08122e-08	3.89178e-09	2.20452
A0A5F7ZWR9,F6U6P6,A0A5F7ZB89,A0A5F8ABY2,F6U6N7	APBB1IP	0.0160566	0.0031195	-1.97182
F7H1V9	APCS	1.7406e-14	1.15265e-14	3.23556
F7GIK6	APEX1	9.24343e-29	6.2883e-28	-9.12341
A0A1D5Q7G3,F7EXC8,A0A1D5R2W1	API5	3.08588e-16	2.58256e-16	-2.77335
F7FJ69,F7FJ74,F7FJ85,A0A1D5Q110,F7FJ90	APLP2	0.111569	0.0194762	-4.56137
A0A5F7ZYM2,A0A5F7ZJQ7,A0A5F8AUX6,A0A5F8AJE0,G7N355,A0A5F8AGS3,A0A5F7ZDF1	APMAP	8.50371e-12	4.22206e-12	-1.85308
F7FQM7,A0A1D5QU47,A0A1D5QJF6	APOA1	1.07298e-16	9.56044e-17	1.62785
Q19Q52,A0A1D5QZU3	APOBEC3H	6.7954e-07	2.06443e-07	-2.22756
F6YSW2	APOBR	1.84924e-28	1.18606e-27	-6.564
A0A5F8ALU5,A0A5F7ZVY2,G7NMB2	APOC2	9.73227e-12	4.80319e-12	2.28125
Q28502,I2CYL7,A0A1D5RFP8	APOE	1.75965e-08	6.21199e-09	-2.19026
F7BCD9	APOO	9.84869e-15	6.7101e-15	-1.89236
P29216,F7ELT5,F7FJ79,F7CLL9,F7ELT1,A0A1D5R7X6,I0FGN2,I0FGN3	APP	1.26519e-15	9.72419e-16	1.68965
A0A1D5RA72,A0A1D5QC91,A0A5F7ZR21,A0A5F8ARI1,A0A1D5RGZ2,H9EQ29	APPL1	1.50325e-11	7.2861e-12	-2.32016
F7EHP2	AQP3	1.01724e-20	1.66153e-20	7.02876
H9ENQ3	ARF5	1.87187e-07	5.97842e-08	-1.71855
F6W6V3,G7N443,A0A5F8AGL0,A0A5F7Z983,H9FPE7,A0A5F8A5A7,F6XXI0,A0A1D5QH88,A0A1D5RA25,A0A5K1VQ20	ARFGAP3	2.27174e-08	7.91094e-09	-1.96873
A0A5F7ZUC1,A0A5F7ZPM8,F7H6M3,A0A1D5RIZ0	ARHGAP15	1.04768e-09	4.15828e-10	-3.05083
A0A1D5Q9C2,F7CTW1,A0A1D5QY69,F7CNY9	ARHGAP17	1.53512e-06	4.5188e-07	-2.95395
F7A502,F6TKS0,F6TL08,A0A5F8A284	ARHGAP25	6.54282e-12	3.28687e-12	-1.55927
F6T447,F7AZZ5,F7B060,F7B042	ARHGAP27	0.00266994	0.000566824	-55.2104
A0A1D5QE89,F6WSX0	ARHGAP30	1.06335e-24	3.52399e-24	-5.51302
A0A5F8APN4,F7CG72,A0A5F7ZWI7,F7H5F6,F7CG80	ARHGAP6	3.02217e-28	1.85826e-27	3.24114
A0A1D5Q4Y8,F7HP71	ARHGAP9	3.03515e-25	1.1179e-24	-4.32069
G7N6F2	ARHGDIB	2.86407e-28	1.78315e-27	-1.89219
A0A5F8A6M7,A0A5F8A766,A0A1D5Q866,A0A5F8A461,A0A1D5QXM4,H9H499,H9H4A0,A0A1D5QGD0	ARHGEF1	1.25954e-25	4.9582e-25	-6.20802
A0A1D5RE10,F7DX53,F7DX46,A0A1D5Q9B3,A0A5F8AVI6	ARID1A	1.16456e-17	1.18446e-17	-2.76554
I0FKQ1	ARL1	1.63438e-24	5.20763e-24	2.07348
A0A5F8AJK5,A0A1D5R662,F7H0D8,H9ESN0	ARL15	2.56493e-15	1.89881e-15	3.71952
F7AKY6	ARL6IP4	0.0187664	0.00361621	-7.58997
I0FIL8	ARMC1	2.02922e-07	6.45739e-08	2.86046
F6V8J7,A0A5F8AJV7,A0A1D5QGK9,H9EN38,A0A1D5QY11,A0A1D5Q324,A0A1D5QZ15,A0A5F7ZJD1,H9EN37	ARMC8	0.0197288	0.0037938	-1.75986
F6RKR8	ARMCX3	8.67373e-27	4.20408e-26	1.78126
F7H998	ARPC3	1.57342e-06	4.62879e-07	1.60727
A0A5F8A086,A0A1D5R5Z2	ARPP19	1.48081e-12	7.93747e-13	-1.8705
F6UI32,A0A5F7ZRH2,A0A5F7ZGX7,A0A5F7ZQW6,A0A5F7ZE43,F6UHL5,A0A5F7ZL05,A0A5F7ZSS0	ARRB2	9.00972e-21	1.49126e-20	-1.80643
A0A5F7ZYP7,A0A5F8A6A6,F6ZZT5,F7GAI3	ARSA	0.000427232	9.86685e-05	2.22381
A0A5F8AHH8	ART4	6.56e-15	4.57632e-15	-2.48521
A0A5K1V730,A0A5F8A6C0,A0A5F8AB81,F6X804	ASCC3	3.90194e-25	1.40539e-24	3.31817
A0A1D5QU63,H9EVX5	ASNS	7.45067e-08	2.46698e-08	1.59884
A0A1D5Q2U2,A0A5F8A6W2,A0A5F7ZIP7,F7FSX4,F7FSZ5,A0A1D5REP3,F7FT08	ASPSCR1	1.85986e-06	5.43707e-07	-3.1443
A0A1D5R0U6	ATAD1	4.60554e-15	3.27114e-15	2.20983
F7H0N5,A0A1D5Q4M6,A0A5K1VRM9,A0A5F8A6N6	ATAD2B	9.0274e-42	1.91897e-39	-4.67935
F7D7B0,H9FYG6	ATG3	9.06282e-32	1.34855e-30	2.891
F7DFY8,G7N8U6	ATIC	1.20682e-16	1.0689e-16	-1.61967
A0A5F7ZBL1,F7GY84	ATP1B1	5.95472e-16	4.79991e-16	1.61103
H9Z9D5,F7E3T7,F7E3S4	ATP2B1	6.24273e-10	2.53803e-10	-1.7335
A0A5F8AFY1,A0A5F7Z901,A0A5F8ABU2,F7HU61,F7HU67,A0A5K1UV41	ATP2B4	1.07567e-17	1.09931e-17	-2.16288
F7DC42,F7DC24,F7DC49,H9FSY3,A0A5K1U4G1,F7DBG5	ATP2C1	1.82289e-17	1.8047e-17	1.67476
Q6VEU4	ATP5E	3.02999e-25	1.1179e-24	1.95407
F6SIE0	ATP5F1B	4.32177e-23	1.07002e-22	4.82733
F6WC35	ATP5L	1.29125e-12	6.97921e-13	1.83064
A0A5F8AL93,I2CYP6,F7GKQ8,F7FLR7	ATP6AP1	8.35728e-05	2.07019e-05	2.23182
A0A1D5QF61,A0A1D5RJA9,A0A1D5QHA8,A0A1D5QN75,G7NIL3,F7FMM0	ATP6V0A1	4.79145e-34	1.20842e-32	2.11358
F7HT50	ATP6V1A	3.87874e-08	1.31952e-08	1.56447
F6QMH5,A0A1D5Q465	ATP6V1C1	8.83925e-08	2.90477e-08	1.96132
F7F3Y6,A0A1D5R560,F7F4D4,H9EM46,H9FNN8	ATP8A1	8.23042e-26	3.32795e-25	3.51035
F7ET96,A0A5F8AQT7,F7ET91,A0A5F7ZJH9,A0A1D5RJS2,A0A5F7ZQZ9,A0A5F7ZRF4,A0A5F8APS6,A0A5F7ZT74	ATP9B	1.1867e-07	3.85547e-08	1.54825
H9YWY9	ATPAF2	3.90992e-17	3.7057e-17	-3.73421
A0A1D5QCC2	AVEN	2.67078e-07	8.38955e-08	-2.70692
F6QFF9	AZU1	2.09725e-13	1.2325e-13	-2.17044
A0A5F8AU56,F6SMG8,F6Z4F4	BABAM1	1.53901e-14	1.02517e-14	-1.91023
A0A5F7ZFG8,F6TYR2	BAG1	5.22312e-12	2.64714e-12	-3.62447
A0A5F8A522,A0A5F8AQL4,G7MRI8,A0A5F7ZY86,H9H326,H9ESC5	BAG6	1.31933e-19	1.76702e-19	-2.37003
H9H5R7,H9H3A9,A0A1D5QW64,A0A5F7ZT35	BAK1	3.78182e-21	6.65173e-21	-1.89436
H9ERL9	BASP1	2.6921e-10	1.13932e-10	-1.8649
F6ZV96,F6ZV71,F6ZV78	BAX	3.69911e-15	2.6668e-15	1.51331
A0A5F8A4T7,A0A5F7Z8C2,F7ETW7	BAZ1B	3.5614e-11	1.66124e-11	-3.30354
I2CYF2	BCAS2	1.52355e-24	4.89642e-24	-8.9011
F7FRI9	BCKDK	1.61811e-11	7.81735e-12	1.73198
F7DJ21,F7DJ15,H9YUD1,A0A5F8ASB7	BCL11B	4.44924e-29	3.29377e-28	-9.84746
A0A5F7ZJK5,F6UKR4	BCL2L1	6.33709e-32	9.64939e-31	3.42623
A0A1D5RJ54,A0A1D5Q3M3	BCL2L13	2.35409e-06	6.81099e-07	-3.72286
A0A5F7ZBN4,F6S8W4,F6S8X8,A0A5F7Z705,H9G2F9,H9G2F8	BCLAF1	2.76998e-24	8.37749e-24	-8.82433
F7HF82	BCS1L	2.3436e-14	1.52817e-14	-1.83401
F6TML1,A0A5F8A2X7,G7MKG3	BDH1	1.99309e-24	6.29664e-24	1.56234
F6UL51,A0A1D5QZ36,F7GVU9	BET1	3.92202e-16	3.24581e-16	2.06496
A0A1D5Q2Q0,A0A1D5RB98,A0A1D5R011,F6YFB5,A0A1D5QYK8,F6X6J5,A0A1D5Q949,F6XD34,A0A1D5Q186,A0A1D5R1R7	BIN1	0.0209668	0.00402043	-1.59028
F7GNY5,A0A1D5RKQ2,A0A5F7ZZK6	BLOC1S2	5.70855e-06	1.59368e-06	-1.59456
A0A1D5REL7,F7H4J1	BLVRA	5.30246e-15	3.73406e-15	-1.63757
G7NLH4	BLVRB	1.34022e-15	1.02479e-15	-2.01599
F6U9P8,A0A5F8AAG4	BMP2K	2.28996e-05	6.01601e-06	-7.02092
A0A1D5QI43,A0A5F8AAW4,A0A1D5QXR5,A0A5F7ZI30,A0A5F8AC82,F6W9J6	BNIP2	6.67396e-17	6.10754e-17	1.6363
F7H1M2,F6S1V0,H9EVM1	BNIP3L	5.90606e-21	1.00898e-20	2.84691
A0A1D5Q328,F7GBS7	BOP1	1.67548e-13	9.97646e-14	-4.35572
A0A5F8A5P7,F7H1J8,A0A5F8AU97,A0A1D5R9Y5,A0A1D5QKX1,A0A5F8A0Q9	BORCS8	0.000151426	3.65544e-05	-1.62439
I0FUG9	BPGM	2.65988e-16	2.24117e-16	-2.54706
F6THD9,F7H0X0,F6THE6	BPHL	2.52126e-06	7.28049e-07	-1.8492
F6TIW3	BPI	1.67571e-17	1.67122e-17	-1.89333
H9FNA3	BPNT1	1.97625e-10	8.49654e-11	1.7824
A0A1D5QCP2	BRCC3	6.20773e-17	5.71957e-17	-2.48451
F6VLW8,F6VLX7	BRD2	3.81774e-30	3.5819e-29	-16.1552
F7FHI3,A0A5F8A501,A0A5F7ZHC5,H9Z730	BRD4	7.03543e-20	9.85756e-20	-4.34442
A0A5F7ZZ97	BRI3BP	2.53056e-05	6.62004e-06	-1.52768
H9Z3A3	BRK1	3.1583e-18	3.49929e-18	2.2139
I0FSZ3,F7CY18,F7CY03	BSDC1	4.54317e-25	1.61342e-24	-1.93161
A0A1D5Q5T5	BST2	2.13421e-15	1.59423e-15	-2.75365
A0A1D5RBD0,A0A1D5Q9Y5	BTD	0.000184908	4.42352e-05	1.65005
G7MH02	BTF3L4	2.43871e-30	2.40318e-29	-5.76471
I2CY21	BUD31	0.0169631	0.0032866	-2.58773
F7FC58	C12H2orf88	4.05055e-24	1.19588e-23	2.47277
F6W3H8	C14H11orf58	0.00843327	0.00169945	1.98756
F7EYY4,A0A1D5Q4H7;H9EUC8	C16H17orf49,C16H17orf49;C17orf49	2.83458e-15	2.08908e-15	-2.806
H9EV47;A0A5K1TXN9	C19orf63;EMC10	1.09302e-15	8.49302e-16	2.08947
A0A5F7ZUB2,A0A5F8AKJ7,F6TLD1,A0A5F7ZXN5	C1H1orf198	9.26208e-11	4.13749e-11	1.52153
A0A5F7ZQ96,F7GI10	C1H1orf35	1.50487e-06	4.43415e-07	-6.16087
G7MHG1	C1QB	0.00397206	0.000829533	1.72573
H9FZ50;F7DNJ5,A0A1D5QCT0	C1R;LOC722133,LOC722133	4.87435e-10	2.0036e-10	-4.24809
H9Z1N5	C21orf33	1.30035e-12	7.01822e-13	-1.64014
F7GPG2,A0A1D5QTC2	C2H3orf52	1.90245e-26	8.79144e-26	2.55867
H9FMJ4	C4H6orf120	2.10719e-26	9.58868e-26	3.19376
H9EXD5	C4orf52	4.16173e-06	1.17664e-06	1.62275
F7GHV1	C5	4.64791e-24	1.35609e-23	-2.53803
F6U5Q9	C8A	4.83723e-16	3.95701e-16	1.55035
F7GRY2	C9	1.61418e-16	1.40462e-16	2.00149
P00916,F7CLQ5,A0A5F8AMA1	CA1	1.03118e-14	7.00315e-15	-3.34865
F7FP94	CACYBP	1.16424e-09	4.60129e-10	1.54278
A0A5F7ZJV5,F7AA22,I0FTR6	CALCOCO1	4.28521e-08	1.45287e-08	-1.77666
F7HPL9,A0A1D5QCK7,A0A1D5R1T9,H9EXI3,A0A1D5RBY0,A0A5F8AQI3,F7HTT2,A0A1D5R736	CALCOCO2	1.97466e-07	6.29183e-08	1.59083
A0A5F8AE62,F7HK86,A0A5F7Z7T1,F7EDG2,F7EDG8,A0A5F8ADR0,A0A5F7ZMW2;A0A5F8AGH1,A0A5F7ZB25,A0A5F8AHW8,F7F3L5	CALM1,CALM1,CALM1,CALM1,CALM1,CALM1,CALM1;CALM3,CALM3,CALM3,CALM3	2.61681e-12	1.36817e-12	-5.5033
F7HID5,F7HCQ0,A0A1D5R2J9,H9FXH1	CAMK1D	1.18086e-10	5.21091e-11	-1.94964
A0A1D5R0B5,A0A5F8A0K4,F7GPL4,H9G0B7	CAMLG	0.0107802	0.00214222	-2.30893
Q9GLV5,F7B5V0	CAMP	2.32709e-19	3.0242e-19	-7.1784
H9EMN0	CAND1	5.40412e-16	4.3822e-16	-1.84847
A0A5F7ZRF2,G7NAI4	CAPG	7.31956e-33	1.49199e-31	-3.64228
A0A1D5QCJ8,H9G0C4	CAPN1	6.61964e-31	7.74731e-30	1.87889
A0A1D5QV13,A0A1D5QG11,H9EQA5	CAPN2	3.82734e-20	5.63311e-20	1.66906
F7EDU0,A0A5F8A500,F7EDT3	CAPN5	5.71869e-14	3.57538e-14	1.7869
F6X9V6	CAPNS1	6.94529e-12	3.47849e-12	2.07195
H9ELV1	CAPRIN1	1.2564e-15	9.66164e-16	-3.07229
A0A1D5QIL8,A0A1D5QXC4,A0A1D5QVM6,A0A5F7ZTM4,F7H1J4,A0A5F8A4P7,A0A5F8ATH4	CAPZA2	3.86398e-24	1.14306e-23	1.70378
F7F6H6	CARHSP1	3.40614e-05	8.79614e-06	-2.02974
A0A1D5QEN6,A0A1D5R138,F6YZU2,A0A5F7ZPE7,F7A0C0	CASP1	1.01776e-07	3.32185e-08	-2.3798
A0A1D5RGZ3,A0A1D5QI24	CASP7	9.85683e-25	3.29077e-24	-1.87012
F7HJY4	CASS4	2.72082e-24	8.26241e-24	2.36754
F7C6N4,F6WXA7,F7C6I9,F7C6G7,F7C6H4,F7C6J7,A0A1D5QBH0	CAST	3.48247e-17	3.32814e-17	-3.20196
F7EFS7	CBFB	1.06576e-24	3.52411e-24	-4.04584
A0A1D5RFE7	CBL	5.49661e-10	2.24697e-10	-1.97867
A0A1D5QLS2,A0A5F7ZD02,A0A5F8A924,A0A5F7ZM34,A0A5F8A9H5,F7D1C5,A0A5F7ZH47,A0A5F7ZVZ4	CBR1	1.3195e-05	3.55113e-06	-1.61122
A0A1D5R706,H9FPI2	CBX3	6.08993e-24	1.75277e-23	-3.41274
F7C841	CBX5	3.08999e-32	5.28496e-31	-5.78131
F7FBG6,F7F7W0,F6TNW6,F7F7X0	CCAR1	1.57415e-28	1.0184e-27	-4.38659
H9FXT0,F6RJW4	CCAR2	1.05388e-29	8.6639e-29	-2.49249
A0A1D5QAG8	CCDC124	2.526e-06	7.29277e-07	-21.0851
G7MIQ4	CCDC51	0.000112772	2.75586e-05	-1.68002
H9FV54;A0A1D5RKQ7,A0A1D5QMF4,A0A1D5R8K9	CCDC53;WASHC3,WASHC3,WASHC3	6.42359e-22	1.30578e-21	-2.37559
F7HMS8	CCDC58	3.3225e-13	1.90296e-13	-3.2702
F7EYS1,F6ZUF8	CCDC7	9.09324e-16	7.14023e-16	2.25707
A0A5F8A777,A0A5F8AAV8,A0A1D5Q7M7	CCDC93	0.000186117	4.45101e-05	-1.96243
Q8HYQ1,A0MJX7	CCL5	7.63588e-12	3.80771e-12	3.43807
H9FQD5	CCN2	2.96646e-07	9.28837e-08	1.53253
F7DAF2	CCNK	5.7237e-10	2.33595e-10	-7.33209
A0A1D5R6C0,A0A1D5QM78,F7HHK7,A0A1D5Q0N1,A0A5F7ZS90,I0FLH7	CCNY	4.77037e-21	8.28274e-21	2.75909
P61171,A0A5F7ZLG7,A0A5F7ZIY0,A0A5F7ZID8,F7BM98	CD151	2.53788e-17	2.46503e-17	2.14735
F7H098,A0A1D5QCX9	CD177	1.16359e-34	3.84762e-33	-2.56789
A0A5F8ARU8,F7GX75	CD180	2.29572e-08	7.98699e-09	-2.50111
A0A5F7ZA37,H9H3E8,A0A5F7ZJL4	CD1C	1.6052e-18	1.85014e-18	-27.5531
F7DS86	CD2	0.0448829	0.00825841	-1.73023
F7EF72,A0A1D5QRU9	CD200R1	6.03692e-23	1.47261e-22	1.88731
O18906,A0A5F8AI57,A0A5F7ZI73	CD226	2.24352e-22	4.95306e-22	2.81231
F6PJN1,F6VEW6,A0A5F7ZHU0	CD274	9.35904e-18	9.64422e-18	2.18312
F6WD12,A0A5F8A6I7	CD37	2.95483e-06	8.47001e-07	-1.90241
F6WI60	CD3D	8.87759e-27	4.27503e-26	-2.22652
A0A5F8A1P8,A0A5F7ZDC9,G7NCB9	CD3E	8.40802e-28	4.88716e-27	-2.79502
P16003,F6XGD3,A0A5F8A870	CD4	1.0657e-21	2.07832e-21	-4.76255
P63304,F7GHM0	CD40LG	9.41709e-12	4.65072e-12	1.94009
F7DT60,F7DTG0,F7DTF4,F7DTG7	CD46	5.70653e-28	3.36957e-27	2.74663
F7AH60,A0A5F7ZDL6,A0A1D5R4F8	CD48	9.74138e-22	1.91989e-21	-3.37338
F6V5Q9	CD5	1.00542e-34	3.4792e-33	-4.47991
A0A1D5QV92,F7HC68,A0A1D5QAX2,A0A1D5QPW5,A0A1D5Q2W1,A0A5F8AN03,A0A1D5R106	CD55	1.80889e-08	6.37526e-09	1.52179
F6QCT1,A0A5F8AKK9,A0A5F7ZLV3,A0A1D5RK97,A0A5F7ZIW6,A0A5F8AJX4	CD59	1.72591e-21	3.22228e-21	8.26752
A0A1D5REH2,A0A5F7ZET3,A0A1D5R1B0,H9ZFC2	CD6	3.84773e-17	3.65374e-17	-2.98817
F6QEG7,A0A5F8AF07,A0A5F8ANC6	CD69	2.22145e-09	8.53256e-10	1.51012
I0FWR3,F7E9S4	CD74	2.7915e-18	3.1091e-18	-6.40587
F6QA53,F6QA63,F6QA42	CD84	9.15247e-17	8.21403e-17	2.28039
A0A1D5Q1Z9,F7EXY4,A0A1D5RA49,F7A267	CD8B	4.09463e-10	1.69953e-10	-3.45023
F7GKZ6	CD9	5.3062e-18	5.6926e-18	1.88072
F7C9U4	CD93	8.43665e-08	2.78353e-08	1.82017
A0A1D5RJQ3,F7BX98	CDC5L	7.17105e-31	8.2081e-30	-6.7745
G7MF09,F7AJ74,A0A5F7Z7U3,A0A5F8AG40	CDC73	3.18451e-31	3.94879e-30	-4.66042
G7NQI3	CDIPT	2.01574e-11	9.63204e-12	2.00523
F7G9F6,F7G6G9,F7G9E0	CDK11B	1.30119e-08	4.64757e-09	3.27351
A0A1D5QFQ9,H9YZ21,F6SMT1	CDK5RAP3	3.16893e-15	2.31486e-15	-1.91394
I2CXB4	CDV3	8.67361e-16	6.82513e-16	-3.47764
H9H3H6,F6YVV3,F6Z2M1,A0A1D5RF08,A0A1D5QTR9,F6YVT9,A0A1D5R7Z4,F7BJE0,F6YVS0,F6Z2M5	CEACAM3	4.68438e-12	2.38793e-12	-2.34303
A0A1D5QHK1,A0A1D5QDA3,A0A5F7Z8L6,A0A1D5Q5K8,A0A1D5QPJ8,A0A1D5QCY1,H9FNW3,H9FNW2	CELF2	6.63161e-16	5.311e-16	-1.78215
F7HEV5,A0A5F8A7I3,A0A5F7ZPT3,A0A5F8ALS5	CENPC	2.51865e-12	1.32196e-12	-1205.92
H9Z660	CENPV	2.61406e-23	6.70647e-23	-19.7142
A0A5F7ZIT8,F7EDW7,A0A1D5QN56,F7EDM2,A0A1D5Q2W8,A0A1D5R7S5	CEP250	9.33951e-14	5.72372e-14	-7.05093
F7HL57,A0A5F8AR56,F7HL54	CEPT1	1.15364e-31	1.6569e-30	3.23397
F7BTU2,F7E6I7	CERS2	1.27381e-24	4.13515e-24	4.23206
F6PRU2,A0A5F8A2N0,A0A5F8AA16,A0A5F8ATB2,F6PRD1	CERT1	1.27371e-11	6.21199e-12	-2.06868
F7HT47,A0A5F8AB31	CETN2	8.63328e-11	3.86821e-11	1.87919
F6WSG1	CETP	5.08809e-09	1.89088e-09	2.21104
F6YK65,F6YJW2,F6YJY7	CFB	5.09173e-09	1.89176e-09	2.16223
F6YBP7	CFD	1.48468e-09	5.80148e-10	-2.07234
A0A5F7ZGM6,A0A5F7ZFN0,A0A5F7ZIS7,A0A5F7ZRW5,A0A5F8ABM2,A0A5F7ZT34,H9H3P6,F6ZHZ0,H9H3P5	CFH	0.00423295	0.000880927	-3.13445
F7AIJ9,F6XAC5,A0A5F7ZMU2	CFHR5	1.95154e-12	1.03378e-12	4.5779
F7CGG5	CFP	1.44889e-20	2.31573e-20	-3.14712
F6ZS61,F6ZS77	CHD4	1.02151e-25	4.0751e-25	-5.33094
F7E1Y2,F7GS24	CHIT1	3.37916e-19	4.31604e-19	-17.2722
A0A1D5Q4W1,F6TSB3	CHMP5	0.00266505	0.000565867	-1.66081
G7MNL0	CHST12	0.000755525	0.000169822	1.66369
F7HGD8,A0A5F7ZI81,H9FSR9,F6VBS9	CHTOP	1.48954e-08	5.29615e-09	-2.65478
G7MVY1,A0A5K1U1C0	CIB1	2.95306e-20	4.42067e-20	-2.5369
A0A5F8ARK5	CKAP4	1.22973e-21	2.3672e-21	-1.73257
F7GL81,G7NS85	CLCN4	0.0030733	0.000648662	2.83368
F7CD43	CLDN5	2.40419e-22	5.28304e-22	4.38975
A0A5F7ZY20,F7GZT6,A0A5F7ZW58	CLEC1B	1.77323e-21	3.2982e-21	2.09096
F6QF02,F6QF64,F6QF24,A0A1D5Q2X8	CLEC2D	5.43689e-20	7.764e-20	-6.05221
H9EMZ8	CLIC1	6.56982e-29	4.69995e-28	3.0507
A0A1D5QSS3,F6YKF9,G7NEE5	CLNS1A	1.07117e-23	2.93537e-23	-3.3544
A0A5F7ZAX1,F7CT38,A0A5F7ZGR1,F7CT61	CLPTM1L	4.97596e-21	8.60957e-21	1.86413
F7HHL5,A0A1D5RD00	CLPX	0.0111745	0.00221644	-2.17011
F6PS94,A0A1D5RAM5,H9FPR4,H9YUB6,H9FPR3	CLTA	1.11722e-14	7.5737e-15	-2.48439
F7GQ74,A0A1D5R8V0,F7B8E8	CLTC	4.54581e-18	4.92297e-18	1.63554
A0A1D5R8Q1,H9FQG0	CMC1	3.0122e-16	2.52232e-16	-1.75685
A0A1D5QKT6,A0A1D5Q1D7,A0A1D5Q3P7,H9ZDW6	CMIP	1.6792e-21	3.14295e-21	2.30614
F7BRV9	CMTM6	1.42445e-07	4.59183e-08	1.50867
A0A5F8AA14,F6PPB3	CNBP	2.44278e-19	3.16625e-19	-5.43084
A0A1D5QGM5,F7EW08,A0A1D5RC16,F7EVX1,F7EVX6	CNDP1	1.03038e-08	3.71418e-09	-1.66939
F6Y4D8	CNIH4	7.15392e-23	1.70867e-22	4.73025
A0A1D5QZM8,A0A5F7ZCW3,F7G309,A0A5F7Z7N3,A0A5F8AFI2,A0A5F8A512	CNN3	1.06215e-07	3.45837e-08	2.24519
G7MPC7	CNPY3	1.53723e-11	7.44353e-12	-1.70788
A0A5F8A801,F6QIU9	CNTNAP2	5.25538e-05	1.32998e-05	1.68991
F7E701	CNTRL	1.65839e-18	1.90701e-18	-45.5049
F6RUZ2	COA6	1.24973e-15	9.61533e-16	-1.70675
F6XD59,F6X6I4,F6X6K5	COL6A2	0.000427511	9.86916e-05	-1.59797
A0A1D5QAE9,A0A1D5QX44,G7MVK8	COMMD10	2.486e-06	7.18285e-07	1.68212
A0A5F7ZXD1,F7BU70	COMMD5	1.90878e-07	6.09106e-08	1.78332
F7DER5,A0A1D5Q369	COMMD8	0.00523317	0.00107688	-1.50585
A0A5F7ZLM3,A0A5F8ARW3,A0A5F8A4J5	COMT	1.24894e-15	9.61416e-16	1.67036
F6WKP1,F7EHZ7,H9FPZ1	COPA	3.77371e-14	2.40792e-14	-1.71292
H9G1W2	COPS2	9.67516e-10	3.85246e-10	1.60587
F7H142	COPS5	3.24108e-09	1.22935e-09	-2.22918
A0A1D5Q9S9,G7N990	COPS8	8.96619e-23	2.10105e-22	-2.11514
G7NQK0	CORO1A	4.24229e-19	5.32254e-19	-1.58493
H9ER13	COX17	5.55468e-29	4.05165e-28	-3.44176
Q53CF8	COX5A	3.93982e-19	4.98084e-19	4.43774
Q53CF7	COX7A1	9.51171e-18	9.78798e-18	1.63583
H9Z5D2	COX7A2	4.69615e-39	4.65858e-37	3.28075
F7GAF4	COX7A2L	8.65186e-10	3.4654e-10	1.76993
A0A1D5QG74,A0A1D5R5E2	COX7C	9.15659e-11	4.09405e-11	-2.87683
A0A5F7ZTE4,A0A5F8ANM7,F6W9H8	CPNE2	5.65545e-32	8.95246e-31	3.7805
A0A5F7Z781	CPOX	9.80837e-23	2.28402e-22	-1.74258
A0A5F7ZGQ4	CPPED1	1.20385e-18	1.40058e-18	-4.55403
H9FNP5	CPQ	9.32964e-05	2.30224e-05	4.81373
H9FVQ3	CPSF3	7.48951e-12	3.73722e-12	-3.95508
F6QYI7	CPSF4	6.71032e-12	3.36875e-12	-2.31256
A0A1D5R0C8,F7H1Q9,F7H1R1,I0FJW8	CPSF6	2.41213e-34	6.77217e-33	-4.76331
A0A1D5QDE6,A0A1D5QK95,F7DUH0	CPSF7	1.70598e-23	4.48497e-23	-4.59245
A0A5F8A5F7,A0A5K1U1T6,A0A1D5QWY4,F7GJ40	CPT1A	2.52745e-24	7.72249e-24	2.14507
F6WTX1,A0A1D5R3U5	CPVL	5.55204e-10	2.26838e-10	-1.91834
F7GSU0	CR1	6.62836e-19	8.03831e-19	-7.36865
F7GSR8	CR1L	4.19135e-22	8.82139e-22	-5.54964
F6Z7F5,F6Z7G4,F7AUB4	CREB1	1.38461e-24	4.4692e-24	-5.21221
F7DI11	CRIP1	4.19552e-13	2.37103e-13	-9.7912
H9FQ52,A0A1D5QHS1	CRIP2	5.00055e-16	4.08164e-16	-3.00322
F7GNX5,F7FY50,F7FY55	CRISP3	4.64388e-25	1.64526e-24	-4.07231
F7DKD5,F7BMS3,A0A5F7ZNS2	CRMP1	7.79062e-12	3.88097e-12	1.66246
F6T9A8,F7C9W4,A0A5F8A4S5	CRNKL1	4.18221e-23	1.03892e-22	-5.06407
F7GUY4,G7MLY9	CROT	7.43929e-05	1.85142e-05	1.81978
F7DHQ1	CRP	1.91826e-10	8.25917e-11	12.0776
F7GW27,F7D3G7,A0A1D5QEK8,F7GRD2,F7GVW6	CRYZ	8.51468e-15	5.85482e-15	-2.13966
A0A1D5Q3H2,F7HGU4,A0A1D5Q832,G7N7C5	CS	7.33956e-30	6.38671e-29	1.80809
A0A1D5RFS1,F6VGQ4,F6VGP5,F6VGN9	CSDE1	9.1533e-12	4.52796e-12	-1.55656
A0A5F8AJD3,F7AUV0,G7N4L0	CSE1L	3.30673e-09	1.25201e-09	-1.7125
H9ENR6	CSNK2A2	3.19075e-10	1.33704e-10	1.84707
F6W1P2	CST7	1.65161e-22	3.72363e-22	-2.65465
F7H310	CSTA	4.75575e-16	3.89464e-16	-3.24142
F7DLR1	CSTB	2.94733e-10	1.24028e-10	1.58237
G7NSF8,A0A1D5QYY1,A0A1D5QUW9,F7HR34	CSTF2	2.42166e-20	3.71872e-20	-5.53379
F7G3K9	CSTF2T	1.38063e-05	3.70558e-06	-2.06235
F6QZ27	CTBS	1.581e-21	2.98166e-21	-3.76031
G7NQ61	CTCF	1.81189e-16	1.55843e-16	-5.99087
F7APY5	CTDSPL2	8.38597e-22	1.66822e-21	-5.10727
F7HE25,F7BBR8,F7HE23	CTNNBL1	4.97812e-07	1.52888e-07	-1.92039
F6R7Q5,A0A5F8A7P9,F6R7P5,A0A5F8A2M3	CTSH	1.37379e-21	2.63089e-21	-2.54644
F7B4I9,A0A1D5Q9Z6,G7MDI2	CTSS	2.93836e-20	4.40754e-20	-2.45547
F6S8W9	CTSZ	1.70447e-25	6.57059e-25	-2.57855
A0A1D5Q8R5,A0A1D5RDP4,F6ZBM4,F6ZBN2,H9FR13,A0A5F7Z9T8	CTTN	1.08898e-12	5.9225e-13	1.60923
A0A5F8AFK9,A0A5F8A8I7,A0A5F7ZDG2,A0A5F7ZLA8,H9G0U2,A0A5F7ZN69,F6UKV3	CUL1	0.00272185	0.000577351	-1.69153
F6S9Y4,A0A1D5Q2F9	CUL4A	2.53658e-19	3.28211e-19	-2.06767
F6TPP3	CUTA	2.55795e-16	2.15895e-16	-2.96839
P67813	CXCL8	5.61586e-11	2.57199e-11	-2.68969
A0A1D5QJT8,A0A1D5R4E1,A0A1D5QKE2,F7GWE2,H9G062	CYB5B	8.62579e-25	2.92635e-24	2.12925
A0A5F7ZWB7,F7F187	CYB5R1	7.89749e-22	1.5795e-21	3.18335
H9FQR9,F6SJ84,A0A5F8ACK5,A0A1D5RI53	CYB5R3	5.77161e-22	1.18131e-21	1.65069
A0A5F8A2W1,F7D4K1	CYBA	2.69945e-18	3.01128e-18	-3.94775
A0A5F8AA85,F6X7S5	CYBB	5.49682e-21	9.4558e-21	-3.12714
F7F7X7	CYBRD1	8.35463e-15	5.75009e-15	-3.64384
P00002	CYCS	2.27449e-24	7.06563e-24	5.1961
F6TY35,A0A1D5QUW3,F7GQY1	CYFIP2	2.38608e-20	3.67165e-20	-6.35612
A0A5F7ZRD0,A0A1D5R825,F6VHS1,A0A5F8AJ45,F6ULN7,A0A5F8AK40,A0A5F8AFE2	CYP20A1	5.60972e-05	1.41527e-05	-1.66483
A0A5F8A4I9,A0A5F8AI68,F7HD06,A0A5F7ZSQ4	CYP27A1	7.42205e-10	2.99214e-10	-3.37883
F7A3Y7,F7A3W6,F7A3T2,F7EXG7,F7GFZ4	CYP3A43	0.0121787	0.00240216	1.87961
A0A5F7ZBC7,F7G1Q8,A0A5F7ZKL2,F7GXR5,A0A5F8AHF0,A0A5F7ZII0,A0A5F8ARU1,A0A5F7ZKX3;F7F854,F7F863,F7G1R4,F7G1S4,F6R125,A0A5F8ALY5,A0A5F7ZC86,F6PRK1	CYP4F8,CYP4F8,CYP4F8,CYP4F8,CYP4F8,CYP4F8,CYP4F8,CYP4F8;LOC719317,LOC719317,LOC719317,LOC719317,LOC719317,LOC719317,LOC719317,LOC719317	1.3832e-18	1.60421e-18	-5.549
A0A1D5QMQ3,F6XL81,H9G1V0	CYTH1	4.81892e-11	2.22274e-11	-4.44246
F6SJD2	CZIB	6.35511e-32	9.64939e-31	-2.97058
G7MX20	DAD1	1.44854e-18	1.67607e-18	1.89117
F6RU72	DAG1	8.3566e-29	5.75677e-28	2.22546
A0A5F8A1V2,A0A1D5QFE2,A0A5F8AC71,A0A5F8AUV9,A0A5F7ZK90,A0A5F7ZEE8,F6U195	DAP3	2.03801e-17	2.00831e-17	-3.14814
A0A1D5Q0Z5,F6VFG4,A0A5F7ZWH8,A0A5F8AJN4,H9FSW3,F6VFI2,F7DU86,A0A1D5RAA0	DAZAP1	3.2121e-14	2.06909e-14	-5.00744
A0A5F7ZXH6,H9YV89,F7BX51,F7FN14	DCAF11	0.000485494	0.000111467	-2.27845
A0A5F7Z7Y3,F7DQC9,H9FV30,A0A1D5QAC0,A0A1D5Q9K3	DCAF8	4.0975e-22	8.64835e-22	-3.09167
F6PRM5	DCN	2.30403e-16	1.95685e-16	3.19466
F7HA17,A0A1D5QCA8,F7H9W9,A0A5K1TVL7,H9FNS4,F6UW67	DCTN2	1.97079e-16	1.69112e-16	1.58577
F7HC42,F7H7G6	DCTN3	2.8766e-05	7.47533e-06	-7.57281
A0A5F7Z8L3	DCXR	4.50404e-17	4.22307e-17	-1.72179
A0A1D5R5R5,A0A1D5REB1,F7F4N8	DDX1	7.31543e-10	2.95076e-10	-1.50171
F6ZKR3,F6R2W4	DDX17	2.09568e-32	3.75708e-31	-4.07673
F7DLH1,I2CTC7	DDX18	1.77815e-10	7.6759e-11	-2.56645
A0A1D5QZ21	DDX23	2.92821e-20	4.39674e-20	-2.28743
A0A1D5RCV1,F6TX68	DDX39A	8.35787e-18	8.67865e-18	-3.22622
Q5TM17,A0A5F8AKV1	DDX39B	2.67924e-17	2.59721e-17	-2.26957
H9FPH8	DDX42	8.91414e-20	1.22703e-19	-7.17147
F7FFQ7,H9G2L2	DDX46	1.47387e-16	1.29159e-16	-4.12905
F7DMZ9,A0A5K1TYL5	DDX47	1.30326e-10	5.72387e-11	-1.91827
H9FQP4,F7A985	DDX5	8.75867e-33	1.73772e-31	-3.70728
F6Y8P4,F6WJI8,F7CDE0,A0A5F8A1X3	DECR2	1.59958e-08	5.6752e-09	-1.82109
F7HI17,A0A5F7ZSG6	DEF6	4.19644e-30	3.87845e-29	-3.92792
H9ESD0	DEK	8.44717e-16	6.66457e-16	-8.90852
H9ZDR2,A0A5F7ZZJ5	DENND2D	3.00729e-12	1.56627e-12	-2.41693
A0A5F8AI23,F6XME1,A0A5F7ZCD7,A0A5F8AI81,F7HT26,A0A5F7ZSB4	DENND4C	0.00472086	0.000976457	2.10363
H9G148	DENR	1.04285e-17	1.06797e-17	-2.7199
F7HML2,A0A1D5Q0E9,A0A1D5Q6L9,A0A1D5QGU9	DERL2	4.21775e-11	1.95758e-11	-1.71636
F6Q252,A0A5F8ABT3	DGAT1	2.95751e-22	6.40578e-22	-3.03193
A0A5F7ZDB8,F6ZHC1,A0A5F7ZGN9,F7BND6,G7N7A5,A0A1D5Q1X3,F6ZHF9	DGKA	2.78636e-24	8.40995e-24	-2.76814
F6S686,F7ER93	DGLUCY	5.68907e-07	1.73898e-07	3.34763
F6TF03	DHRS1	4.3244e-12	2.21276e-12	1.84824
A0A1D5QKN8,A0A1D5QXX3,F6XP58,A0A5F7ZTR1	DHRS7B	9.60798e-16	7.51665e-16	1.81883
F6YQX3	DHX15	6.64631e-32	9.9896e-31	-2.90762
F6W5Y4	DHX9	6.32172e-23	1.53401e-22	-2.56342
F7E7K2,F7E7K8,A0A5F7Z8V9	DIABLO	1.11172e-11	5.44873e-12	-1.55842
A0A5F8A5I3,A0A5F8AHK5,F6W1E4,A0A1D5REQ8,H9Z5Y0	DKC1	2.2214e-15	1.65355e-15	-3.24764
F7H9C9,A0A1D5R4H8,A0A1D5RD61	DMAC2L	0.25799	0.0426164	3.52946
A0A1D5QC19,A0A5K1TW41,A0A1D5QYB5,F6YM86,A0A5K1U082	DMTN	1.52944e-15	1.16054e-15	-3.36591
F7GQS3	DNAH5	9.11641e-15	6.2455e-15	-11.0064
F7HGP5,A0A1D5QB63,A0A1D5QV59	DNAJA3	1.9158e-21	3.54566e-21	-2.26807
A0A1D5QAF3,A0A5F7ZCF1,A0A1D5Q805,F7FVF1	DNAJC13	6.45065e-21	1.08827e-20	-2.1473
F7FND7	DNAJC16	3.94457e-18	4.32286e-18	1.67407
F7H8X3	DNAJC19	3.0019e-16	2.51653e-16	2.11014
A0A1D5Q2M0	DNAJC3	6.23904e-25	2.1844e-24	1.53794
F6WGL3,A0A5F7Z8P3	DNAJC9	2.57329e-17	2.49612e-17	-3.99242
A0A1D5QKX2,F7FYN3	DNASE1L1	1.51896e-16	1.32798e-16	3.0851
F6WXG8,G7MKZ9	DNASE1L3	9.78002e-10	3.89213e-10	3.28672
F6YXJ2	DNASE2	2.1234e-31	2.79613e-30	-3.5478
F7ERT5,H9Z081,A0A5F7ZEN1,F7ERR7,A0A1D5RDG9	DNPEP	9.47155e-21	1.55903e-20	-2.18106
A0A5F7ZYV8,F7HH90,A0A5F8A215,F7HH92,A0A5F8AG46,A0A5F7ZDH4,A0A5F8A084	DOCK2	1.50716e-18	1.73984e-18	-4.30753
F7BKY8,A0A1D5RFC2,A0A5F8AQR5,F7AZW3	DOCK8	2.2146e-24	6.90844e-24	-1.62018
A0A5F7Z8V6,A0A5F7Z7Z1,F6RG65,A0A5F7ZHX6,A0A5F7ZA24,A0A5F8A469	DOP1B	2.74152e-24	8.3083e-24	-9.80924
F7G4B5	DPEP2	4.2064e-10	1.74349e-10	-3.00549
F7H498,F7H496,A0A1D5QB19	DPM1	1.64373e-06	4.8261e-07	-1.5487
A0A5F8A2B1,A0A5F7ZUC9,A0A5F7ZIN4,A0A5F7ZSH1,F7GCQ1	DPP7	4.80931e-18	5.18945e-18	1.66753
F7GJI8	DPY30	7.06387e-17	6.42484e-17	-4.25383
A0A1D5Q0K5,I0FPP6,F7DF35	DPYSL2	4.62924e-08	1.56197e-08	-1.52525
F7H337	DTYMK	2.63319e-09	1.00724e-09	-1.56521
F7CQ88,A0A5F7ZIL1	DUT	8.90248e-11	3.98163e-11	-2.54352
H9FVA0	DYNC1LI1	3.61812e-14	2.31759e-14	1.6141
A0A1D5RCQ6,F7HQF8,A0A1D5REG6,F6WNX7,A0A1D5QVR8	DYNC1LI2	2.09471e-12	1.10647e-12	1.76946
H9H2R0	DYNLL1	9.28803e-12	4.59309e-12	-1.83591
F6QZS9	DYNLT1	2.24831e-08	7.83303e-09	2.24777
F7EVZ2,F6XZ00,F6XYV6,A0A5F8A6P9,F6XYY8,F6XYW5	DYSF	9.52459e-05	2.34684e-05	-2.07067
A0A5F7ZS70	EBNA1BP2	2.8839e-15	2.12122e-15	-6.06653
F6SP66,H9YYZ7,F6SPH3,F7GUC9,F7GU93	ECHDC1	2.04924e-08	7.18488e-09	-2.49318
F6QGV0,A0A5F8A7M1	ECI1	4.04483e-13	2.2911e-13	-1.92683
A0A5F8AQQ7,A0A5F7ZY32,F7BSY7,A0A5F8AGB6,A0A5F8A0R4	ECSIT	9.54627e-09	3.45281e-09	-2.31296
A0A5F8ANX3,F7HN31,A0A5F7ZFU7	EDC4	5.04264e-18	5.42548e-18	-1.93514
F7DDM7,F7DDP0	EDF1	4.99471e-16	4.0791e-16	-2.51354
A0A1D5RAB0,A0A1D5QQX5,A0A5F8AJ27,A0A5F7Z9M9,F7GC25	EEF2	6.85597e-30	6.07243e-29	-5.42968
F6UUX9	EFHD2	4.05459e-11	1.88303e-11	-1.85081
F7ECG1,F7ECF1,A0A5F7ZAC9	EFL1	1.29642e-45	6.43022e-43	-2.9104
A0A1D5R732,G7NIZ0	EFTUD2	2.21331e-15	1.64835e-15	-2.3956
A0A1D5QD01,A0A5F7ZBZ8,A0A5F7ZU42,A0A5F7ZFW9,A0A5F7ZGJ7,A0A1D5QFG6,F6TFM0	EGF	5.412e-14	3.39935e-14	1.58912
A0A1D5QIH8,F7ALS2	EHBP1L1	3.2608e-20	4.83274e-20	-3.66437
F7E806	EHD3	3.22449e-27	1.66599e-26	1.97585
H9EP53,B8YE01	EIF1AY	6.0246e-16	4.8536e-16	-3.12603
F6WKS9,F6WKX3,F6U3K9,F6WKS2	EIF2A	6.29536e-31	7.43452e-30	-2.26308
A0A5F8ATZ7,F7HB02	EIF2B2	5.06097e-05	1.28314e-05	2.25003
A0A5F8AIR2,F7G566,A0A5F8A4T8,F7GGU5,A0A5F8AH96,F7GGU0	EIF2B3	0.00106332	0.000235906	-1.61102
F7H9A7,F7H9A5,H9ERK5	EIF2B4	2.69316e-07	8.4527e-08	-1.52234
F7HRU2	EIF2B5	0.0517001	0.00944387	-1.57677
A0A5F8ATC0,A0A5K1U118,I0FW48	EIF2S2	3.69968e-16	3.06692e-16	-14.4629
F7DQV0	EIF2S3	8.58321e-15	5.89922e-15	1.5848
F7EKN1	EIF3A	1.6397e-26	7.6246e-26	-3.0443
A0A5F8AGL6,F6RP85,F6RP77	EIF3B	1.35552e-35	5.7629e-34	-2.69019
F7HE98	EIF3G	5.59845e-27	2.75844e-26	-2.37581
H9G180	EIF3I	2.36555e-23	6.08987e-23	-1.65452
F7BXQ4,I2CW27	EIF3J	6.55739e-22	1.33116e-21	-3.948
F7G5H6,A0A1D5Q7A7,A0A1D5R0J3,I0FSE1	EIF3L	1.68515e-15	1.27544e-15	-1.67438
H9EQL5,A0A5K1VIH6	EIF3M	0.0665546	0.0119735	-1.54712
F6ZET3,F6XUV3	EIF4A1	4.22715e-20	6.17878e-20	2.36024
A0A5F8AL64,H9Z1T8	EIF4A3	3.59563e-23	8.96196e-23	-2.10643
H9ENS9,F7GKR8	EIF4E	2.29137e-11	1.08793e-11	-1.66505
G7MZ42	EIF4EBP1	2.30763e-17	2.25756e-17	-2.38015
F7FDD1	EIF4EBP2	6.30239e-06	1.75355e-06	-2.73604
F6XWN2	EIF4G2	1.94358e-13	1.14809e-13	-1.77295
H9ESU3	EIF5	1.6108e-25	6.27452e-25	-2.05435
A0A1D5Q0Z8,F6YEC2,A0A5F7ZUP7	EIF5B	2.18361e-21	4.01138e-21	-8.47284
A0A1D5R862,G7N4Z7	EIF6	2.8654e-14	1.85621e-14	-1.60129
A0A1D5Q3U7,F7BAZ5,A0A1D5QZX4	ELAC2	1.04457e-05	2.83895e-06	-3.82804
F7HS28	ELAVL1	4.21808e-18	4.60154e-18	-2.54003
A0A1D5RK25,A0A5F7ZMJ7,F7DM33,A0A5F7Z8H3	ELMO1	7.26449e-29	5.12301e-28	-3.88755
F7FUN1,A0A5F7ZUV9,A0A5F7ZM91,F6WWC5	ELMO2	0.00574522	0.0011764	-1.61569
F6TAF3,A0A5F7ZWI4	ELP1	3.26659e-05	8.4405e-06	-1.61674
A0A5F7ZEZ0,F7FTT3,A0A5F8AML7,A0A1D5R9D5	EMB	5.32948e-24	1.54285e-23	-4.07677
F7HK17,F7FSE2	EMC1	4.49346e-27	2.25887e-26	1.91802
G7MKR4	EMC3	3.5308e-15	2.55537e-15	2.57906
F7E3H9	EMC6	0.000327565	7.65297e-05	2.43235
F7GPS2,A0A5F8AJ68,A0A5F7ZGW3,F7GPR7,A0A5F8AM76,A0A5F7ZID0,I0FH97,F7GPR3	EMILIN1	3.31698e-24	9.91097e-24	3.01157
A0A1D5RAU7,A0A5F7ZHK5,F7GAG9,A0A1D5QMN8	EML4	5.7524e-32	9.01007e-31	-4.47793
F7H5H1	EMP3	2.06041e-12	1.08913e-12	-2.09386
F7AJA1	ENDOD1	2.92852e-15	2.15192e-15	1.95416
A0A5F8AG53,F7GTW9	ENPEP	2.59992e-11	1.22621e-11	2.00306
F7GTS7	ENPP4	1.26858e-09	4.98981e-10	-1.63326
A0A5F8ARL5,A0A5K1VEJ0,F7EFW1	ENTPD1	1.72931e-05	4.5983e-06	-1.8607
F7B6X1	ENY2	3.44051e-23	8.64776e-23	-5.36923
F6WE59,F6W853,A0A5F8AA47,F6W871,F6WEM9,A0A5F7ZIH7,F6WE39,A0A1D5R026,A0A5F7ZPS6,A0A1D5RGK7	EPB41	2.03702e-12	1.07753e-12	-3.0078
A0A1D5R9H5,A0A1D5RK67,A0A1D5RD25,A0A1D5Q810,F7GU74,A0A1D5RB95,F7GU70,F7BWK5,A0A5F8AK52	EPB41L2	1.83603e-09	7.10352e-10	-1.7913
F6YVB3	EPB42	9.38822e-12	4.63954e-12	-2.36967
A0A5F8AMY5,A0A5F8A160,F7E161,A0A1D5QB56,A0A5F7ZYJ1,F7GGB3	EPRS1	3.11976e-26	1.36535e-25	-2.11121
A0A5F7ZL84,F7H275	EPX	1.31056e-39	1.50008e-37	-4.07733
F7HN99,F7HL92,F7HN95,G7N7B1;I0FGA6	ERBB3,ERBB3,ERBB3,ERBB3;PA2G4	8.29794e-24	2.33409e-23	-2.7737
F7AGJ9,H9ET96	ERGIC2	1.4013e-17	1.41366e-17	-5.12993
I0FGK6	ERH	1.49528e-20	2.37965e-20	-3.65528
A0A5F7ZB68,A0A5F7ZXA7,A0A5F7Z9J0,F6ZY27,A0A5F7ZE25,F6ZY36,A0A5F7ZZC3,F7BCV3	ERLEC1	1.41135e-10	6.17128e-11	1.78333
G7N0W9	ERLIN1	2.82652e-06	8.121e-07	-1.6891
F7EA94,A0A1D5QTX6,A0A5F7ZM14	ERMAP	2.39156e-09	9.16702e-10	-2.31893
A0A1D5QUA4,F7ALA6,A0A1D5QN39,A0A1D5QIC4	ERO1A	4.82746e-17	4.51777e-17	-1.73408
H9EUJ3,A0A5F7ZXJ8,A0A5K1TUM5	ERP44	2.93184e-23	7.45043e-23	1.52727
F6THA2,A0A5F8ABQ1	ESAM	8.77995e-19	1.04684e-18	2.31355
F6Z3Y0,H9FR54	ESD	4.59163e-11	2.12382e-11	-1.93005
A0A1D5QPB7,A0A1D5RKU9,F6RSH0,H9EVG4,A0A5F7ZMS1	ESYT1	1.64705e-28	1.06095e-27	2.05477
F6Z5L0,A0A5F7ZF15,A0A1D5QLN6,A0A5F7Z7L5	ESYT2	1.70461e-14	1.13033e-14	1.59664
F6UAP5	EVI2B	1.27738e-20	2.05931e-20	-3.95891
A0A5F8AH33,A0A5F8A746,A0A5F7Z9F3,A0A1D5QC92,A0A1D5RD49,F6Q3N0,A0A5F8A0B8,A0A1D5QBV3	EVL	2.79169e-30	2.73292e-29	-6.70275
F7FI06,F7FHZ4,A0A1D5RGB7,F7FHY9,F7FHZ8	EWSR1	2.76661e-31	3.5489e-30	-4.93385
F6R3R0	EXOC3L4	3.026e-22	6.54461e-22	1.62075
G7MME5,A0A1D5QKH6,A0A5F8AS99	EXOC4	3.62996e-12	1.87093e-12	1.51394
F7HM78,F7BUS9,A0A1D5RH76	EXOC5	4.70624e-16	3.85622e-16	1.9628
F7FZP8,A0A5F8A3H1,A0A1D5RJQ1,A0A1D5Q137,A0A5F7ZWN3,F7FZN9,A0A1D5Q3C1	EXOC6	0.238368	0.0395905	-1.54946
F6S2L0,F6S2J3,A0A5F8A9U7,A0A5F8A8E1	EXOSC10	5.24052e-11	2.40786e-11	-2.79443
A0A5F7ZLV7,F6R2X0,A0A1D5QLU7,F6R301,A0A1D5R252	EXPH5	9.88855e-06	2.69391e-06	1.76076
F6QSQ3,H9FZE0	EZR	1.95604e-30	1.96661e-29	-3.37519
F6V2A5,A0A5F8AIH0,F6WSS8	F11R	6.16185e-31	7.37535e-30	3.42066
A0A5F7ZYG3,A0A5K1UJV9,A0A5F8AUQ8,A0A5F8ANH4	F2	6.65476e-11	3.02175e-11	1.57744
A0A5F8A3W6	F2RL3	1.97024e-26	9.07652e-26	4.25679
A0A1D5QJP4	F5	7.84472e-22	1.57105e-21	1.93369
A0A5K1VR86,G7MI71	FABP3	0.000859627	0.000192118	2.61015
A0A1D5QU10,A0A5F8AKN3,F7F713	FAF2	1.00514e-06	3.00693e-07	1.84595
F7HLF5,A0A5F7ZA43,F7HLK9	FAH	1.86983e-14	1.23275e-14	2.59216
F6YDT1	FAHD1	1.44126e-11	6.99251e-12	1.57549
A0A5F7ZEY9,F7GYX7	FAM107B	2.97149e-15	2.18134e-15	-1.91818
A0A1D5Q9S5,A0A1D5QBH2,F7H224	FAM114A2	2.55587e-09	9.78423e-10	-1.75455
A0A1D5QW58,H9FSV2	FAM162A	0.00282379	0.000598122	1.8117
A0A1D5Q0H8	FAM177A1	1.246e-07	4.03755e-08	1.70274
F6Y990,F6Y977,F7C7J7,A0A5F7Z9E7,A0A1D5Q214,I0FGW2	FAM234A	9.26649e-18	9.56209e-18	1.9297
A0A5K1U705,F6PJM4	FAM3C	3.59845e-11	1.67695e-11	-2.64914
F6VF69	FAM78A	3.46758e-10	1.44856e-10	2.87527
A0A1D5Q0V2	FAM98B	6.23257e-32	9.64939e-31	-5.09963
F7D4P2,A0A5F7ZKM4,A0A5F8A0Q3,A0A5F7ZEJ3	FARSB	0.0109493	0.00217436	-2.32542
F6ZWF5	FAU	0.151157	0.0259395	3.28384
F7GIB8,A0A1D5RDW4	FBL	3.69453e-20	5.44843e-20	-7.50895
F6YVP3	FBN1	8.20064e-09	2.98424e-09	1.5241
F6Z0J2	FBXO28	7.01562e-06	1.93894e-06	-8.5424
A0A1D5QIG1,F7HQ45,G7MV59,F6Z9D2,A0A5K1VN96	FBXO4	3.09006e-11	1.44911e-11	1.67335
A0A5F8ALG8,A0A1D5Q292,A0A1D5QEU6,A0A5F8A7D3,F6TRF8,F7GVR0,F7GVR6,F7GVR2,F7GVR4	FCGR2A	4.45196e-09	1.66445e-09	-4.39464
A0A5F8AJI6	FCN1	3.65514e-08	1.24601e-08	-2.43606
I0FKM4	FDX1	0.00875716	0.00176161	-1.81092
F7GCB8,A0A1D5Q1W9,A0A1D5R8N7,I0FNS4	FERMT2	7.41491e-11	3.34548e-11	1.90343
F6T960,F6RK76	FERMT3	3.39119e-22	7.23973e-22	2.00579
A0A1D5QQF2,H9H312,G7MVY9	FES	8.59357e-16	6.76931e-16	-6.24443
F6VYR4,F6ZZW1	FETUB	6.83305e-09	2.50495e-09	1.76787
F6UZ20	FGG	3.63274e-18	3.99816e-18	1.62118
A0A5F7ZH10,A0A5F7ZNQ6	FGL2	0.0681727	0.0122454	-1.56474
A0A5F8A7T2,A0A1D5QQX4,F7BHF8	FGR	1.13023e-09	4.47878e-10	-2.43926
A0A1D5QTS1,F7GHL1,A0A5F8ASJ3,F6TC02,F6PNU1,F6PNX5	FHL1	3.23338e-20	4.79688e-20	2.15908
A0A1D5QT42	FHOD1	4.60704e-22	9.62819e-22	1.6251
A0A5F8A0H4,A0A5F8AD58,F7F859	FIBP	3.81627e-08	1.29975e-08	1.78778
A0A5F8A238,F7CD22	FIS1	2.61833e-06	7.5476e-07	-1.67948
A0A5F8AEJ5,A0A5F7ZN68,F7DVE0,A0A1D5R410,G7N6V3	FKBP11	6.58591e-12	3.3074e-12	1.82824
A0A5F8A1C4,A0A5F8AIU1,A0A1D5R3B5,F7HLN9	FKBP15	1.97165e-08	6.92918e-09	-1.62655
A0A1D5QSN2,F6RJJ7	FKBP2	9.08524e-18	9.39963e-18	1.63728
A0A1D5RJL3,F7G0S7	FKBP3	1.13304e-21	2.20387e-21	-2.56429
A0A5K1TZ51	FKBP4	1.75903e-15	1.32797e-15	-3.83016
G7MRT5	FKBP5	3.19775e-19	4.09136e-19	-3.03266
I0FSJ2,F6WMN0	FKBP7	1.67404e-07	5.36499e-08	1.94899
A0A5F8A465	FLG2	0.000450056	0.000103698	2.15665
A0A5F8A257,F6YS66,A0A5F7ZEQ6,F6YS73,A0A5F7ZPW4,A0A5F8AVB0,F6YSU3	FLNB	1.79792e-12	9.5649e-13	-2.51656
F7GZ13,A0A1D5QPK8	FLNC	5.85729e-17	5.41009e-17	2.0777
F7ECQ7	FLOT2	5.42796e-11	2.48977e-11	-1.57637
A0A5F7ZN84,F7B7J9,A0A5F7ZZJ4,F7B7L5,A0A1D5QSS1	FMNL1	6.20977e-33	1.31518e-31	-4.36653
F7AGG4,F7AGH5,F7GI19,I0FIR3,I0FIR4	FMR1	7.05196e-10	2.85222e-10	2.45224
A0A1D5R4Z2,F7HM31,A0A5F8AJL0,A0A5F7ZT11,F7HTF3,A0A1D5Q489,A0A5F8ATD9	FNBP1	9.37975e-26	3.77218e-25	-3.44477
F7AL41,A0A1D5QCQ9,H9EMF5,F7C9G1	FNBP1L	0.0244327	0.00464613	-172.899
F7HCH4,F6X0Z5	FNDC3A	2.58742e-05	6.76282e-06	-2.6298
F7CR90,F7F3D9,F7BP69,A0A1D5R4Y4,F7BP54	FOLR2	8.29322e-10	3.32803e-10	-8.43457
A0A5F8A6I3,F6UMX8	FOXO3	0.282641	0.0463183	4.62788
P79189,F7H7V1	FPR1	0.00459357	0.000951188	-3.2301
A0A1D5R0H6,A0A1D5QR61,F7EVB7	FRY	2.86647e-19	3.68652e-19	2.15705
H9H3W3,F7F2L7	FTH1	8.33374e-16	6.58206e-16	-1.8613
A0A1D5QJC0,F7HB82,A0A1D5QLH1,A0A1D5RJK6,F7HB87,H9G1C9	FUBP1	1.82056e-19	2.39946e-19	-3.09971
F7GUP1,A0A5F8ASN7,A0A5F8AA32	FUCA2	9.61309e-09	3.47529e-09	1.94544
A0A1D5QYW7	FXN	9.00996e-09	3.26756e-09	-1.57788
F7GW10,F7GVT1	FYB1	9.18835e-16	7.21111e-16	-1.92328
A0A1D5RGP2,H9YVZ4,F7GTP0	G3BP1	1.01813e-27	5.82686e-27	-1.64387
A0A1L6Z9Z7,A0A1L6ZA02,A0A1L6ZA04;A0A1L6ZA00	g6g-ly6g6d,g6g-ly6g6d,g6g-ly6g6d;ly6g6f	1.72547e-22	3.8784e-22	2.08973
A0A1D5QH08	GADD45GIP1	0.00445028	0.000923702	1.57366
F6YR98,A0A1D5QKP2,G7NKL5	GALNT1	1.391e-10	6.08647e-11	1.64697
F7B3H7,A0A1D5RJN4,A0A1D5RIQ7	GALNT2	1.34484e-12	7.23997e-13	1.85562
F7HTU1,A0A5K1VBP4	GAR1	1.75348e-21	3.26964e-21	-4.84671
A0A5F7ZE90,H9EV14	GAS2L1	3.04822e-25	1.11994e-24	2.82747
G7MDS6	GATAD2B	5.33172e-27	2.63575e-26	-8.20028
F6TSW8,G7MX82	GATM	4.75575e-07	1.4621e-07	1.75426
A0A1D5RKE7,A0A1D5Q5T7,F6WS88,I2CYJ8	GBA	4.39325e-08	1.48808e-08	2.12327
G7NFD0	GBA2	6.78935e-17	6.20931e-17	3.50383
A0A1D5R8L3,F7C130	GBE1	6.69699e-22	1.35396e-21	2.17948
F7B9J4	GCA	7.23825e-18	7.59021e-18	-1.99272
F7EZ43,A0A1D5QEN7	GCLC	8.46043e-22	1.68079e-21	-2.71724
F6RLS0	GCLM	1.38907e-19	1.85542e-19	-1.61436
A0A5F8A3B0,A0A1D5QYT7,A0A1D5REV1,F7HRN7,F7HRP1	GCN1	1.29457e-27	7.32441e-27	-1.88659
F6X699	GDAP1	9.87888e-13	5.40234e-13	2.38646
A0A1D5R9U3,A0A5F7ZIS8,A0A1D5Q262,F7FLQ1	GDI1	1.81151e-20	2.84939e-20	1.67019
F6XQP2,H9ELY9,F7A299	GDI2	5.48769e-26	2.26196e-25	1.71339
A0A5F7ZHY4,F7H2U4,A0A1D5QW63	GET3	6.03159e-08	2.01505e-08	1.72552
A0A5F7ZH26,A0A5F7ZNF6,F7HLK7	GET4	1.63827e-06	4.81101e-07	-1.53502
F7C6Y5,A0A5K1UGN6,F6UJH2,F6UK19	GFM1	2.84339e-15	2.0935e-15	-2.79423
F7FNG3,A0A1D5RD26,F7FNF2	GFM2	0.0302132	0.00567571	-1.96751
A0A5F8AJW1,A0A5F7ZAT0,A0A5F7ZJA8,F6TDC4,A0A5F8AI34,F6TDD7	GFPT1	3.47307e-07	1.08116e-07	-2.1402
H9G0T9	GHDC	3.4689e-13	1.97767e-13	2.91475
F6YLT5	GHITM	0.000520258	0.000119099	-1.56018
A0A1D5R2Q7	GIMAP1	4.98907e-30	4.55444e-29	-3.39235
F6PMR9	GIMAP2	3.38621e-07	1.05522e-07	-1.77401
F6W7B1	GIMAP4	1.89912e-23	4.94902e-23	-2.19306
F6UIN0	GIMAP7	1.3206e-29	1.0797e-28	-4.79051
F7FRE9	GIMAP8	2.55569e-24	7.77681e-24	-4.00598
A0A5F7ZA17,A0A5F7ZJ47,F7BFP7,F6UCN1,F7BG82,F7BFP0,F7BFQ7,H9EU99	GIT2	5.26655e-09	1.9533e-09	-2.3476
F7C314	GJA1	1.09816e-18	1.28387e-18	5.53877
A0A1D5QW52,H9FSZ3,A0A1D5R1R2	GK	5.18201e-24	1.50309e-23	1.9011
F7GKD1,A0A1D5QY12,A0A1D5RDB4	GLB1	4.06518e-14	2.58283e-14	1.50833
F6XHH1,A0A1D5R0P4,A0A1D5Q1M7,A0A5F7ZM87,A0A5F8A633	GLG1	2.15473e-19	2.81002e-19	-2.08325
F6WG42,A0A1D5QKI6	GLIPR2	2.53804e-17	2.46503e-17	-2.51156
F6ST95	GLMN	7.58562e-17	6.88153e-17	-2.48856
A0A5F7ZC22	GLO1	2.32875e-08	8.08865e-09	1.52421
F6VS00,A0A1D5QLF1	GLOD4	5.92427e-21	1.00957e-20	-2.76943
F7GJV9	GLRX	1.48728e-14	9.92407e-15	-1.90687
F7HJB2	GLRX5	2.93633e-05	7.62124e-06	4.39131
F7AIH5,H9ESE7	GLS	5.72104e-18	6.09807e-18	-3.11348
H9H4B1	GLTP	0.0145258	0.00283617	1.60528
H9Z7V8,F7HP31,A0A5F8A0D0,A0A5F8AN38	GLUD1	9.71206e-18	9.98724e-18	-2.35923
F6X5H3,A0A5F8A9C1,F6RYZ5	GLYR1	2.39565e-24	7.3804e-24	-3.62183
A0A1D5Q9S1,H9G259	GMFG	8.86975e-22	1.75508e-21	2.01464
A0A5F8ABJ6,A0A5F8ATS2,F6VM79	GMIP	2.88741e-26	1.2674e-25	-6.71136
F6QZY6,A0A5F8ALN4,A0A1D5QED6,F7ERP4	GMPPA	5.45697e-22	1.12705e-21	2.23624
A0A5K1VMZ9,G7MQS5	GMPR	8.32325e-23	1.96276e-22	3.04619
A0A5F7ZYD9,F7FV57,F7FUX6,F7FJQ6	GMPR2	4.23065e-16	3.49152e-16	-2.41862
F7EZT2,H9EPA7	GNAI1	0.0994845	0.0174835	-1.71584
H9FT55	GNAQ	4.66885e-32	7.71917e-31	2.43015
F7GJC8	GNAZ	1.0552e-22	2.4495e-22	1.90692
H9Z7W5,F6ZJB1	GNB2	4.87363e-26	2.02005e-25	1.8424
F6XHP0	GNG5	2.05232e-20	3.2011e-20	2.24496
A0A5F8APE0,A0A5F7ZEJ7,H9YYG7,A0A1D5QYF5	GNLY	2.94275e-06	8.43864e-07	-1.7226
A0A1D5QP70,A0A5F7ZY30,A0A1D5Q159,F7H603,H9ENJ8,A0A5F7ZKB7	GNPDA2	0.0353598	0.00658516	1.97489
A0A1D5R1N1,A0A1D5QTV5	GNS	3.34884e-26	1.45279e-25	-2.86344
F7HTR7,F7FS54	GOLGB1	0.0260343	0.00493303	-1.97273
F7G341,A0A1D5R5L5,A0A1D5R1M2	GOLT1B	2.65076e-27	1.39376e-26	2.09943
G7MZ17	GON7	9.91903e-13	5.42231e-13	-3.32967
A0A1D5Q2U8,A0A1D5QQZ5,F7HCV3	GOSR1	4.67582e-15	3.31473e-15	-1.54727
A0A1D5Q037	GP1BB	9.95942e-15	6.77933e-15	1.71139
A0A5F8A9K2	GP5	4.64075e-33	1.00079e-31	2.98509
F7DL75	GP6	0.0245587	0.00466888	3.20016
A0A5F7ZG58,B8XNP5	GP9	3.34817e-22	7.15816e-22	3.31479
A0A5F8AAH2,A0A1D5RC36,A0A5F7ZLZ3	GPAT3	2.82036e-05	7.33379e-06	-1.49599
F7E7J7,A0A5F7ZNG8,A0A1D5QWN6,A0A5F8AIK1	GPATCH8	2.21446e-06	6.42573e-07	-4.48142
F7CJJ4,F7CJI8,A0A1D5RJ98	GPD2	2.20572e-26	9.94577e-26	2.269
A0A1D5QA07,A0A1D5QVA5,A0A5F7ZD04,F7BVX2,H9Z463	GPHN	6.25499e-05	1.56928e-05	-1.99019
F7HCS0,A0A5F8A642	GPSM3	4.65334e-15	3.30037e-15	-1.65707
A0A5F7ZJR3,A0A5F7ZLS7,A0A1D5QBI3,A0A5F8A6L5,A0A5F7ZMP0,A0A5F7ZV02,A0A5F8ALG6,H9H473,A0A1D5QNK3	GRAMD4	2.841e-10	1.19825e-10	-3.93778
H9FQI5	GRK2	5.18828e-18	5.5701e-18	-1.99121
F7HAM9,F7HAN1	GRN	2.0343e-18	2.31248e-18	-2.14284
F6PNE3	GRPEL1	0.0981702	0.0172627	-2.17015
A0A5F8A8V5,F7HJT2,F7HJT4,A0A5F8A9D0	GSAP	3.32811e-08	1.13949e-08	2.18594
A0A1D5QYN2	GSR	1.85107e-12	9.83709e-13	1.7358
F6VK76,F6WWX7,F7B0S2,F7HNH7,F7AUZ4,F7G540,F7B0R4,F7HIX7,F6VK95	GSTM2	1.11722e-11	5.4739e-12	-1.96326
G8F1C9;F7A219	GSTT2;LOC706634	1.64904e-13	9.82296e-14	-1.80313
F7GV34,F7HTP8	GTF2E1	1.9095e-14	1.25723e-14	-3.83476
A0A1D5REG1	GTPBP1	5.28531e-09	1.95928e-09	1.81979
F6XR41,G7MPB5,F7FYR7	GUCA1B	5.69313e-19	7.00114e-19	-1.91533
G7MS69,A0A5F7ZUR0	GUCY1A1	1.01909e-10	4.532e-11	1.81711
F7G5W3,A0A1D5QWW9	GUCY1B1	5.81595e-08	1.9465e-08	1.51846
H9FTK4	GUSB	1.33842e-30	1.42255e-29	1.85899
F7GFD8,I0FR76,F7GFE5,A0A1D5RA91	GYG1	6.152e-06	1.71298e-06	1.70722
A0A5F8AJE7,A0A5F8AEK1,F7B3L2,F7CLT4,G7MXD6	GZMB	2.89791e-20	4.36006e-20	-2.08467
F6TIY3	GZMK	4.39114e-11	2.03489e-11	-3.38102
A0A1D5QNS9,A0A5F7ZD91,A0A5F7ZMF9	GZMM	1.62482e-16	1.41071e-16	-3.44987
F6Z1X9	H1FX	6.66436e-31	7.74731e-30	-4.09481
A0A1D5Q5B3	H2AFX	9.16914e-15	6.27008e-15	-4.13259
F7BA42,A0A5F8AET8,I0FJN0,F7BA25	H2AFY	1.89481e-32	3.43839e-31	-2.7782
H9EM58;A0A5F8ATN0,A0A1D5Q7M5,H9EMQ0,F6TDW8	H2AFZ;H2AZ2,H2AZ2,H2AZ2,H2AZ2	5.67343e-17	5.24678e-17	-5.04839
A0A1D5QW53,G7MXU9	HACD3	6.09862e-14	3.80652e-14	-2.0545
A0A5F8A121,F6QLA6	HACD4	1.41145e-11	6.85234e-12	1.7293
F7DIY3,F7DIX8	HADH	5.77395e-06	1.61133e-06	-1.62103
F7FRK6,A0A5F8A3N5	HADHA	9.17924e-25	3.09021e-24	1.73354
A0A1D5RGD7,G7MUZ2,A0A1D5RA96	HARS1	3.99757e-23	9.94712e-23	-1.53307
P63108	HBA	3.84275e-13	2.18328e-13	-2.81688
A0A5F8AMX4,A0A5F7ZQD4	HBM	7.43892e-16	5.91932e-16	-2.64079
A0A1D5QJR4	HCFC1	0.092859	0.0163752	-6.22769
F7H8A7	HCK	4.07601e-07	1.26067e-07	1.56696
F7FS66,A0A1D5Q7U6,A0A5F8ABV9	HCLS1	1.35977e-29	1.10565e-28	-4.7114
H9Z897	HDAC1	2.68261e-21	4.86203e-21	-4.4429
A0A1D5QVP8,A0A1D5RA63,H9EWD6,H9YWW7	HDGF	1.33193e-23	3.55409e-23	-10.0096
A0A1D5QH77,A0A5F7ZNE5;I0FH21	HDGFL2,HDGFL2;HDGFRP2	3.32458e-21	5.92453e-21	-7.13976
F6S2T2	HDHD5	4.53095e-17	4.24562e-17	2.04445
F6R3Z3,H9FTN7,A0A5F7ZXR5,F6R400	HDLBP	1.53753e-21	2.90705e-21	-1.50404
F6UQB6	HEBP1	2.19986e-20	3.40978e-20	-2.62281
F7H872	HEBP2	3.00094e-05	7.77944e-06	-1.65616
A0A5F7ZFG5,F6V133,A0A5F7ZTK5,F7DTW0,F7DTU9,A0A5F8A666	HECTD4	3.75e-12	1.92813e-12	-2.22213
F7H8R5,A0A1D5QME2,A0A1D5RB87,A0A5F7ZW26,A0A5F7ZJ14,A0A5F8AAF3,A0A5F7ZHC8,A0A5F7Z8Y2,A0A1D5Q8J9,A0A5F7ZXE0	HERC1	0.0114556	0.00226886	-2.48855
A0A5F8ASM4,A0A5F7ZC15,F7GQ47,F7GQ07,I0FR94,F7GCB0	HEXA	1.84385e-11	8.85047e-12	-2.26014
F7H440,H9ZB15	HIF1AN	3.40561e-21	6.03999e-21	-2.02339
F6R248	HINT1	1.51456e-12	8.1067e-13	-2.16592
F7GRL0	HINT2	8.69141e-06	2.37998e-06	-1.89097
G7MR13	HIST1H1A	3.93393e-15	2.82378e-15	-2.27545
G7MR94	HIST1H1B	3.03927e-33	6.74991e-32	-5.43283
A0A5F7ZHK9	HIST1H1C	7.23096e-33	1.49199e-31	-4.86402
F7HR57	HIST1H1D	1.00173e-17	1.02869e-17	-3.56937
F7HAN9	HIST1H1E	8.4553e-17	7.63904e-17	-3.27429
F7HSJ5	HIST2H2AB	0.009415	0.00188655	-2.30872
F7BRE5	HIST3H2BB	1.51067e-12	8.08882e-13	1.94305
F7HAC4,F6Q724,F7H4Y8,H9FTP9	HK1	4.52597e-18	4.90506e-18	2.01055
G7MU33	HK3	5.01232e-23	1.23893e-22	-3.25105
A0A1D5QT43	HLA-DRA	6.28822e-17	5.78298e-17	-3.79456
F7BXZ3,A0A5F7ZL91,F7BY21,A0A5F8AAS6,F7BXY7	HM13	3.18543e-17	3.05801e-17	2.72895
F6Y293,F6U3X9,A0A1D5RA18	HMBS	3.32099e-13	1.90282e-13	-2.42504
H9FTR0,F7CS07	HMGA1	3.60175e-22	7.6563e-22	-5.94204
H9EQP8	HMGB2	1.47583e-22	3.35272e-22	-10.505
A0A1D5RJ15	HMGN1	2.90966e-07	9.11297e-08	-3.64525
A0A1D5QS05,F7FVE3	HMGN3	2.6128e-20	3.97938e-20	-14.2647
F7B025	HMGN4	1.35697e-24	4.38949e-24	-10.6503
F7EK58	HMOX1	4.52776e-15	3.22051e-15	-1.60052
A0A5F7ZN97,I0FKU7	HMOX2	9.94367e-11	4.42867e-11	-1.57768
F6QE81,I2CYL4,F6QE39	HNRNPA2B1	2.51911e-11	1.19036e-11	-1.71646
F7GPE6,F7GPE1	HNRNPA3	7.75074e-19	9.33099e-19	-5.82162
I0FI33,H9FTS3	HNRNPC	9.90889e-22	1.94517e-21	-5.92586
F7APH2,F7AVH8,F7APJ0	HNRNPD	6.40053e-14	3.98493e-14	-2.05723
H9ESS0,F6QIA8	HNRNPDL	5.5055e-14	3.45516e-14	-2.11941
F6UEF5	HNRNPF	1.43289e-21	2.74054e-21	-2.45791
F7G3R3,A0A1D5R370,F7G3L4,A0A1D5Q1E5,A0A1D5QN82	HNRNPH1	4.07188e-28	2.46299e-27	-3.37707
A0A1D5Q9E9,F7BGH9,F7BG13	HNRNPH2	2.10795e-16	1.79544e-16	-2.11256
A0A5F8A286,F6Y030	HNRNPH3	3.69859e-21	6.52074e-21	-2.5631
F6WZ20,F7H3M0,F6VJH6,F6WZ02	HNRNPK	8.22168e-26	3.32795e-25	-3.52997
A0A5F8AKC1,A0A5F8A1A9,F7AN89,A0A5F8ACJ6,A0A5F8A4A2,A0A5F7ZAS5,A0A5F7ZX90,A0A5F8A8S1	HNRNPL	9.95875e-30	8.27856e-29	-5.08292
F6ZI22	HNRNPM	8.67425e-33	1.73772e-31	-4.03583
A0A1D5QJA1,A0A1D5QYL6,A0A1D5RFR5,F7GDH1	HNRNPR	1.02808e-21	2.01287e-21	-2.56736
F6R0Z9,F7GWA9	HNRNPU	2.30794e-18	2.59971e-18	-2.40438
A0A5K1VU42	HNRNPUL1	1.53404e-30	1.6075e-29	-3.95043
I0FIH1,A0A5F8AUT2,I0FIH2	HNRNPUL2	9.30315e-18	9.59327e-18	-2.73412
F7EU10,F7EU22	HOPX	1.71538e-05	4.56452e-06	-2.16541
A0A1D5QFA7,F7FAJ8,A0A5F8ALU8,A0A1D5QVL7,F6Z0R5	HP	1.23841e-13	7.49389e-14	2.35862
F7FSX8,F7FSW1	HP1BP3	7.26908e-21	1.21806e-20	-9.7409
F7H6Y5,H9EQK3	HPRT1	5.62779e-10	2.29807e-10	-1.80909
A0A5F7ZU11,F6XCE6	HPSE	4.73563e-26	1.97384e-25	3.35477
F7C9A4	HPX	1.15849e-21	2.2475e-21	3.56689
F7HU07,H9G2A3	HS2ST1	2.17328e-08	7.59654e-09	1.86397
F6R3I0,F6R2R6	HSD17B11	6.87122e-19	8.299e-19	3.06426
A0A1D5QNT2,A0A1D5QAR0,F6UA48,A0A5F8ABW6,A0A1D5RL19,F7CJ72,G7MTT9	HSD17B4	1.29632e-23	3.47553e-23	3.0408
A0A5F7ZXH4,F6PT11,F7HDU5,A0A1D5R7B8,A0A5F8AGT2,G7NEH8,A0A5F8AU01	HSDL2	0.293926	0.0480196	-3.42486
A0A5F8AEU4,F7GST3,F7GST0,F7GST2	HSP90AB1	9.71699e-16	7.59794e-16	-1.62614
F7CZ86	HSPA1L	2.84816e-18	3.16983e-18	-10.8951
F6XTF7	HSPB1	0.00418923	0.00087256	1.76261
F7HDT6	HTATSF1	1.42085e-20	2.27581e-20	-4.94381
A0A5F7Z9K5,F6VR70,A0A5F8ADT6,F6VR51,F6VQZ3,A0A5F7ZNJ1,A0A5F7ZCL9,A0A5F8A7Q7,A0A5F7ZNL7,A0A5F8A003	HTT	1.15672e-09	4.57521e-10	2.481
A0A1D5RHP8,A0A1D5Q8T6,H9ELS9,F7CYW6	HUWE1	9.49515e-05	2.34036e-05	-1.57978
A0A1D5RHL6,F6TBN6,F6TBP3	HVCN1	3.6877e-16	3.05869e-16	-7.66648
A0A5F8A4C1,F6PZ57	IARS1	5.45471e-16	4.42081e-16	-22.2227
Q5NKV6,A0A5S7WYF8	ICAM1	4.32569e-06	1.22183e-06	-1.65864
F7HJJ6	ICAM4	5.70845e-06	1.59368e-06	-1.8698
F7EFM6,F7FKF0,F7EFL5	IDE	1.83958e-08	6.47574e-09	-1.63009
F7H720,I2CW30	IDH3A	7.27985e-14	4.50412e-14	-1.66841
H9FV94	IER3IP1	2.1265e-14	1.39026e-14	1.97563
A0A5F8ANR5,F7HER7,F6USC9,F7GG31,F7GG25	IFI16	1.46166e-21	2.78483e-21	-2.7945
A0A5F7ZQ50,A0A5F8ASQ6	IFI30	4.56321e-09	1.70348e-09	-2.32313
H9FTY1,A0A5F8AMY0	IFIT1	2.26142e-27	1.2148e-26	-2.59535
F7EC61	IFIT3	1.34423e-10	5.8951e-11	-2.09551
A0A5F8AD84,A0A5F7ZUD6,A0A5F8AGI8,A0A5F7ZZD8,F6ZFE6,F6ZFH2,A0A5F8APC2,A0A5F7ZBW6	IFNAR2	3.77181e-11	1.75554e-11	1.52038
A0A5F7ZEF0,A0A5F8AD28	IGBP1	0.103975	0.0182275	-1.63728
F6RDI1,A0A5F8ADV3,A0A5F8AS23	IGF2R	6.64902e-29	4.73009e-28	-2.0959
F6Y7Q4	IGFALS	1.42398e-31	1.94393e-30	3.93943
A0A5F8A901,A0A5F7ZNL9	IGFBP2	0.00105856	0.000234885	1.97617
A0A5F7ZBK1	IGHV3-49	6.32364e-06	1.7588e-06	2.10279
A0A5F8A625,A0A5F8AQV6	IKBIP	0.0244571	0.00465016	2.02005
A0A1D5QLC4,F6YC39,F6YBF9,A0A5F8AED3,F6YC56,A0A5F7ZFT6,A0A5F8ADT0,F6YC72	IKZF1	2.2125e-23	5.72557e-23	-3.22164
F7HGH3,F7HBK7,F7HBL6,F7HEC7	IKZF3	3.62584e-21	6.40765e-21	-17.339
F6X0C8	IL12RB2	9.87613e-06	2.69102e-06	-9.38501
O62675,F7BTI6,F7BTF6,A0A5F8AQS7	IL16	1.56107e-25	6.09677e-25	-3.17082
P59822,F6ZL12,A0A5F7ZKD4,A0A1I7Q486	IL1RAP	7.08733e-05	1.76856e-05	2.81222
A0A5F7ZPH7,F7HGD2,H9FU13	ILF2	6.46638e-17	5.94315e-17	-2.78254
A0A5F8AQ05,A0A5F8AK44,F7FLD2,A0A5F8AMV2,F7FLC1,F7FLE3,A0A5F8A7D0	ILF3	2.83635e-28	1.77331e-27	-2.7674
A0A5F8AAX1,A0A1D5R325,A0A1D5R4A2,A0A1D5R971,F7C2W0	ILK	3.50973e-11	1.6392e-11	1.82036
A0A1D5QYP0,F7A1P8,I0FNS7,F7AFW9,I0FNS9	IMMT	1.53719e-16	1.34312e-16	-1.65176
F6SGG6,A0A1D5QDV8	INPP4B	0.296876	0.0484589	-1.53205
F7HTA8,H9FU21,A0A5F7ZHJ1,A0A5F8AB21	INPP5A	5.53287e-22	1.13714e-21	2.71073
F6ZHV5,A0A5F8ARG8,A0A5F7ZWB0	INPP5D	4.32792e-20	6.31368e-20	-3.625
F7D413,H9FYM8	INTS3	8.71667e-15	5.98819e-15	-4.21636
A0A5F7ZIG4,F6SE34,A0A1D5Q1D9	INTS5	1.63419e-16	1.41706e-16	-150.849
A0A1D5R9J8,H9G1C0,A0A1D5QBD4,F7H0Q8	IQGAP1	4.32333e-26	1.83315e-25	-1.71602
F7HHC6	IRAK4	2.98623e-10	1.25594e-10	-2.50518
A0A1D5RCM1	ISCU	0.00045941	0.000105755	1.51945
A0A1D5QQL5	ISG15	6.3017e-07	1.91836e-07	-1.75122
A0A5F7ZTU5,H9ESJ6	ISOC1	7.32731e-20	1.02376e-19	3.10597
F6Z5Z5,A0A5F8AJ39,F7H6D2	ISYNA1	7.08523e-10	2.86412e-10	1.73248
H9ERF6,F6S0L8,A0A5K1U9T1	ITCH	5.81209e-05	1.46409e-05	-1.62988
F6W6R0,G7MTQ0	ITGA2	5.4325e-19	6.69724e-19	2.20576
F7E7I7	ITGA2B	2.32541e-21	4.24565e-21	2.25041
F6Z0X3	ITGA4	7.54294e-24	2.12977e-23	-2.63234
F6T5M4	ITGAL	1.20052e-24	3.9261e-24	-2.29099
F6QSK2,F7FY86,H9ETF2,F7FY82	ITGAV	3.3809e-18	3.73203e-18	2.73208
A0A1D5QFP9,A0A5F8AJW5,A0A5F7ZHA7,A0A5F8AKH5,A0A5F7ZW97,A0A5F7ZN11,A0A5F7ZFC1,A0A5F8A7E0,F7CSW8	ITGAX	8.09109e-09	2.94581e-09	-1.64107
A0A5F8A802,F6QYS6,F6QYR5,A0A5F7ZH90,A0A1D5R4G3,A0A5F8ACE5	ITGB2	1.5379e-24	4.9319e-24	-2.09241
F7GE04,H9ERG3	ITGB5	5.1888e-19	6.43947e-19	2.12897
F7BVZ0,F7BW06,A0A1D5QPD0	ITGB7	2.82771e-26	1.24486e-25	-3.81824
F7GAT9,A0A1D5RGP6,A0A1D5Q6N1	ITIH1	0.000422776	9.76848e-05	1.52298
F7A9U6,A0A5F7ZVB9,F7DD08,A0A5F7Z969,F7A9T8	ITIH2	1.6092e-09	6.26174e-10	1.72245
F7GAF7,F7GAG4,A0A1D5QYD0,F7HL85	ITIH4	3.34144e-10	1.39822e-10	1.56316
F7AZN6,F7B0D0	ITM2B	1.18331e-10	5.22016e-11	6.38785
F6QR76,A0A5F7ZC08	ITPA	3.88176e-19	4.92418e-19	-3.06927
F6XA23,A0A1D5Q404	ITSN2	1.39801e-13	8.39147e-14	-1.83154
A0A1D5Q8G6,A0A1D5QS03,A0A5F7ZJN5,A0A1D5QP50,F7BAE1	IVD	2.08699e-29	1.61741e-28	-2.35108
F7DYQ9,A0A1D5RED4,A0A5F7ZC07	JAM3	7.03668e-14	4.3682e-14	2.48228
A0A5F7ZI29,A0A5F7ZXD6,A0A5F7ZGW2	JCHAIN	1.38003e-11	6.71075e-12	-3.25257
H9FN04	JOSD2	0.000716409	0.00016142	-1.70751
F6SRV4,A0A1D5QH60	JPT2	4.17685e-22	8.80333e-22	-1.76489
F6YV59	JSRP1	0.00391819	0.000818973	1.78617
A0A1D5QX42,A0A1D5Q6J9,A0A1D5QW07,F7G108,H9FSV8	KAT2A	1.61547e-23	4.26209e-23	2.50444
F7GD90,A0A1D5QNG6,H9Z2J9,F7GDA0,F7C3Q4	KCNAB2	1.23184e-13	7.4572e-14	-2.49569
A0A5F7ZIG3	KCNK6	7.75507e-15	5.36973e-15	3.73775
F7ETX9,F7ETY4	KCNN3	1.068e-05	2.89944e-06	-1.71529
I2CWE4	KCTD12	3.55407e-19	4.52779e-19	-2.55743
F7GHH4,F7EGM6,F7GHI3,A0A5F8AI79,A0A5F8AKU5	KDM2B	6.66352e-15	4.642e-15	-2.88491
F7HPX7,A0A1D5QQH2	KEL	0.208646	0.0349781	1.49837
H9EMX6	KHDRBS1	7.61967e-31	8.65502e-30	-6.57357
A0A1D5QPA5,F7G3Z1	KHSRP	1.79223e-25	6.82056e-25	-7.09651
F7F9P5,A0A1D5Q1M8	KIAA0100	0.0168771	0.00327164	2.23938
A0A1D5RCE7,F6VDV9	KIAA1671	8.18899e-07	2.46964e-07	-2.67781
F7EQ72,A0A5F8A868,G7N2A9,F6SQP8,H9G1S2	KIFBP	1.1123e-15	8.62931e-16	-3.01527
H9H2S3,H9H3D4,H9H3D9,F6R611;F7GCU5,H9H2R6;H9H2S1,F7H5J6,H9H3D6,H9H2R9,H9H2S2,F6PXR0,A0A5F8ADF2,A0A1D5R2M5,A0A5F7ZXK0,H9H3E0	KIR3DL12,KIR3DL12,KIR3DL12,KIR3DL12;KIR3DL2,KIR3DL2;KIR3DL21,KIR3DL21,KIR3DL21,KIR3DL21,KIR3DL21,KIR3DL21,KIR3DL21,KIR3DL21,KIR3DL21,KIR3DL21	7.66285e-06	2.11232e-06	-2.71289
A0A1D5R8K3,A0A5F8AE38,A0A5F7ZCI4;H9FYW7	KLHL23,KLHL23,KLHL23;SSB	6.47817e-19	7.87542e-19	-6.52375
F6WWU4,F6WWS6,G7NPF4,A0A1D5RJ02	KLHL36	6.59048e-05	1.65095e-05	-1.8449
Q9MZK9,F7HHQ6,A0A140TAV4,F7HHM0	KLRD1	1.95658e-09	7.54834e-10	-2.08929
F7FZ49,F7FZ57	KMT2A	3.36246e-09	1.27118e-09	-4.7532
F6SGB4,F6SG43,A0A1D5RJ77,A0A5F8ANW0	KNG1	4.20903e-17	3.97149e-17	2.0141
A0A1D5RGP8,F7EGK1	KPNA4	1.91038e-19	2.50896e-19	-1.83086
F6VGN0,F6SFG7,F6SG80	KRAS	2.24878e-25	8.42866e-25	3.06781
F7AC83,F7AC93,F7A670,F7A679,F7A610,F6YK97,F6UR12,F7H312,A0A1D5QHL9,F6YKA7	KRT16	6.65377e-08	2.21247e-08	1.64699
F7EXQ6	LACTB	2.21861e-07	7.03002e-08	-2.53248
A0A5F8AKM5,A0A5F8A0L8,F7BYP5,F6UQP6	LAIR1	0.0627471	0.0113255	-1.69994
F6PZI2,A0A5F7ZH50,A0A5F7ZRH4,A0A5F8AN71	LAMA4	3.92783e-08	1.3356e-08	1.7702
A0A1D5QPB4,F7HPY4	LAMB1	1.80878e-13	1.07358e-13	2.47164
F6WVB2	LAMC1	6.88284e-11	3.11961e-11	1.60763
F6Y0V7,I0FRN0	LAMP1	1.86917e-15	1.40471e-15	2.07032
A0A5F8AGL4,F7BCK9	LAMP2	6.11781e-27	3.00439e-26	3.16072
A0A1D5QKW2,A0A1D5QXH4,F7A037,H9FSL4,H9ELW8,F6V8N1	LAMTOR1	1.99192e-12	1.05442e-12	-1.95001
A0A1D5QU99,F7B2A9	LANCL1	2.12044e-09	8.15301e-10	1.90276
F6TQJ2	LAP3	5.57534e-22	1.14429e-21	-1.57955
A0A1D5QA34,F6TX43,F6X9Z9	LARP1	4.86295e-05	1.23482e-05	-1.68885
A0A5F7ZZ34,A0A5F7Z9U1,F6VKE8	LARS1	2.53676e-05	6.63507e-06	-2.07955
F6ZUJ1,H9G0B6,H9G0B5	LAS1L	5.96861e-21	1.01385e-20	-6.02276
A0A1D5QFM2,F7HAF6	LAT2	1.15629e-16	1.02659e-16	-4.93414
F6T094,A0A5F8AUS0	LBP	0.000960441	0.000213687	1.65336
A0A1D5RGZ8,A0A5F8A6G1,A0A5F8ACH9,A0A1D5Q9I1,A0A5F7ZYA6,A0A5F8AKW4,A0A5F8ATM2	LCK	2.05388e-29	1.60009e-28	-5.58177
H9H4D4	LCN2	1.36061e-12	7.31954e-13	-2.21075
F7HQU5,F7A8Z5	LCP1	2.24995e-37	1.38205e-35	-4.00545
A0A1D5QFH1,F6ZP20,A0A1D5Q6Z1	LDAH	3.85329e-18	4.23151e-18	2.85579
F7HT65	LDHD	3.57417e-06	1.0169e-06	1.67357
A0A1D5RIY9,A0A1D5QX54,F6QF89,F6QFM0	LDLR	0.000491825	0.000112885	-1.64078
F7CQM6	LEMD3	4.5363e-15	3.22374e-15	-3.06419
F7DIZ5,A0A1D5QKZ6,H9FW54	LEPROT	6.06901e-14	3.79122e-14	3.73671
A0A5F7ZJB3,A0A5F7Z942,A0A5F7ZLP9	LGALS2	7.74189e-11	3.48983e-11	1.65517
F7G216	LHFPL2	7.48437e-22	1.50294e-21	3.19898
F6UNA0;F7H3H1,F6Z4H2,F7AA41	LILRA1;LILRAB,LILRAB,LILRAB	4.59353e-20	6.67497e-20	-3.7689
F6VQ53,A0A5F8AHR3,F7H3I2	LILRA3	7.32879e-16	5.84105e-16	-4.44649
F7G8E9,A0A5F7ZQC9	LIMD1	5.70171e-09	2.10525e-09	-3.05282
F7AIA7	LIMD2	3.93925e-13	2.23469e-13	-2.05561
F7GXN8,A0A1D5RCX6,F7GXN6,A0A5F8AQB0,F7GXP0,F7GXN4,A0A5F8A2C9	LIMS1	1.57837e-17	1.58049e-17	1.63018
A0A5F8AHW4,F7EC56	LIPA	7.62137e-13	4.20178e-13	1.93833
F6W890	LMNA	3.20488e-29	2.42075e-28	-2.99061
F6Q273,I2CV36	LMNB1	3.50296e-32	5.92319e-31	-3.99403
F6R7X5,A0A5F8A330	LMNB2	3.27845e-22	7.03944e-22	-3.55908
F7H1S7;F7CA49	LOC100425060;LOC114669832	1.56479e-23	4.14308e-23	-6.6691
F7CXX5	LOC100425237	1.22978e-08	4.40519e-09	2.43405
A0A5F8A5I2,A0A5F7ZNY7,A0A5F7ZI49	LOC100427314	6.41948e-18	6.79387e-18	-4.12366
A0A1D5RDW0,A0A5F7ZKB5,H9H493,A0A5F8A6P8,A0A1D5Q260,H9H407,A0A1D5QDZ9,A0A1D5RCB1	LOC106995452	3.17274e-10	1.331e-10	4.25827
A0A5F8AQ86,A0A5F8APU7,A0A5F7ZGZ8,A0A5F7ZTL3,A0A5F7Z9E6,A0A5F7ZY80,A0A5F7ZU38,A0A5F8A7I5,A0A5F8ADI1;S6DFB2,A2TJ57	LOC114669810,LOC114669810,LOC114669810,LOC114669810,LOC114669810,LOC114669810,LOC114669810,LOC114669810,LOC114669810;Mamu-DPA1,Mamu-DPA1	5.79382e-15	4.0666e-15	-2.80275
A0A5F7ZTH1;A0A5F7ZWL4	LOC114669857;RPL14	8.11247e-18	8.44558e-18	-3.93426
A0A5F7ZXF9,A0A1D5QVB9	LOC114675520	1.86569e-30	1.88854e-29	-4.55607
A0A5F8ADY6,A0A5F7ZMZ7;F7D7I9,F7D2A2	LOC114675532,LOC114675532;PPP6C,PPP6C	2.48742e-08	8.60764e-09	-1.81396
H9Z8S9	LOC388588	2.32652e-11	1.10321e-11	1.83725
A0A5F7ZMT7,A0A5F7ZSQ9,A0A5F7ZG57,A0A1D5QW02	LOC693577	1.47878e-10	6.4472e-11	-1.93954
A0A1D5Q8G7,A0A1D5QWX3	LOC693750	1.57569e-19	2.09717e-19	1.57596
A0A1D5QU28	LOC693947	2.61259e-07	8.22062e-08	-8.8491
F7GN53	LOC694178	2.91018e-31	3.70115e-30	-3.05442
A0A1D5Q7R3,A0A5F8A7Q5,A0A1D5Q0K2,A0A5F7Z7A0,A0A5F8ANA9,A0A1D5QUR8,F7C3B3,A0A1D5R4Y3,A0A1D5R9Z7	LOC694372	0.00174613	0.000379029	-3.5961
F7HAP8	LOC695323	2.36532e-17	2.30793e-17	-2.09437
A0A5F8AMM7	LOC696956	6.57308e-14	4.08894e-14	1.50777
A0A5F8AHH1,F7BA66,A0A1D5QXE7;F7GP60	LOC697008,LOC697008,LOC697008;PYCR2	2.02249e-19	2.65151e-19	4.88048
A0A5F7ZAM8,F6R4T4,F6R4U3,A0A1D5QV90,F6R4Y7,A0A5F7ZS08,A0A5F8AKV3,F6S110,A0A5F7ZU31	LOC697527	5.78929e-06	1.61471e-06	-1.80934
A0A5F7ZFV2,A0A5F8AHA8,A0A5F7ZTR0	LOC697687	1.33434e-06	3.95202e-07	-2.48014
F6Z735,A0A5F8A1L8	LOC697943	4.49918e-12	2.29903e-12	1.95015
G7N3T4	LOC698693	8.39314e-20	1.15853e-19	-7.27462
F7HQQ4	LOC699166	1.80548e-11	8.6803e-12	-2.04132
G7NLE4	LOC700087	1.10006e-10	4.86733e-11	2.2665
A0A5F7ZRK5,A0A5F7ZLX8,A0A5F8AG75,A0A5F7Z992,A0A5F7ZSJ9,A0A5F8A1M3,A0A5F8AJ89,A0A1D5RG35	LOC702067	2.73153e-12	1.42765e-12	1.83955
F7HQ13,A0A5F8ARL4,A0A5F7ZHA9	LOC703455	7.8674e-18	8.2037e-18	-1.92107
A0A1D5Q2D2,G7MHC6,A0A5F8ADP5	LOC703641	7.36892e-09	2.69277e-09	1.5614
A0A5F7ZZW4,F7H349	LOC704394	3.89084e-13	2.20889e-13	1.82772
F6PTB1	LOC705310	9.97326e-24	2.76084e-23	4.68081
A0A5F8AK51,F6SY31,G7NQG9	LOC705696	8.72187e-23	2.05026e-22	-1.51113
F7H3U6,F7GWL5,A0A1D5QI76,A0A5F8A650,F7H3U9,A0A1D5QBA3,A0A1D5R338	LOC711104	2.7072e-34	7.19342e-33	-6.78321
F7GR02,A0A5F8AN82,A0A5F8AFT6,F7GQZ4,A0A1D5QBK9	LOC715795	1.70252e-14	1.12945e-14	-2.1879
F7GLL9,A0A5F7ZYE3,A0A5F8AK39,A0A5F7ZTU3,F7GLL4	LOC716161	3.09975e-21	5.55714e-21	-3.1654
A0A1D5Q3R2,A0A5F7ZN34,A0A1D5QKG5,F6QYH0,F7DP81	LOC718712	1.56722e-29	1.2567e-28	2.10879
F7E0L3,A0A1D5QQK5,A0A1D5R9Z3,A0A1D5QE59,F7FAX3,F7FAX7,F7E0K6	LOC719082	1.45121e-10	6.33071e-11	-2.04545
A0A5F8AFK3,A0A5F7ZHT5,F7EYE2	LOC719235	1.36861e-13	8.22826e-14	-6.67903
A0A5F7ZIT1,A0A5F8A8Y3,A0A5F7ZZR4,A0A5F7ZEV1,A0A1D5R0D6,A0A5F8ALC5,A0A1D5QIK4,A0A5F8AFK1,A0A1D5Q9N5	LOC719702	2.85085e-09	1.08715e-09	-3.31942
H9H2P7	LOC721200	1.93952e-07	6.18384e-08	1.78717
A0A5F7ZZ79	LOC722413	1.05176e-05	2.85744e-06	-1.61109
A0A5F8ATA0,A0A5F7ZQU3,A0A5F7ZRZ8,A0A5F7ZLV5,A0A5F7Z767	LOC722420	3.40739e-09	1.28718e-09	-2.00763
A0A5F7ZCX1	LOC722432	1.28449e-15	9.85722e-16	-8.39695
A0A5F8AF02,A0A1D5QA90,H9ZDP6,F7CSN4	LPCAT1	6.82615e-10	2.76917e-10	1.67675
F7GIN6,A0A1D5Q5F4	LPCAT2	1.23566e-12	6.68606e-13	-3.37282
A0A1D5QDN6,G7N5U7	LPCAT3	1.17127e-30	1.27215e-29	2.36438
A0A5F8AN50,F7D1M7	LPGAT1	0.00325585	0.000685831	-1.68218
A0A5F7ZUW1,A0A5F8AP81,A0A1D5QP22,F6TH75	LPIN2	1.21998e-08	4.37324e-09	-2.93884
A0A1D5R7J5,F7HC66	LPXN	5.22646e-32	8.45323e-31	-5.27756
F6SH15,A0A1D5RIK7,A0A5F7ZKV9,A0A1D5QXL7	LRMP	3.6891e-20	5.44581e-20	-2.90373
A0A1D5QVQ8,A0A1D5QXB0,A0A1D5R0B2,A0A1D5QF92,H9EMK7	LRP1	0.00831462	0.00167644	-1.72142
F7FU95,A0A1D5QAG9	LRPPRC	1.52349e-23	4.0409e-23	-2.09651
F7GMQ1,A0A1D5Q4W5,A0A1D5QZY0	LRRC1	1.0108e-05	2.75067e-06	2.46946
F6YRW1	LRRC32	1.98408e-22	4.42625e-22	2.86314
F7HBZ3,G7NHG5	LRRC59	1.46748e-20	2.34294e-20	1.50748
F7E1A8	LRRC8A	8.83787e-06	2.4192e-06	1.50556
F6S3D2,A0A1D5R9C5,A0A1D5QZD0,A0A5F8A5Q5,A0A1D5QS57,F7FEY5,A0A5F8A2T8,A0A5F8A9S6,F7FEW0,F7FEZ5	LRRFIP1	2.65044e-29	2.03291e-28	-2.15619
A0A1D5R4I7,A0A1D5Q772,F7E407,A0A1D5RJ38,A0A1D5QA29,H9ESB4,A0A1D5R7S2	LSM14A	1.44131e-06	4.25867e-07	-2.64188
G7MRK5	LSM2	1.00258e-11	4.93496e-12	-2.49497
A0A5F8AGK8	LSM3	1.4408e-17	1.45153e-17	-3.63215
A0A1D5RAB3,A0A5F8APU1,F7GUB8	LSM4	6.5242e-16	5.23343e-16	-2.96283
F7EH63,A0A1D5QLA7	LSP1	1.30021e-31	1.8252e-30	-3.8908
Q5TM23,F7DYX8	LST1	7.25521e-07	2.19918e-07	-2.61043
F6PJG7,A0A5F8A1M6	LTB4R	8.9832e-17	8.07186e-17	-4.48566
A0A5F8AGF8,A0A1D5R0A9,A0A5F7ZSH4,F7BYZ5	LTF	3.55908e-20	5.25918e-20	-3.159
F6Y9F9,A0A1D5QGY0,A0A1D5R8T7,G7NQC4	LUC7L	1.87574e-21	3.47583e-21	-3.73622
F7H6R2,F6R6L8,H9ZA17,A0A1D5R0D5,A0A5F7ZXL8	LUC7L3	2.32139e-23	5.98653e-23	-6.91866
F7C1T0	LXN	2.08545e-10	8.94278e-11	-2.63788
F7CTH6	LY6G6C	3.9346e-18	4.31762e-18	4.06274
F7DZD6	LYAR	5.85734e-07	1.78821e-07	-1.84969
A0A5F8AS42,A0A5F8AE47,A0A5F7ZD22,F7ETS3,F7ETQ3,A0A5F7Z6X0	LYST	2.12229e-13	1.24624e-13	2.3675
P30201	LYZ	5.00891e-28	2.99328e-27	-2.28475
G7MGT6,F6YYT8	LZIC	4.38255e-08	1.4848e-08	-1.69855
A0A5F8ASZ1,F7EA20,F7CV69,H9ES26,F7E9N0	MAGED2	5.43437e-22	1.12467e-21	1.61105
F7C465	MAGOHB	1.90813e-20	2.98873e-20	-5.14556
F7BQR9,H9G0J7	MAGT1	4.96547e-21	8.60143e-21	2.22555
A0A5K1TZX1	MAIP1	2.69763e-20	4.08765e-20	2.62964
F6Z0N4,A0A5F7Z8I3,F6VL18,F6VL34,A0A5F8APK4	MAMU-DMA	7.4787e-20	1.04198e-19	-6.15838
F6WA04,A0A5F7ZY19,F6UWD4,A0A5F7ZSQ3,F6UWB4	MAMU-DOB	3.36979e-07	1.05098e-07	-19.9371
F7GF62,F7HN61,A0A5F8AEB1,A0A5F8ADQ5,A0A5F7ZJF6,A0A5K1UW69,F7G8K4,A0A5K1UW70,F6VD88	MAMU-DRB1	4.8685e-20	7.02651e-20	-2.38347
P33617,Q5TM81	Mamu-F	0.102996	0.0180686	2.60493
A0A5F7ZUH2,F7GM36,A0A5F8A1J9,A0A5F7ZNZ8	MAN2B2	3.3741e-19	4.31329e-19	-1.91622
F7D3H3,A0A5K1VFS4,A0A5F7ZJY5,A0A5F7ZM05,A0A5F7ZXK8	MAOB	6.53331e-21	1.10097e-20	2.0141
A0A1D5Q6Y9,F7GCT2	MAP1S	2.52828e-11	1.19393e-11	-1.61575
F7GLY8,A0A5F8AE92,F6UE97,F7GLY5	MAP2K3	1.02013e-05	2.77405e-06	-1.60633
G7N533	MAPRE1	0.000137032	3.3209e-05	-1.98657
F6UH42,H9FP62	MAPRE2	5.93439e-21	1.00957e-20	1.81468
A0A1D5Q102,A0A5F7ZDM3	MARCKS	4.5126e-14	2.85977e-14	-1.875
F7AQ01,I2CUC0,A0A5F8AV93,F7CYN0,F7CYK2,H9EME9	MATR3	1.77549e-19	2.35048e-19	-5.38653
H9FXM3	MAVS	6.42007e-08	2.13954e-08	-1.59104
F6SY46,A0A5F8AA50	MAZ	1.08617e-12	5.90938e-13	-3.89642
A0A5F8AAD3,F7CL60,A0A5F8AH80,H9FUH9,F7FBM5,F7FBP7,A0A5F8AR51,F7FBP1,F7FBN3,F7FBN7	MBD1	6.29823e-23	1.53133e-22	-3.62736
F7FHB9,A0A5F7ZJJ8,I2CUX7,A0A5F8AQU9,F7FHA7	MBD3	1.715e-31	2.29902e-30	8.42122
A0A1D5QHF3,F7CX36	MBOAT7	5.64299e-07	1.7256e-07	1.62298
F6SUC4	MCAT	3.05117e-06	8.73608e-07	1.52995
A0A1D5QNQ9,A0A1D5QSG3,F7CUZ1,F6W233	MCCC1	6.84114e-11	3.1026e-11	-1.93865
F6SHQ0,A0A1D5R1Z2,A0A1D5QC66,A0A5F7ZBD5,A0A5F8AEH0,A0A5F7ZAM5,A0A5F8A2J9,A0A5F8AGM0,A0A5F7ZQD1	MCF2L	0.0121444	0.00239604	1.61391
A0A1D5QCQ7	MCFD2	3.09548e-22	6.68516e-22	6.70619
F6VC72	MCM6	0.270172	0.0444511	-2.10736
H9EQ13,A0A1D5QIT9	MCTS1	0.00158406	0.000344955	1.94155
F6U7W6,A0A5F7ZCJ9,A0A1D5QDI3	MCU	3.45283e-29	2.58181e-28	2.20672
A0A1D5QWU9,A0A1D5Q8R0,A0A1D5R251,F7HSV9,A0A1D5Q3Q0	MDH1	1.80603e-16	1.5543e-16	1.92231
F7GKH5,H9FUJ2,A0A1D5RJI8,I2CX16	MECP2	1.50601e-18	1.73984e-18	-7.81575
F7GY01,A0A5F8AIH8,A0A1D5RG62,G7MGL0,A0A1D5QAX8,A0A5F7ZYM0,F7FUS0,F7FUR1	MED8	2.96014e-12	1.54388e-12	2.57181
H9FUK1	MEN1	6.10503e-21	1.03378e-20	-8.77182
H9Z4P2	METAP2	6.19569e-31	7.37535e-30	-2.81879
A0A5F8AU93,A0A5F8ATS7,F6X1K2	METTL7A	3.29548e-09	1.24807e-09	-2.11412
G7MX16,A0A1D5Q3Y8	MFAP1	4.12864e-18	4.5139e-18	-5.81266
A0A5F7ZEV4,F6ZK35,A0A5F8AHI1,A0A5F8ACT6,F6SVE6,F6ZK26,A0A5F7ZRM2	MFF	5.11943e-20	7.34591e-20	5.48009
F6ZJ43,H9ZB20,F6ZJ06	MFN1	3.17791e-10	1.33279e-10	-1.69384
F7GAI7,A0A5F8ARY6,F7G379	MGAM	3.8986e-12	2.00039e-12	-3.42592
A0A5F7ZB87	MGAT2	9.82749e-06	2.67875e-06	2.05677
A0A5F7ZD88,A0A5F7ZVK2,H9ER02,A0A1D5QJF8,H9ESL3,F7HLS6	MGLL	6.69981e-23	1.60796e-22	2.95703
F7ADZ7,A0A1D5R9Y7,H9ZFD6	MGME1	1.93685e-08	6.8101e-09	-1.714
F7DD86,F7B1G5	MGST3	1.96452e-10	8.45101e-11	4.17224
F6SJ00,F7G9R8	MIA3	4.42234e-11	2.04871e-11	-1.86729
F7H9R3,F7H9R5,A0A1D5Q5P4,F6SA49,A0A1D5R962	MICAL3	2.31632e-07	7.32402e-08	1.87279
A0A5F8AJM3,A0A1D5RFH5,A0A5F8A4X2,F7B795,F7F2S6,H9FNM9	MICU1	6.63668e-25	2.31274e-24	1.84206
A0A1D5RJN8,A0A5F8A430,A0A1D5R1X3,F7E1F8,A0A5F8A5J2,A0A5F7Z7I2	MIPEP	0.298052	0.0486349	-2.54721
A0A1D5RER2	MKI67	0.000133869	3.24636e-05	-1.51915
H9Z143,F7CXP2	MKRN1	5.04452e-16	4.11076e-16	-4.93892
F7HJM2,A0A5F7ZFM7	MLEC	1.90079e-26	8.79144e-26	1.55791
A0A5F8A8W4,F7GG37	MMP8	6.85059e-30	6.07243e-29	-2.94293
F6W5A7	MMP9	1.09973e-23	3.00257e-23	-2.53334
A0A5F8AM28,F6RIY8	MMRN1	9.48474e-24	2.638e-23	2.20016
F7DQB0,A0A5F7ZXY2,A0A5F8AAU4	MOSPD2	4.8405e-20	6.99967e-20	-2.09513
F6ZE94,F6ZDI5	MPDU1	1.06084e-25	4.22067e-25	3.24057
H9EXJ2,A0A1D5QY98	MPEG1	2.10585e-16	1.79467e-16	-3.38818
F7EPD2	MPL	1.21467e-09	4.79296e-10	2.67545
F7BAA9	MPO	1.74872e-20	2.75939e-20	-2.69942
F6UIL1,I0FVD3,A0A1D5RI63,A0A5K1VII9,G7NLY1,A0A5F7ZBR8	MRI1	4.30366e-13	2.42938e-13	-1.92359
F7AAM9,F7AAN7,A0A5F7ZXN1	MRO	2.06056e-15	1.54153e-15	-8.95854
F7DTN4	MRPL11	1.71222e-14	1.13487e-14	-1.83857
F7HQC8	MRPL13	5.61679e-20	8.00553e-20	-1.83212
G7MZC9	MRPL15	6.49749e-05	1.62848e-05	-1.66776
F7DDE3	MRPL18	5.66034e-14	3.54188e-14	-3.01786
F6QZ32,F6R604	MRPL21	1.19306e-19	1.61535e-19	1.95791
G7MVQ7	MRPL22	9.56224e-10	3.80953e-10	-2.6287
F7HPI2	MRPL24	1.64232e-12	8.76533e-13	1.73215
F6Y8S5	MRPL28	8.00812e-06	2.20138e-06	-2.30424
F6XHQ0	MRPL3	4.20526e-07	1.29903e-07	-1.51916
F7H0G3,F7D783	MRPL37	4.29033e-10	1.77629e-10	1.68736
A0A5F7ZJ76,A0A5F8A7L9,F6WC16,A0A5F8AP12,A0A5F8ASL1,F6WBD3,A0A1D5QSM8,A0A5F7ZQ45,A0A5F7ZM96	MRPL39	0.00198086	0.000427736	-1.91145
F7GN40	MRPL40	1.65225e-09	6.41919e-10	-2.5062
A0A1D5QIQ4	MRPL41	3.49319e-10	1.45844e-10	-2.46601
F7CYD6,G7N7Y8	MRPL42	1.1221e-09	4.44774e-10	-2.52395
F7HSW7	MRPL44	1.52753e-09	5.95639e-10	2.12637
H9EXN4	MRPL45	2.92541e-15	2.1507e-15	-2.40081
F6ZQ94	MRPL47	7.30815e-20	1.02204e-19	-2.20761
F6ZWE1	MRPL49	1.25423e-10	5.51178e-11	-1.721
A0A5F8A8B7,A0A5F8A6B7	MRPL50	2.59246e-20	3.95245e-20	-2.2268
G7NGN4	MRPL58	3.13748e-20	4.67792e-20	-1.96181
F6TU46	MRPS15	1.29893e-12	7.01565e-13	-2.75681
A0A1D5Q4H5	MRPS17	2.95894e-12	1.5438e-12	3.34737
H9FWJ2	MRPS18A	4.64802e-18	5.02269e-18	-1.90699
A0A5F7ZWC7,A0A5F8AT96	MRPS2	5.25072e-11	2.41144e-11	-2.96154
I0FN04,F7FWQ8	MRPS23	3.55354e-22	7.56462e-22	-3.47901
A0A5F8A1C0,F6TKV6	MRPS26	3.7861e-11	1.76164e-11	-1.69165
A0A5F7ZQ65,F7F0Y5,A0A1D5R0Z4	MRPS27	1.03253e-14	7.00911e-15	-2.51893
A0A5F7ZV77,A0A5F7ZTE3,F7FX49,A0A5F7ZWU0,A0A5F7ZG11	MRPS31	1.48901e-13	8.91608e-14	-2.74036
F7DXV5	MRPS35	1.33752e-14	8.98522e-15	-1.77144
F7DH41	MRPS7	3.85801e-07	1.19694e-07	-2.67553
F6S9D7,F6S9C1	MRRF	1.03023e-08	3.71418e-09	-1.64273
F7EC89,I0FWD5	MTA2	1.4187e-14	9.48351e-15	-2.86028
F6RQL9,A0A1I7Q457	MTAP	1.78213e-19	2.35717e-19	-1.64294
F6RTN0,F6RSL8	MTCH1	4.64084e-20	6.73714e-20	12.3907
F7HGQ0,F7HIM4,F7HGP3,F7HGI4,H9G1T8	MTG1	9.57416e-12	4.72673e-12	2.61724
F6ZYG8	MTIF2	5.75447e-19	7.06489e-19	-1.85729
F6Z4P3	MTM1	6.37851e-24	1.83228e-23	3.39407
F7D9W7	MTREX	9.40959e-16	7.37308e-16	-3.19109
F6SBP5,F6SBT8,F6S5G4,A0A1D5R108,A0A1D5QC61	MTSS1	0.115266	0.020072	1.5363
F6SQV9,A0A1D5QU50,A0A1D5R816	MTX2	8.2992e-07	2.49934e-07	-1.52731
G7NQI2	MVP	9.28232e-19	1.10232e-18	-2.14113
A1E2I5,A0A5F7ZJW3,A0A5F8A5U2	MX2	2.30226e-31	3.00506e-30	-5.04122
G7NN51	MYADM	5.25504e-19	6.50724e-19	1.97396
F6QKJ5	MYCT1	0.000272542	6.41478e-05	4.6277
F6R0F5,F7B7C7,F6SL60,A0A1D5R6W0,F6R0C8	MYH11	2.76509e-09	1.0558e-09	2.40785
F7G0R4,A0A1D5QFZ1,F7G124,A0A1D5QHS7,F6ZIH3,A0A1D5QVF5	MYH7	9.64254e-06	2.63171e-06	-1.49835
A0A1D5QXQ5,G7N8T7,F7B2B7,A0A1D5R3G5	MYL1	0.0012798	0.000281667	3.63147
F7H6W4,A0A5F8A5X3,A0A1D5QYG0	MYL10	3.23356e-15	2.35513e-15	-3.08361
F7G4P0	MYL3	0.000472918	0.00010873	7.74025
G7N4X7	MYL9	6.8458e-10	2.77639e-10	1.70344
F6VWL8,F6VWK0	MYLK	6.25447e-17	5.75551e-17	1.77945
A0A5F8A5T5,A0A1D5QF42,F6RJB0,F6RJH8,A0A5F8AMH7,F6RJC7,A0A1D5RI78	MYO18A	3.13494e-23	7.94684e-23	-2.57102
F6RKD2,A0A1D5Q4G0,A0A5F8A5C0,A0A5F8AHA6	MYO1E	6.40289e-06	1.77851e-06	-32.1307
F7C433,A0A1D5QRT2,A0A5K1U7K0	MYO1F	5.3022e-30	4.81077e-29	-2.19578
A0A5F7ZWK1,F7DI64,F7DI84	MYO1G	2.70364e-13	1.56599e-13	-1.97308
F7GXE5,F7EFN9,A0A5F7ZFZ7,F7GXE2	MYOF	1.13843e-09	4.50767e-10	-2.25888
A0A5F7ZV15	MZT1	2.47913e-05	6.49462e-06	1.50625
A0A5F7Z7W1,F7GKG6	NAA10	6.32253e-21	1.06908e-20	-2.39821
F7GYT2,F7AG10	NAA38	4.50271e-15	3.20602e-15	-4.22359
A0A1D5QI31,I0FLY8,A0A1D5QEZ4	NACA	9.87653e-25	3.29077e-24	-1.96658
A0A1D5R1R4,A0A5F7ZFL2,F7GVW2	NAGA	7.12355e-19	8.58983e-19	-2.20087
A0A5F8A5N3,A0A5F8AAF2,H9ZEU1	NAPG	5.76974e-09	2.12931e-09	-1.65296
F7AXN9,A0A5F7ZA10,A0A5F8AM80,A0A1D5QCG7,F7FSN8	NARS1	6.82888e-17	6.2378e-17	-2.2557
F7F508,F7GEI3,F7GQZ8,F7GR05,A0A1D5QYI0,H9EW48	NASP	1.27915e-32	2.40933e-31	-8.57708
F7FA29,A0A1D5Q9X7	NAT10	3.74973e-09	1.41041e-09	-1.52865
A0A1D5Q3K1	NAXE	4.12296e-10	1.71081e-10	-1.97199
A0A1D5RIU4,F7F4R5,A0A5F7Z7S1,A0A5F7ZPV3,A0A5F8AGY9,A0A5F7ZS49	NBAS	0.00544782	0.00111858	1.96327
F6ZY62,A0A1D5RCB5	NCAPD2	4.68318e-06	1.31781e-06	-2.13525
F7FK26,A0A1D5RE86,F7A9W2,A0A5F8A686	NCAPH	5.81186e-10	2.36868e-10	-9.29931
H9FUT0	NCBP1	4.31938e-15	3.08261e-15	-2.66321
A0A5F8ARQ9	NCEH1	2.21663e-08	7.73532e-09	1.71603
A0A5F7Z836,F7HE13,H9YWW4	NCF4	7.61274e-25	2.61008e-24	-7.22289
A0A5F8AI94,A0A5F8A089,A0A5F8AKF2,A0A5F7Z999,F7H8E1	NCKAP1L	2.08415e-16	1.77822e-16	-1.64038
H9H3Z4,H9H3Z5	NCL	1.6813e-25	6.49813e-25	-5.07629
A0A5F7ZE89,A0A5F8AAW9,A0A5F8AQR7,H9EQB1	NCLN	4.37563e-07	1.34858e-07	1.66736
F7FXV9,A0A5F7ZDN7,A0A5F8AQW5	NCOA5	1.40831e-27	7.87809e-27	-5.65627
A0A5F7ZA94,H9EXV7	NDUFA11	1.43381e-15	1.09237e-15	1.51361
A0A5F8A271,F7H7P1,A0A5F8A0M6,A0A5F7ZJC5,A0A5F7ZVU4,A0A5F7ZYA7,A0A5F8A897	NDUFA9	1.19902e-17	1.21702e-17	1.72719
F6VXY8	NDUFAF3	1.62065e-13	9.66159e-14	-2.61014
A0A1D5RHW4,F7HK78	NDUFC2	2.32052e-08	8.06572e-09	-1.72751
F7A2E9	NDUFV1	5.54157e-08	1.85759e-08	-1.512
A0A5F8AH93,A0A5F7ZTR2,F7G2X8,F7G079,H9FWZ6,G7MH50	NECAP2	2.46252e-16	2.08313e-16	2.04461
A0A1D5R5U5,I0FI24,A0A5F7ZG31	NECTIN2	7.35665e-29	5.16354e-28	3.6503
F7GSD1,A0A5F7ZNW5,A0A5F8A505,F7GSC9,F7HIT1,F7HIS9,A0A5F8ABJ5,A0A5F8AGM1	NEDD4	0.000129984	3.15987e-05	-2.4474
A0A5F8A363,F6U7G5	NEK9	2.3685e-08	8.22095e-09	-1.56396
F7H6A4	NEXN	2.39878e-09	9.19159e-10	1.50069
A0A1D5QLW3,F7E7J1,A0A5F7ZLU7	NFATC2	5.59647e-12	2.82769e-12	-2.14443
F7HKH9,A0A5F8A1L5,F6S0D1	NFKB1	0.00465973	0.00096435	1.89197
A0A5F8AC46,A0A5F8A436,A0A5F7ZIC0	NFU1	2.90468e-25	1.07517e-24	3.38641
F7DEJ1	NFXL1	1.17637e-08	4.22098e-09	-4.14438
F6WC45,F6WCT2	NGLY1	0.000699372	0.000157724	-1.8608
E5FGE3	NHEJ1	0.0322015	0.00603093	-2.09358
F6TP26,A0A1D5QBG4,A0A5F8AFP3	NHLRC2	3.4972e-17	3.34008e-17	2.75512
I0FLZ7	NHP2	7.19752e-20	1.00752e-19	-4.55479
A0A5F8AG58,A0A5F8A6D9,A0A5F8APP1,F7CXT6	NIBAN1	4.27814e-19	5.35397e-19	-3.28066
F7DF16	NID1	2.0577e-07	6.54384e-08	1.92225
A0A5F7ZTV1,F7EFL1,F7BTR7,A0A1D5QMY7	NIPSNAP3B	1.2683e-22	2.90344e-22	1.76629
A0A1D5QLX2,I0FTK4	NIT2	2.25395e-06	6.53268e-07	1.67048
H9ZDI2,F7EB44	NKAP	7.04338e-22	1.42013e-21	-5.69702
A0A1D5QFE5,F6WDQ2,F7HGJ5,A0A5F7ZJK9	NLN	1.48657e-17	1.49461e-17	-2.08898
A0A5F8A0Y4,F7HTM8,A0A5F7ZFE1	NLRX1	3.51581e-24	1.0484e-23	1.8832
A0A1D5R9J9	NME3	4.84937e-19	6.03838e-19	-3.26268
F7GU86,A0A1D5QTZ0,A0A1D5R4Y9	NMT1	0.000120718	2.94135e-05	-2.55321
A0A5F7ZCD6,G7NRV6,F6UC28	NONO	5.38543e-23	1.32674e-22	-3.85343
A0A1D5RL48	NOP14	1.02911e-10	4.57521e-11	-7.65676
F6ZSG5,A0A1D5Q3S2,A0A1D5QF41	NOP2	3.24833e-40	4.39411e-38	-4.52672
F6R553	NOP56	1.44999e-18	1.67645e-18	-10.3936
A0A1D5Q1C2,F6ZQ04	NOP58	4.0533e-21	7.08732e-21	-5.8
F6TFH6	NOP9	1.99058e-11	9.52098e-12	-4.66722
F7DIC2,A0A5F8A2P0,A0A1D5Q618,A0A5F7Z828	NPC1	5.91374e-12	2.97788e-12	-11.8709
I0FNJ1	NPC2	1.21075e-23	3.26969e-23	-1.78639
F7EKP1,F7CAI6,A0A1D5QL39,F7EKQ9	NPL	9.00949e-14	5.52602e-14	7.9729
F7AWJ2,F7AWI0	NPM1	5.35883e-15	3.77197e-15	-8.13923
A0A1D5RIC5,G7N9P3,F7BYX4	NRBP1	2.48221e-16	2.09859e-16	4.42853
A0A1D5QYL5,F6XMH7,I0FG44	NSFL1C	2.69194e-18	3.00721e-18	-1.93053
F6UHB6,A0A5F8A2T2,A0A5F7ZRU8,A0A5F8A4W8,A0A5F8A3E5,F7HEF8	NT5C3A	7.06837e-30	6.22352e-29	1.84939
F7BT11	NUBP1	0.00363624	0.000762504	1.66823
A0A5F7ZFR6,H9YX45	NUCKS1	1.21146e-07	3.92821e-08	-4.34424
G7NPC1	NUDT21	2.43573e-30	2.40318e-29	-4.32872
A0A5F7ZUC5,F7GNI8,F7CRJ0,F6TQP3,I0FNV7	NUDT3	1.2924e-22	2.94501e-22	-3.78311
F7HCK0,F7H2R7,A0A1D5QNV6,A0A1D5Q9Q5	NUDT5	1.97883e-11	9.47396e-12	-1.65328
A0A5F7ZUC4,G7MTD1	NUDT9	4.55401e-08	1.53788e-08	-1.90316
A0A5F8AKW9,A0A5F7ZIZ3,F7EE62,F7EDX0,A0A5F7ZZM6	NUMA1	3.56638e-23	8.90399e-23	-6.37148
A0A5F7ZCM1,F6SAY2	NUP133	6.78037e-18	7.14027e-18	-3.13682
A0A5F7ZAK6,A0A5F8A565,A0A5F8A8V0,A0A1D5R5K2,F6V9A5,A0A5F7ZZ24,A0A5F7ZNT9,F6V9C1,A0A1D5R0K3	NUP153	1.71094e-29	1.35419e-28	-6.02549
A0A1D5QL31	NUP155	2.19439e-24	6.87421e-24	-3.23911
F7G010	NUP160	5.61575e-24	1.61943e-23	-4.23635
A0A1D5Q852,A0A1D5QYJ7,F7G2Q1	NUP205	4.72162e-17	4.42151e-17	-4.37368
A0A1D5QGU5,F6XNW1,F6XNY4	NUP210	1.32137e-34	4.18341e-33	-2.70928
A0A5F8AFD5,A0A5F8A9I6,A0A1D5R0K7,F7E351,F7E369,A0A5F8AM84,A0A5F8A6X9,A0A5K1TWK6,A0A5F7Z9X6	NUP214	3.51362e-11	1.6405e-11	-3.13926
A0A1D5R653,F6XL37,A0A1D5Q543	NUP35	4.31774e-30	3.96592e-29	-6.00897
F6YDF5	NUP50	3.33181e-21	5.93031e-21	-8.10849
G7MT13,F7H507	NUP54	1.68174e-19	2.23232e-19	-3.48339
F6ZN69	NUP62	1.88549e-18	2.15485e-18	-4.98667
A0A1D5RJP4,F7DH68,H9FZZ2,A0A1D5RC65	NUP85	2.10199e-08	7.35596e-09	-3.89832
G7NPT2	NUP93	7.48754e-30	6.44015e-29	-2.57536
A0A1D5QS92,H9YW98,H9FNR5	NXF1	6.08949e-20	8.58877e-20	-5.50577
A0A5F8A1P9,A0A5F7ZYW7,F7BGE6,A0A5F7ZD93	OAT	5.60241e-07	1.71389e-07	-2.87201
A0A5F8ACL3,H9FWA7,F6U3Z7	OCIAD1	1.15578e-16	1.02659e-16	-2.22511
F7GVV2,F6TWN1,F7HTR4,F7HTS0	ODF2	1.09438e-16	9.73944e-17	-5.41763
F7EE90	ODR4	0.138337	0.023869	-3.80964
F7FLT3,A0A1D5Q587,A0A5F7ZIL7,A0A5F7ZFS4	OGFRL1	3.54225e-16	2.94956e-16	-4.64178
F6VUZ2,A0A5F8AQ22,H9G0W4,A0A5F8A991,A0A5F8AGS0,H9G0W3,A0A5F8A5M8	OGT	6.59989e-06	1.83016e-06	-2.17674
F7H4W7	OLFM4	0.000124155	3.02263e-05	-1.91294
F6WMD2	OLR1	4.45169e-18	4.82807e-18	-3.88324
A0A5F8ARZ5,F6XQF8	OPLAH	2.09163e-08	7.32317e-09	6.44398
F7H7G9	ORM1	4.11323e-16	3.40027e-16	-2.09302
F7D5L1;G7N7A1	ORMDL1;ORMDL2	1.29909e-16	1.14517e-16	2.07562
H9Z9F5	OSBP	9.18914e-05	2.26983e-05	-1.56676
A0A5F7ZIA0,F7H2Z4	OSBPL11	1.98823e-17	1.96317e-17	-10527.1
F7HMY1,H9FXX5	OSTC	6.00983e-23	1.46841e-22	9.91981
F7D3T7	OSTF1	9.61105e-08	3.1459e-08	1.50669
A0A5F8ABU0	OTULIN	1.58701e-07	5.09597e-08	-2.22543
A0A5F8AAJ9,A0A1D5R711,A0A1D5RFP0,F7EL70,I0FV18,F7EL45,A0A5F8AAQ8,A0A1D5R6U3	OVGP1	6.99841e-17	6.37309e-17	-2.29079
F6W670	OXSM	5.827e-13	3.23529e-13	-1.69586
A0A1D5R0F4	OXSR1	3.73204e-18	4.10161e-18	-2.0891
F7HDR7	P2RX1	1.26046e-27	7.15863e-27	2.33962
F6V1F0	P2RY1	3.50363e-14	2.24697e-14	3.17278
F6PW20	P2RY12	2.83937e-15	2.09158e-15	2.1543
F6QKE0,H9YYJ9	PABPC4	0.00322564	0.000679947	-2.02409
I2CTJ7	PABPN1	7.28233e-23	1.73378e-22	-3.98368
F6UN26,G7MEL9	PACC1	2.63488e-13	1.52973e-13	2.9552
A0A5F7ZP80,A0A1D5R090,A0A5F8A6J4	PADI4	8.10446e-29	5.66171e-28	-2.48055
G7NNK8	PAF1	2.8077e-22	6.10798e-22	-4.65676
F7EDD7,A0A5F7ZK43	PAG1	4.17117e-28	2.51283e-27	-5.50617
A0A1D5QUY3,F7HIN5,F7GPV6	PAICS	0.000371493	8.63586e-05	-1.60433
F6ULP5	PAIP2	0.0457489	0.00841047	-1.78968
F7GWI2	PAK2	6.97258e-17	6.35735e-17	-2.2776
F6SDC5,A0A5F8A6N2	PANX1	7.21879e-30	6.31856e-29	4.35838
F7EMW7	PARP1	1.78054e-15	1.34149e-15	-4.84367
A0A1D5R3F4,F7F0E8,F7FI45,F7F031,F7F0C5	PARP6	7.22251e-14	4.47609e-14	2.36635
A0A5F7ZPX8,A0A5F8ATD1,F6Y644,A0A5F7ZFJ2,A0A5F8A6Y3,A0A5F8AVC4,G7N458,A0A5F8A129	PARVG	0.00616539	0.00125966	-1.63364
F7DLV0	PAXBP1	1.08375e-10	4.79944e-11	-2.5151
F7H6U8	PBRM1	2.1792e-06	6.32958e-07	-4.46473
A0A5F7Z8G5,A0A1D5RB03,F6SC45	PC	0.0143366	0.00280217	-3.58262
A0A5F7ZJ25,H9FYB1,A0A5F8ABG8	PCIF1	5.80766e-06	1.61923e-06	-5.63638
F7EUB8,F6R4G2	PCNP	1.69765e-27	9.32143e-27	-3.05116
F7H767,A0A1D5QMM5	PCSK6	1.18649e-12	6.4317e-13	2.04937
F7F5G4,F6TMZ8	PCYOX1L	1.1457e-23	3.10528e-23	4.73797
F7GU13;F6TCK2,A0A5F8A9Q5,H9EQB3,A0A1D5RCC8	PCYT1A;PCYT1B,PCYT1B,PCYT1B,PCYT1B	2.03832e-07	6.48498e-08	-2.20405
F6S907,A0A1D5QCI6,A0A1D5R1D5,A0A5F7ZCH9,A0A1D5R107	PCYT2	4.80663e-12	2.44689e-12	-1.71895
F7BKG0,A0A5F7ZVS4	PDAP1	8.20645e-20	1.13382e-19	-3.71078
G7N146	PDCD4	1.26514e-30	1.35434e-29	-5.72558
F6S8R2	PDCD5	3.91861e-20	5.74473e-20	-2.66338
F6RS56,A0A1D5QLR4,H9EN72	PDCD6	2.36396e-24	7.29786e-24	1.96605
F6ZR60	PDE12	1.93766e-05	5.12301e-06	-5.88142
A0A1D5Q4I7,A0A5F7ZL16	PDGFB	5.50948e-14	3.4562e-14	4.45856
I0FL09	PDGFD	8.2007e-15	5.65461e-15	1.68198
A0A1D5QCP9,F6R4J1	PDHB	6.50447e-16	5.22042e-16	-1.52485
G7MKK4,F7CEQ3	PDIA5	0.0876201	0.0155176	-2.24978
F7GNV0	PDK1	3.22357e-15	2.34901e-15	2.20471
F6Z153,A0A5F8AJP2,A0A5F8A9K4,A0A5F8A0C7,A0A1D5R093,A0A5F7ZFI6,F6Z107,F6Z147,A0A5F8ADV7,F6YVJ0	PDLIM5	2.34829e-11	1.11282e-11	1.56837
A0A5F7ZKJ3,A0A5F7ZTX2,F6RY22	PDPR	1.24364e-32	2.37248e-31	3.01956
F6UEY4,H9ENX0	PDS5A	9.98205e-24	2.76084e-23	-3.94488
A0A1D5QBR0,A0A1D5R1J3,A0A5F8AJT7,A0A1D5R5B3,A0A1D5REC3,F7EQ66	PDS5B	1.17496e-21	2.27648e-21	-6.48187
A0A5F8AP05,A0A5F8ARL3	PDZD8	8.07311e-20	1.11955e-19	2.45212
H9FVR0,A0A5F8A4M1,A0A5F8A9M0,A0A5F7ZKR7,A0A5F7Z8X0,A0A5K1UVM9	PECAM1	1.42122e-28	9.23486e-28	1.66253
A0A1D5Q6I9,F7AZD4,A0A1D5RII3	PEPD	4.94282e-07	1.51836e-07	-2.24025
A0A1I7Q485,F7BYY9,A0A1D5QIX4,F7ESU2;Q9N0Y0	PER1,PER1,PER1,PER1;VAMP2	4.61301e-07	1.41968e-07	-1.67941
G7MT32	PF4	8.08946e-20	1.12039e-19	3.29747
F7BNX5	PF4V1	5.57971e-17	5.16974e-17	4.91127
F7HTC8	PFDN5	0.0021629	0.000464743	-1.65978
A0A1D5QYR2,A0A5F8AMU1,F6X3V0	PFKL	8.9273e-13	4.89817e-13	-1.93336
F6RBX3,A0A1D5RKW8,A0A5F8AT20,F6X3U1,F7CD97	PFKP	1.16147e-16	1.03057e-16	1.8682
F7H2A5	PFN1	5.6907e-31	6.88436e-30	3.84786
A0A1D5QCM9	PFN3	5.75468e-13	3.19633e-13	-11.8475
F7GIV7	PGD	9.31339e-19	1.10513e-18	-2.75712
H9FSJ0	PGLS	2.61165e-18	2.92839e-18	1.87513
H9H398	PGLYRP1	1.19178e-21	2.30307e-21	-5.53914
A0A5F8A3X6	PGRMC2	3.76536e-30	3.5687e-29	2.36662
H9EQL3	PHF5A	7.50582e-27	3.66186e-26	-4.4035
F7HT29,F7DRL6,F7HT30	PHGDH	5.3211e-26	2.19939e-25	-2.86394
A0A5F8AK98,F7HIM2,H9FWE9	PHIP	2.36158e-12	1.24259e-12	-3.88074
F6RSK7	PI16	0.000419052	9.68847e-05	-2.16388
A0A5F8ADL5,F6XII4,A0A5F8APC6	PI4KA	1.85731e-16	1.59658e-16	1.73633
F7B1Y0,A0A1D5QC04,F7B1V4,H9G0D5,H9G0D3,H9ZE41	PICALM	1.80104e-21	3.34157e-21	-2.76688
A0A5F7ZT10,F7FGI4,A0A5F8A7U9	PIEZO1	5.50476e-05	1.39091e-05	-1.66551
F6V7D0	PIGS	3.25646e-06	9.30418e-07	-2.03556
A0A5F7Z9V9,F7G0A0,A0A5F8AB86,F7G092,A0A5F7ZEZ1,A0A5F8AM47	PIK3AP1	3.11387e-09	1.18321e-09	-1.83483
A0A5F7ZR11,A0A5F8ARF7,A0A5F8AGD6,F7F3S0	PIK3CB	2.11816e-12	1.11846e-12	1.66006
I2CYP4	PIN1	5.61764e-17	5.20165e-17	-2.16368
A0A5F8ASK0,F7CKL5	PITHD1	5.59669e-08	1.8748e-08	-2.04435
F7G7C4,A0A1D5QIF4,F7G7C8	PITPNB	1.59782e-14	1.06141e-14	2.26844
A0A1D5QMA4,A0A1D5Q921,H9FST2	PITPNC1	2.6183e-07	8.23685e-08	-1.86936
A0A5F8AL36,F7AK07,F7AK39,A0A1D5Q849	PITPNM2	7.88291e-16	6.25255e-16	2.7744
A0A5F8AA42,F6VW58	PLAA	8.23675e-11	3.69749e-11	-1.50075
F6Q0B8,F6Q0C7	PLAUR	1.62578e-07	5.21484e-08	-1.69033
F6TC57	PLBD1	1.5134e-30	1.59712e-29	-2.26917
A0A5F8AB13,F6Z3Z9,A0A5F7ZMA3,I2CYI6	PLBD2	6.97325e-14	4.33244e-14	-3.3242
F6RJC0	PLCB3	5.53037e-09	2.04503e-09	-1.72787
A0A1D5R3H9,A0A5F8AAS4,A0A5F7ZKS5,A0A5F8ACK2,G7N2Y3,A0A5F7ZUP4,H9FVW2,H9FVW1	PLCB4	3.72414e-11	1.73389e-11	-2.4197
F6U8W4,A0A1D5Q3D7,F6U8X1,G7N8X3,F6ZYQ0,A0A5F7ZMU9	PLCD4	2.81913e-16	2.37e-16	-2.37703
A0A5F8A8M2,A0A5F7ZD36,F6X5W2,A0A5F8A2J4,F7ABM9,A0A5F8A057,F7ABN9,A0A5F8A778,A0A5F7Z8U9,F6X5Y8	PLEC	2.64353e-27	1.39376e-26	-5.32451
A0A5F8A0D4,A0A5F7ZQU5,F7HM67,G7NA76	PLEK	8.66398e-14	5.33389e-14	2.54031
F6TH05,F7GNC6,A0A1D5R7E4,A0A5F8A492,A0A1D5R8V2,F7GGK5,A0A5F7ZCS0,F7G8D5	PLEKHO2	3.81562e-13	2.16952e-13	-1.61166
A0A5F7ZAS1,H9FNJ8	PLIN3	5.60342e-14	3.51069e-14	-4.81635
F6VM49	PLP2	1.22195e-18	1.41941e-18	1.68354
F7GYM9,H9ZA70	PLS3	9.48721e-29	6.4168e-28	-3.9184
F6PPF4	PLVAP	3.57466e-08	1.22082e-08	-7.31815
F6VDJ2,A0A1D5RIA5	PLXNA1	0.0884115	0.0156466	2.50327
F7HQ42,F7BXM1	PLXNA4	1.05878e-13	6.44623e-14	2.30152
F7HSN1,Q15JD4,F7HSN6,A0A1D5R9J2	PML	1.14267e-24	3.76169e-24	-3.7578
F7DRX8	PMPCA	1.36165e-14	9.13494e-15	-1.65436
F7F9E1,A0A5F7ZRW0	PMPCB	6.46362e-08	2.15309e-08	-1.82186
G7MXN2	PNN	1.19634e-24	3.92106e-24	-6.29492
H9EX88	PNP	4.93648e-09	1.83545e-09	-3.06327
F6Z2V5,F6W6G4,A0A5F7ZMB8,A0A1D5Q7Y5,F6Z2U6,A0A1D5Q354,A0A5F7ZVU5,H9FP30	PNPLA6	2.65345e-22	5.78936e-22	3.77687
F7DK85	PNPT1	7.33616e-05	1.82759e-05	-1.58354
A0A5F8A3R5,H9FS63	POFUT1	1.2195e-16	1.07884e-16	2.44798
A0A1D5RJ13	POLR2A	1.13996e-30	1.25649e-29	-7.02483
F6QI47	POLR2B	1.25226e-24	4.08449e-24	-4.52435
F6VRG2,F6VRF4,A0A5F8A903	POLR2C	1.99669e-16	1.70948e-16	-1.8439
F6V9J1	POLR2D	0.00015815	3.81035e-05	-23.3592
A0A1D5QBD0	POLR2E	1.15109e-34	3.84762e-33	-4.17499
F7CM41,A0A1D5R0T0	POLR2G	3.4859e-31	4.28679e-30	-8.44542
A0A1D5Q6K1,G7MJ50	POLR2H	5.89627e-08	1.97205e-08	-2.00266
A0A5F7ZYM3,I0FFS3	POLR2I	1.38261e-14	9.26725e-15	-2.43801
G7MLU8,F7H7I7	PON2	9.36938e-21	1.54474e-20	1.55935
F7GP55,A0A1D5Q4C0	POR	0.000236374	5.59585e-05	1.54861
G7NKZ0,F7HEA3	PPAN-P2RY11	3.77053e-14	2.40693e-14	-4.69201
F6SCP6	PPBP	2.21674e-22	4.9012e-22	1.85442
F7EJE1,A0A5F7ZCB0	PPIF	4.91623e-25	1.73761e-24	2.59562
I0FWH0	PPIG	5.4227e-19	6.6907e-19	-5.72336
G7MP64	PPIL1	2.69083e-18	3.00721e-18	-1.63344
A0A1D5QXU5,F7H941	PPM1G	5.3286e-20	7.62399e-20	-2.82837
A0A5F8AKF6,F6WU46,F6WU36,F6WU54,F6Z0I4	PPOX	7.64914e-10	3.08119e-10	2.00088
F6QPK6,F6QPJ3,I0FRY0,A0A5F7ZYG8,A0A5F8A5I4,A0A1D5QP53,F6QPC9	PPP1R12A	1.54204e-15	1.1695e-15	-1.63009
Q5TM66	PPP1R18	6.36581e-23	1.54021e-22	-6.09403
F7GK00,A0A1D5RB27	PPP1R7	5.66256e-12	2.86011e-12	-1.61375
A0A5F7ZY67,A0A5F8A2C8,F7G993	PPP1R9B	4.58749e-18	4.9645e-18	-1.65627
F6TVA3,A0A1D5QQS0,A0A1D5QBV9,A0A1D5Q6V6,A0A5F7ZYE0,A0A5F7ZKK7,F7H808,A0A5F8APS1	PPP2CA	3.66917e-13	2.08705e-13	-2.14428
A0A1D5QDY8,F6RRV0,A0A5F7ZFC3,A0A5F7ZXQ3	PPP2R1A	3.73996e-09	1.4071e-09	-1.49699
A0A1D5QIT4,H9EP04,F6Q932,A0A1D5RII7,A0A5F8AQC5,H9EP05	PPP3CA	1.25444e-24	4.08449e-24	1.99586
A0A1D5Q6P1,A0A5F7ZZP1,F7B7B8	PPP4R2	1.09572e-07	3.56612e-08	-1.93393
A0A5F8APL5,F6XI05,F6Z8L2,F6XI13,A0A5F7ZXV1	PPP5C	2.67918e-26	1.19004e-25	-2.27906
F7H5U5,H9FRF5,A0A5F8A0S1,A0A5F7ZQ23,F7AF94,A0A5F8A1Z6	PPP6R1	0.000100291	2.46462e-05	-2.17977
A0A1D5QL55,F7HMC7	PPT1	1.28143e-23	3.44805e-23	-2.69193
H9Z3Z0,F6S5L8	PQBP1	0.00203689	0.000439133	-4.40316
G7NR88	PRAF2	3.10855e-15	2.27746e-15	1.83966
A0A1D5QEN9,F7CD15	PRCP	3.15345e-21	5.64661e-21	-2.80656
F7F6H0	PRDX6	2.12574e-22	4.707e-22	2.38773
F6ZLE6,F7GH24,H9FWT3	PREP	0.0466589	0.00856613	-2.55781
F7FQU9,A0A5F8APR7,F6WVV6,A0A5F8APA7,A0A5F8ASE0,A0A1D5R6J5	PREX1	1.90501e-20	2.98698e-20	-2.08151
F6Q503	PRKAR2B	0.000509231	0.000116682	-1.72792
A0A5F8ARJ1,A0A5F8ADY8,H9EU39	PRKCD	4.81727e-13	2.7029e-13	1.65728
F7HC75,H9FX48	PRKCQ	2.36381e-11	1.11946e-11	2.02828
F7G3L7	PRKG1	3.91015e-25	1.40539e-24	2.46102
F7G5D3,A0A5F7ZJM2,A0A1D5QJG6,F7G5A6,F7G5B9	PRMT3	1.31468e-13	7.91681e-14	1.70928
F6SB54,F7GPN4,F6SB65,A0A1D5R4G2	PRMT5	9.87021e-12	4.86965e-12	-1.78056
F7H1S4	PROSER2	0.00154562	0.00033683	-1.67343
A0A5F7ZG99,A0A5F7Z913,F6X6X6,A0A5F7ZF70	PRPF31	7.39538e-07	2.23802e-07	-2.77114
F7GA38,A0A5F7ZXB1,F7GA20,F7GRV4	PRPF40A	9.58756e-16	7.50463e-16	-2.44609
H9G1E3,A0A5K1U072,A0A5F8AEI1	PRPF4B	7.17407e-24	2.04502e-23	-4.31279
F6Q8L4	PRPF6	1.65052e-20	2.61553e-20	-4.36465
A0A5F7ZWX5,G7NHM1	PRPF8	2.05867e-24	6.49006e-24	-3.80555
F6RUH7	PRPS1	1.31961e-28	8.68844e-28	-1.64374
F6WLC9,F6U0X8	PRPS2	5.01506e-15	3.54004e-15	2.30455
A0A1D5REB6,F6X291,F6X2B2,F6X1R9	PRSS2	0.195898	0.0330382	-1.99885
A0A1D5QR22,A0A5F8AP46,A0A5F7ZRY8,F7HF09,A0A5F7ZK09,A0A5F7ZRJ6,F6Q3F0,F7GWD8	PRSS55	4.83107e-13	2.7086e-13	-3.03491
A0A5F7Z9Q7	PRTN3	1.05319e-17	1.07708e-17	-6.21236
F7BTY9,F6T7I7	PRUNE1	1.09184e-14	7.40498e-15	1.62981
A0A5F8A2Z8,A0A5F7ZH91,H9Z3J8	PRXL2A	0.101599	0.0178404	1.56495
F7F376,F7F380,A0A1D5R1X5,F7GVI8,F7GVI7,F7F388	PSAP	9.40623e-28	5.40404e-27	-1.95712
F7BLC4	PSD4	7.20334e-11	3.25694e-11	-2.91604
F6W6Z6,A0A1D5R4P6,H9FPB9	PSIP1	2.87925e-20	4.33637e-20	-8.90504
H9YZY1	PSMA6	5.8091e-12	2.92717e-12	1.68138
G7MR84	PSMB1	1.56718e-14	1.04291e-14	3.21297
F7EIY0,A0A1D5QJA3	PSMB3	1.55285e-21	2.93229e-21	2.22732
H9FXE8	PSMC2	4.14491e-18	4.52504e-18	-1.9552
F7HIL8	PSMC4	3.19612e-08	1.09531e-08	-1.7438
F7AZR2,F6WLI1	PSMD10	6.72814e-20	9.44479e-20	-2.29156
A0A5F7ZRL5,F6R1Z7,A0A1D5QP15,A0A5F8A168,F6R1X3	PSMD2	2.43227e-05	6.37861e-06	-1.60673
A0A5F8ACB9,F6UFI7	PSMD3	2.01599e-23	5.2444e-23	-1.64459
F7HNP3,F7CW85	PSMD4	1.59662e-10	6.93452e-11	-1.535
H9FXG7	PSMD5	0.000497701	0.000114111	-3.7369
F7H0I4,F7H0I6,F7GFM2	PSMD6	1.57192e-17	1.57616e-17	-2.03838
G7N617	PSMD9	8.77492e-25	2.96752e-24	-2.25313
F7FF79,A0A5F8A0P9,F7FF62	PSME1	5.83604e-18	6.21069e-18	-1.50642
G7N2Q4,F6RDS8	PSMF1	3.62111e-06	1.02946e-06	-4.4875
F6XYT7,F6XYS7	PSPC1	1.42389e-10	6.21882e-11	-3.9646
F7GF18,H9FXJ7,A0A1D5QHY5,A0A1D5Q2N4,H9FXJ8	PTBP1	5.43733e-23	1.33731e-22	-3.67226
F6YQQ9,G7NEH9,A0A1D5R381,A0A1D5QGT0,A0A1D5R408,A0A1D5QCT1,A0A5F8A6V6	PTBP3	2.9745e-15	2.18247e-15	-3.58429
F7AFY0,F7AG04	PTCD3	6.24817e-18	6.62199e-18	-2.98729
F7HPE9	PTGES2	1.51686e-12	8.11316e-13	-2.11208
F6Q847,A0A1D5QGG7,A0A1D5QBR2,A0A1D5QLK8,A0A1D5Q915	PTGES3	9.3417e-15	6.38221e-15	-2.25475
F7EWG0	PTGIR	9.13322e-20	1.25487e-19	3.61687
A0A1D5Q8P3,F6S984,A0A1D5RDI5	PTGS1	8.91949e-40	1.10602e-37	3.30286
A0A1D5R9J3	PTMS	7.33652e-22	1.47543e-21	-5.85124
H9EN39,A0A5F8ATJ8,H9EN40,H9EN41	PTP4A2	4.39934e-20	6.41157e-20	5.04095
F6ZLY2,A0A5F7ZZV1	PTPMT1	2.95945e-11	1.38878e-11	1.88231
F7B6C1	PTPN1	1.05151e-15	8.17899e-16	1.80103
F6ZZ55,F6ZZ47	PTPN18	5.53576e-21	9.50082e-21	-2.03409
A0A5F8A3Y3,F6TLB9,A0A5F7ZK24,F6TLA3	PTPRA	0.124636	0.0216126	-3.70046
F7HTR9,A0A1D5R142,A0A5F8A543,F7HTR2,A0A1D5Q7H1,A0A5F8AQ76	PTPRC	1.18584e-15	9.16642e-16	-3.10059
A0A5F7ZUS4,F7GV88	PTRH2	4.40803e-17	4.14873e-17	1.53385
A0A5F8AKJ2	PTX3	7.44516e-12	3.71634e-12	-5.44857
A0A1D5QFJ8,F7AB04,H9FRE7,A0A5F8AQ00,F7FN20	PUF60	1.74577e-15	1.3193e-15	-3.45964
F7G9B1,A0A5F8AC20,F7G6D4,H9Z2E9	PUS1	4.90017e-15	3.46552e-15	-3.9797
F7EZX3	PYCARD	1.79911e-08	6.34226e-09	-4.24562
F6RV48,A0A1D5QMZ0,F7H2F2,F6RV29,A0A5F8AEJ4,A0A5F8A1K1,F7HK11,F6RV58,F6RV78	PYGB	9.5776e-10	3.81463e-10	1.50396
A0A1D5RGE9,F7GG34,F7GG41,F6USA4	PYHIN1	2.28669e-21	4.18524e-21	-6.93246
A0A1D5Q910,A0A5F8AI83,A0A5F8A2E3,F7GQZ0	PYM1	9.40551e-23	2.19708e-22	-3.15157
A0A5F7ZL54,A0A5F7ZGH0	PYROXD2	2.70703e-08	9.32423e-09	-2.11161
F7ACK7,F7ACH8,F7A6N3	QKI	8.35832e-10	3.35144e-10	-2.23156
A0A5F7ZI58	QSOX1	1.55834e-05	4.16228e-06	-3.29191
G7N9K6	RAB10	2.57841e-36	1.37024e-34	2.40991
A0A5F8ANE6,F6S443,A0A5F7Z7J0,H9ZFC3	RAB11B	1.94398e-21	3.59334e-21	1.7734
A0A5F7ZJC2,A0A5F8A4F1,A0A5F8ANE4,A0A5F7ZIC8	RAB11FIP1	3.60573e-21	6.3797e-21	-2.16615
A0A1D5QZV8,F6Y8N1	RAB11FIP3	9.53896e-23	2.22476e-22	2.08723
A0A5F8AC49	RAB12	4.84921e-21	8.40982e-21	2.66397
A0A1D5Q5G6,A0A5F8ADV4,I0FJZ6	RAB13	2.16067e-26	9.80207e-26	1.84853
A0A1D5QKW0,G7N138,F7E770	RAB1A	6.16094e-27	3.01562e-26	2.18857
A0A5F7ZZ64,A0A5F7ZJI0,A0A5F8A108,F6QR96,A0A5F7ZDM6	RAB1B	3.7282e-25	1.35306e-24	16.8682
A0A1D5QIE2,A0A5F8ABN3	RAB21	8.20784e-16	6.48951e-16	1.60681
A0A1D5QFZ9,G7MU36	RAB24	1.85536e-10	7.99761e-11	-1.72183
A0A5F8ABT7,F7HI22,A0A5F8APN5,A0A5F7ZU72	RAB26	0.0790333	0.014079	5.24612
A0A5F8A9H0,F6PJI4	RAB27A	9.26958e-21	1.53087e-20	-2.8489
F7FVM8	RAB38	6.70417e-18	7.06502e-18	1.5786
F6UG33,A0A1D5R9N2	RAB3D	2.40316e-08	8.33542e-09	-1.97848
F6UE13,F6UDR2,F6S434,A0A5F7ZC95	RAB3IL1	1.6349e-07	5.24297e-08	-1236.48
I0FIG1	RAB43	0.0377003	0.00700088	-1.53395
F7EB03,A0A5F8AP63	RAB44	1.15424e-14	7.79621e-15	-2.27161
G7N7A8	RAB5B	0.000156457	3.77199e-05	-1.66054
F7DHQ7	RAB6B	3.19909e-15	2.3346e-15	1.97134
A0A5F8A1R9,F7AVY7	RAB8A	9.02923e-34	2.16701e-32	2.48684
A0A1D5R8Y3,F7BNN9,F7BNP9,A0A1D5Q3T1,H9ESF8	RABEP1	7.93722e-11	3.56936e-11	-1.83987
F7H6J3,A0A5F7ZCK7,G7NFU3,A0A5F7ZPJ5	RABGAP1	2.07721e-17	2.04424e-17	1.55689
A0A5F7ZIC5,A0A5F8ATE9,G7MKF5,F7GV36	RABL3	0.00049865	0.000114311	-1.61692
H9ZBW4	RAC2	4.85275e-09	1.80658e-09	1.5111
G7MV11	RACK1	4.96691e-38	3.6913e-36	-3.20954
F6UCA9,H9EMG5	RAD21	2.21453e-26	9.95533e-26	-6.60204
G7NLC4	RAD23A	1.65085e-06	4.84511e-07	-2.27266
F6W0K0,H9YX93	RAD23B	4.5705e-24	1.33613e-23	-1.77809
F6X9R5,F6X9Q4	RAE1	1.13081e-11	5.53686e-12	-2.6217
F7HHM7,A0A1D5R129	RALB	1.40909e-17	1.42054e-17	1.52886
A0A5F8ATA4,A0A5F8AE22,A0A5F8APZ8,F7EG42,A0A5F8AJ95,A0A5F7ZIS1	RALY	3.30515e-15	2.40375e-15	-2.92362
A0A1D5Q7K4,A0A5F8A0Y6,A0A5F8AT27	RAN	6.02102e-19	7.36178e-19	-2.74119
A0A1D5RHC9,F7GMJ1	RANBP1	5.73463e-15	4.02696e-15	-2.08668
F7CPP8,I2CV23	RANBP10	2.17696e-11	1.03691e-11	-2.70056
F7HGB6,F7GZD7,F7HI99,A0A1D5QCJ9	RANBP2	3.17477e-23	8.03412e-23	-6.32065
A0A5F7ZFJ6,F7HI87,A0A5F7ZTC9,F7HI90,A0A5F8A8V6,H9YW74	RANBP3	2.53958e-17	2.46503e-17	-3.07068
F7GH95	RAP1A	1.70118e-17	1.69321e-17	2.45533
A0A1D5QAB6,F6X9K0	RASA2	4.74778e-06	1.33548e-06	-2.99322
A0A5F7ZHF5,A0A5F8AH15,F6SWS4	RASA3	1.3499e-15	1.03113e-15	1.57132
A0A5F7ZQV4,F6VMV1	RASAL3	3.08273e-31	3.8547e-30	-4.68486
F7DKF3,A0A1D5RK99	RASSF1	1.20492e-19	1.62845e-19	-18.9771
F6TP95,F6TPA3,A0A1D5QSM2	RAVER1	8.77363e-27	4.23869e-26	-3.41743
F6RJL6,A0A1D5RC03,H9ZBY4	RBBP4	4.45019e-25	1.58418e-24	-5.7675
F7GGZ4,F7GGZ7	RBBP7	1.62193e-18	1.86654e-18	-6.67778
A0A1D5R9S8,F7CXZ1,F6W8J1,A0A5F8A4Y2,A0A5F8AEI3,G7NC47,F7CXY0	RBM14	5.41381e-24	1.56422e-23	-5.14724
F6V5Q1	RBM15	5.72339e-05	1.44272e-05	-3.8381
A0A1D5RGJ0,F7C691	RBM25	4.6638e-13	2.62174e-13	-1.64668
A0A5F8AGW7,F6PLL2,H9EMA4,F6PLM4,H9EMA5,F7CGM8,A0A5F8A156	RBM39	1.3337e-13	8.02158e-14	-2.72817
F6YCY8,F6YD35,F6X6M7	RBM42	3.26699e-29	2.4552e-28	-6.67063
F7GPQ9,H9ZG30	RBM8A	7.22073e-14	4.47609e-14	-4.08965
H9FT27,H9FV03	RBMX	9.25381e-25	3.10828e-24	-4.9276
I2CVJ6	RBX1	4.5844e-11	2.12114e-11	-1.54406
F7H672	RCC1	1.29471e-23	3.47553e-23	-6.57813
A0A1D5QIA8,A0A5F8AAC0,H9ZB97	RCC2	3.31492e-21	5.91439e-21	-4.11661
A0A5F7ZW62,F7H3P3,H9EU26	RCN1	4.78498e-13	2.68782e-13	1.52141
A0A1D5R2F5,F7E4L3,A0A5F8A462,A0A5F8AH32,A0A5F8AEN0,F7B927,A0A1D5R8U2	RCSD1	2.25199e-23	5.81764e-23	-8.8073
F7C225,A0A5F8AF98,H9Z9L2	RDH11	7.55781e-09	2.75705e-09	1.76897
F7C217	RDH12	1.90542e-15	1.43051e-15	1.60764
F7G353,A0A5F8A131	RECQL	1.00044e-13	6.10852e-14	-3.51635
A0A5K1TWN5,F6XHI9,H9ESW0	REPS1	7.77139e-15	5.37853e-15	-1.81707
F7ENT5,F7ENS4,A0A5F7ZJU5,F7ENZ6,A0A5F8AGG0,A0A1D5RFT9	RER1	4.69672e-22	9.80186e-22	1.70401
A0A5F8AIP2,A0A5F7YR70,F6RA11	RETREG2	0.00465957	0.00096435	-1.67636
A0A1D5R964,F7CYZ2,A0A1D5R8K0,A0A5F7ZMS6	RETREG3	4.2602e-20	6.22097e-20	1.85424
F6UYS2	REXO2	3.87954e-12	1.99129e-12	-2.02615
A0A1D5RJA2,F7HLQ4,A0A1D5RA87	RFC1	1.04762e-09	4.15828e-10	-2.02667
I2CT62	RFTN1	6.98984e-18	7.34525e-18	-3.36171
F6PM60,H9YXH9	RGCC	0.000364704	8.48467e-05	-1.59841
F7EVQ4,F7EVS5,H9H371,A0A5F8AJ42	RGS3	9.17699e-10	3.65899e-10	-4.31557
A0A1D5QCN2,G7MIM5	RHOA	7.51278e-21	1.25466e-20	1.51282
A0A1D5QL28,F6V3R1,F6V3Q2,F7E515,F6V3M4,F6WI26,A0A1D5R439,A0A1D5QY45,F6V3N6	RHOT1	5.03256e-20	7.23521e-20	2.15266
F6T985,A0A1D5R6Z1,F6R6N9	RIN2	1.09551e-19	1.49142e-19	-27.2197
A0A1D5QXJ0,A0A1D5R9H3,A0A5F8A351,A0A5F8AGW0,F6PNE9,F6VBG9,A0A1D5Q1E9,F6VBH8,A0A5F8AN83,A0A5F7ZF61	RIPOR2	6.1032e-21	1.03378e-20	-5.28154
F7B0H8	RIPOR3	2.39849e-17	2.3357e-17	2.52299
A0A5F7ZIY9,A0A5F8A5D0,A0A5F8AT64,A0A5F7ZYD8,A0A5F8AJU0,F6TQH5,A0A5F8AJZ7,F6YVC2	RMDN3	2.02636e-08	7.10802e-09	-1.86142
F7GKX7	RNASE3	0.000601803	0.000136798	-1.56843
O46533,F7G6N3	RNASE6	1.62439e-05	4.33093e-06	1.82774
F7ASF6	RNASET2	6.52437e-24	1.86339e-23	-2.93299
A0A5F8ALX7,A0A5F7ZET9,F7H8S3	RNF11	4.67693e-06	1.31655e-06	1.95818
G7ML89	RNF123	5.84969e-11	2.67332e-11	-1.626
A0A1D5RL18,F7F3B5	RNF126	8.29491e-13	4.55623e-13	-3.34919
A0A5K1UG12,G7MZ83	RNF170	5.03728e-18	5.42364e-18	1.69407
A0A1D5QQJ9,F7G5Q7,A0A5F7Z9S4,A0A1D5Q1N5	RNF213	8.19285e-29	5.69671e-28	-2.0259
A0A5F8AAR0,H9EUS9,A0A5F8A3U9	RNF31	0.0476535	0.00873364	-1.50059
F6QGS4,F6QGU3	RNPS1	0.000107891	2.64178e-05	-3.85918
F7FMM5	RO60	2.28724e-24	7.07572e-24	-1.95041
H9EPT5	ROCK1	4.09233e-14	2.59772e-14	1.98058
F6PLH9,A0A1D5QRG8,I2CTP6	RPA1	8.80666e-30	7.48817e-29	-3.73662
F6TGA8	RPA3	4.30307e-16	3.54539e-16	-2.98437
F7EIE2,A0A1D5QE65,F7EID7	RPH3A	8.09829e-11	3.63946e-11	-4.65676
F7GKJ8;G7MXP3	RPL10;RPL10L	6.1139e-05	1.5357e-05	-1.54757
F7ES75	RPL13	2.33725e-18	2.63074e-18	-3.25139
F6T7R1,A0A1D5QFC4	RPL13A	7.0944e-10	2.86632e-10	2.64916
F7HBX0	RPL15	6.15246e-36	2.8609e-34	-2.44545
F7H615	RPL22	3.31619e-39	3.52464e-37	-4.07167
F6SDI5	RPL23	1.62088e-14	1.07576e-14	-3.42386
F7GQT7	RPL30	3.86758e-10	1.60843e-10	-1.60299
G7NGF5,F6YSE6	RPL31	4.71499e-12	2.40271e-12	-1.79929
F7DWL4	RPL34	2.38956e-10	1.01707e-10	-1.54755
A0A1D5Q793	RPL36	1.22624e-11	5.98636e-12	-2.31444
F7C322,F7GNG8,A0A5F7Z9N3	RPL4	2.13612e-18	2.42082e-18	-2.02142
A0A1D5R2X3,F7C4N5	RPL5	1.80412e-49	2.68453e-46	-3.9753
F6WKH0	RPL6	2.53406e-16	2.14e-16	-2.47071
F7DC09,F7E6R8	RPL7	7.27141e-34	1.80331e-32	-3.15623
G7N0D2	RPL8	1.75198e-27	9.58436e-27	-3.29274
F7BM66	RPLP2	9.8973e-45	2.94544e-42	-4.46543
A0A5F7ZT61,F6R0I5,F7CA19,F7CA11,F7CA28	RPN2	2.03854e-28	1.2963e-27	2.23952
G7N4V9,F6ZTV4,F7B5B4	RPRD1B	3.51642e-28	2.14406e-27	-7.01367
F7HDP3	RPS12	1.23149e-12	6.6659e-13	3.34079
F6Y9M4	RPS13	4.26608e-16	3.5188e-16	-1.8684
F6TVI0,F7HI21	RPS14	1.80983e-30	1.87016e-29	-3.06484
F6VFF5	RPS15	2.91161e-11	1.36714e-11	-2.13107
G7N7R0	RPS18	2.70487e-40	4.02485e-38	-3.35731
F6YVX1,A0A1D5QAF4,A0A5F7ZE15,A0A5F8A9L5	RPS19	3.65151e-19	4.64795e-19	-1.87933
F7AM94	RPS21	1.80937e-14	1.19394e-14	-1.97665
A0A5F8A8N6,F7GTX5,A0A1D5Q0L7,F7GV47	RPS24	2.437e-05	6.38989e-06	-2.3346
H9FV62	RPS27L	1.13707e-14	7.69075e-15	-2.28909
F7A782	RPS3	2.30686e-40	3.814e-38	-2.65317
F7FG14	RPS4X	2.90871e-19	3.73761e-19	-1.91784
I2CTN1,A0A1D5QZT2	RPS4Y1	1.50491e-08	5.34694e-09	-1.76819
F7HNZ0	RPS5	4.19078e-31	5.11138e-30	-2.65699
F7HT23,F6YAF2	RPS6	4.00155e-27	2.03915e-26	-4.58841
F7DV33	RPS8	2.89764e-14	1.87546e-14	-2.4618
F7H3C4	RPS9	2.20874e-38	1.72979e-36	-2.55793
F7H1S0;H9EUI6	RRAGC;RRAGD	1.13626e-09	4.5015e-10	1.79296
A0A1D5QAR1,A0A5F7ZQA8	RRAS2	3.03245e-05	7.85564e-06	-1.77903
A0A5F7ZB27,A0A1D5QBL6,H9FY72	RRM1	5.1109e-28	3.04201e-27	-1.78629
F6T893	RRS1	1.10919e-26	5.2396e-26	-4.0356
A0A5F8A9U3,F7GNT7,A0A1D5QLY4	RSC1A1	7.53855e-22	1.51177e-21	-4.0667
A0A5F7ZSF0,F7H963	RSF1	4.95515e-09	1.84193e-09	-8.30664
F7AUY5,A0A1D5QK61	RSL1D1	1.03616e-10	4.60242e-11	-2.33925
F7GPH3,H9EP80	RSU1	2.56478e-19	3.31284e-19	1.95673
F6T8X7,F7HIB0	RTCA	6.03418e-09	2.22249e-09	-4.82362
A0A1D5QCR1,A0A1D5Q6Y5,A0A5F7ZLB2,F7HG96,F7HG99,A0A5F8AQC0,A0A5F8APA6	RTN1	5.08551e-20	7.30428e-20	1.68902
A0A5F7ZF10,A0A5F8ANA7,F7C1I7,I2CUC3,F6TAU8,F7C1H4	RTN3	2.10123e-14	1.37434e-14	1.53238
F6UZQ6,F6ZYE6,A0A5F8A8J0,F6ZYE0,H9YXD4	RTN4	1.59132e-27	8.80254e-27	2.00824
A0A5K1VJE8,I2CTU3	RTN4IP1	9.07856e-13	4.97565e-13	-2.28962
A0A1D5RIK1,F7E9I3,A0A5F8A3H3	RTRAF	3.36315e-17	3.22446e-17	1.70641
F6PM99,A0A5F8AG68	RUNX3	0.0122027	0.00240561	1.6246
F6REI7,F6REH0,A0A1D5RI77	RUSF1	0.00028687	6.73179e-05	1.58706
F6VIT7	RUVBL1	1.14257e-28	7.62398e-28	-1.74303
A0A5F7ZR96,F6ZV45,A0A5F7ZW22,F6ZUY6	RUVBL2	1.56818e-27	8.73104e-27	-1.91351
P62504,A0A5F7ZPX6	S100A10	1.05585e-16	9.42475e-17	-3.83383
F7DI51	S100A6	1.62357e-09	6.31435e-10	-1.76863
F6QJD8	S100A8	1.31524e-34	4.18341e-33	-3.40088
F7F8G8	S100A9	3.68846e-22	7.82942e-22	-3.08437
F6PWQ7	S100P	1.36187e-16	1.19838e-16	-3.77016
F7HPM1	S1PR2	0.0197743	0.00380058	2.1099
F6V9Q5	SAA4	1.19636e-09	4.7245e-10	-2.23867
F6UPL3,F7CVU8,F7CVR8	SACM1L	1.36013e-26	6.38446e-26	1.82742
A0A1D5RHT7,H9FND3	SAE1	3.41405e-27	1.75782e-26	-6.38944
A0A1D5RKD2,A0A1D5RJS0,F7DTB7,A0A1D5QXV7,A0A1D5QVJ2,A0A1D5RE26,A0A1D5QFS4	SAFB	9.17561e-28	5.29198e-27	-5.13965
F7DTN9,A0A1D5R145	SAFB2	1.44107e-08	5.13091e-09	-5.97982
F6WNQ8,G7N4W9	SAMHD1	6.78601e-23	1.62602e-22	-6.38105
F7CXR4	SAP18	6.84301e-19	8.27837e-19	-3.78102
H9ESN9,F7DZ28,F7DZ34,A0A5F8A8W5	SAP30BP	1.13979e-22	2.62947e-22	-6.51113
H9EQ88	SAR1A	1.56585e-09	6.09945e-10	1.6716
F7GZ66,F7H0V7,A0A5F7ZGD8,A0A5F7ZJM8,A0A5F8A8P4,H9EQN2	SARNP	3.50336e-14	2.24697e-14	-2.91868
F7H2R4,A0A5F7Z7W2,H9G1L4	SART1	5.78493e-20	8.22942e-20	-4.19561
A0A1D5Q905,A0A1D5QID9,H9ERJ3	SART3	2.2104e-18	2.4955e-18	-9.49092
A0A5F8AUS3,A0A1D5R6I9,G7NRD9	SASH3	4.39491e-27	2.21682e-26	-11.621
A0A5F8AJD0,A0A5F8AT26,A0A5K1VE85	SCAMP2	1.67875e-21	3.14295e-21	3.25164
A0A5F8AEM5,F6Z9P9,A0A5F8A5K9	SCCPDH	2.28319e-24	7.07572e-24	2.56464
F7CB59,F7CB41,I0FQ93	SCFD1	2.34603e-12	1.23484e-12	-1.94612
H9ZBZ0,F7B9S6,A0A5F8AQL8	SCPEP1	3.5416e-12	1.82729e-12	-1.93868
F6W3I7,A0A1D5RIX9,A0A1D5R478	SCUBE1	2.65664e-10	1.12527e-10	3.07652
A0A5F8AN10,F7HDE5	SCYL2	1.80475e-23	4.72793e-23	2.51994
F6V4F7,A0A1D5QV33,A0A1D5QRN9	SDAD1	3.6751e-12	1.89284e-12	-3.03581
A0A1D5RHP0,A0A1D5RI39,F7HUA1	SDCBP	9.76977e-10	3.88909e-10	-1.9509
G7NGK2	SDF2	1.81816e-06	5.32249e-07	1.66308
F6ZIN0	SDF2L1	6.2843e-08	2.09618e-08	1.77896
A0A5K1VNR5,F7GNG0,A0A5F8ADU4,F6TGS4,A0A5F8AGY4;I2CT71	SDHAF4,SDHAF4,SDHAF4,SDHAF4,SDHAF4;SMAP1	2.08222e-20	3.24434e-20	3.03346
F7GTK4,A0A1D5QLV3	SDHB	4.82615e-16	3.95012e-16	1.59673
F7D839,A0A1D5R670,G7MYQ5	SEC11A	6.93082e-09	2.53704e-09	4.36809
F7GUB4,A0A1D5RIY6	SEC11C	1.09204e-17	1.11527e-17	4.31366
A0A5K1U315,F7GMC8,A0A5K1U313	SEC13	1.48975e-06	4.39134e-07	-1.57813
F7DJM1	SEC22B	7.77423e-16	6.17292e-16	-1.88017
G7MLA0,F7HPN8	SEC61G	0.0487821	0.00893608	1.49661
A0A5F8ALB5,F6QKZ6,A0A5F8A7W8,A0A5F8A6T8	SEL1L	2.00908e-09	7.73684e-10	-2.42654
A0A1D5RDH9,A0A1D5QTI6,I2CVY8	SELENBP1	9.57892e-17	8.56062e-17	-6.08787
F7C7X5,A0A5F7ZQR1,A0A5F8A316,A0A5F8AFX8	SELENOO	4.29866e-06	1.21489e-06	-1.5434
F7H780,F7H792,A0A5F7ZNQ3,A0A5F7ZU90,A0A5F7ZEK6	SELENOS	2.42047e-24	7.44143e-24	-5.61658
F6U3K0	SELENOT	6.83834e-13	3.77848e-13	1.63944
Q95198,A0A1D5R0F1,H9YUD6,F6VQ43	SELL	1.38712e-17	1.40125e-17	-8.73757
F7CJY4	SELP	2.80093e-34	7.3119e-33	2.02764
F6VZ03,A0A1D5R2D0,A0A1D5R1U1,F7FCM4	SEMA4D	1.13284e-08	4.07167e-09	-1.50909
H9EV03,I2CTF1;A0A1D5RKX3,H9H3R9,G7NGZ3,A0A1D5QGL9,A0A1D5RAF7,A0A1D5Q7N8	SEPT9,SEPT9;SEPTIN9,SEPTIN9,SEPTIN9,SEPTIN9,SEPTIN9,SEPTIN9	7.67262e-18	8.01746e-18	-2.06327
A0A5F7Z9M5,H9FRS6,F6TJ60,F6TJ87,H9YXW4,A0A1D5R3V4,F6TIM1,F6UH00	SEPTIN6	9.88467e-16	7.71689e-16	-2.77019
A0A1D5QEH0	SERBP1	2.322e-37	1.38205e-35	-3.68176
A0A5F8A393,A0A5F7ZBP8,F6S622	SERINC3	1.32885e-17	1.34346e-17	3.01506
F6U0C8,F6SEN6	SERPINA1	4.44382e-12	2.27152e-12	2.92797
F6SL92	SERPINA3	2.21241e-17	2.16868e-17	6.84346
A0A5F7ZFK7,F6SL66,F6WYB6,A0A1D5QZ04,A0A5F8AF89	SERPINA5	6.04093e-17	5.57279e-17	2.26047
A0A1D5RIS2,F7HA34,A0A5F8AVB2	SERPINB1	8.80287e-10	3.52259e-10	1.75296
F6TWT7	SERPINB10	2.29212e-32	4.06033e-31	-4.34866
F6TWU5	SERPINB2	7.20347e-06	1.98864e-06	-1.88877
A0A5F8AAS3,A0A5F8APE3,F7HA35	SERPINB9	8.24232e-15	5.68067e-15	-2.58232
A0N066	SERPINC1	1.09043e-23	2.98266e-23	2.56409
A0A5F7ZRT6,F6Y5D7	SERPINE1	8.77931e-19	1.04684e-18	2.74643
F7HSW0,G7N922	SERPINE2	8.68374e-19	1.03786e-18	2.00837
F6ZGR2	SERPINF1	2.91748e-17	2.81349e-17	3.35626
A0A1D5REQ9,F6WIQ0	SET	7.05463e-25	2.42993e-24	-4.02558
A0A1D5Q7H7,F6Z704,H9EPF7,F6Z6Z8	SF1	3.49239e-26	1.50193e-25	-5.8599
F7GEU6,F6T8A2	SF3A1	3.30831e-30	3.15562e-29	-5.29984
A0A5F8AK83,F6R738	SF3A2	3.51653e-17	3.35638e-17	-2.93753
A0A5F7ZJZ4,A0A5F8A0H9,A0A5F7ZKL0,G7MFY2	SF3A3	1.79285e-35	7.25395e-34	-4.33674
A0A5F8A064,G7N8K3,F6X4D3,F7BGA8	SF3B1	3.32845e-36	1.60364e-34	-2.59093
A0A1D5RBL4,G7NC70	SF3B2	3.34091e-36	1.60364e-34	-5.14616
A0A5K1U5C5,G7NQQ5	SF3B3	8.60995e-10	3.45096e-10	-1.71317
F7FGV3	SF3B4	1.17911e-16	1.0456e-16	-3.10429
A0A5F8AT97,F7BUD8,A0A1D5RF54	SF3B6	1.00741e-29	8.3279e-29	-3.17804
A0A5F8AUI1,F6SSM0	SFPQ	8.54896e-19	1.0227e-18	-4.01551
F7GWZ8	SFT2D1	1.47051e-20	2.34525e-20	5.064
F7H8M3,A0A5F8AV85,F7H6K9,A0A5F7ZMF4	SFT2D2	5.00046e-07	1.53511e-07	-1.6056
A0A5F7ZTM7,A0A5F8AG38,F7DBC0	SFXN1	4.20165e-19	5.28045e-19	-1.62549
A0A1D5Q641,F7FUJ4,A0A5F7ZSM1,F6WIV2,A0A5F7ZBF6,A0A5F8A6L2,A0A5F7ZGJ3,A0A5F7ZFK5	SFXN2	2.38182e-10	1.01406e-10	1.74487
A0A1D5REG7,A0A5F7ZU85,F6Z6E2	SFXN3	9.84193e-20	1.34727e-19	2.61156
A0A1D5Q9Q4	SGPL1	2.14483e-07	6.80929e-08	-3.29743
F6QUV4,F6YG46,F7HAB0	SH3BP1	4.94273e-27	2.45979e-26	-5.95819
A0A5F8AUF1,A0A1D5QFT4,F6X299,A0A5F7ZKV7,A0A5F7ZWE8	SH3GL1	2.01975e-13	1.18978e-13	-1.66928
F7HSH7,A0A1D5QRW0,F7HSH5,F7HSI0	SH3GLB2	3.8045e-07	1.18112e-07	-1.73514
A0A1D5QGU8,F7B4T8,A0A5F8A2V2,A0A5F8AFH1,A0A1D5QCI5,F7B4U6,F6SU56	SH3KBP1	8.68867e-35	3.15335e-33	-4.25135
F6Z7P7	SHBG	3.93396e-17	3.72375e-17	-33.5313
A0A1D5RJL8,F6YGU0	SIDT1	8.43706e-11	3.78371e-11	2.05144
F7H3V1,A0A5F8A0E7	SIN3A	2.64887e-15	1.95803e-15	-3.76003
H9ZCI7	SIPA1	2.08664e-26	9.52429e-26	-3.66347
F6X949,A0A5F7ZTA6,F7CR59,A0A5F7ZE60,A0A5F7ZDV7	SIRPA	1.57499e-06	4.63249e-07	-1.83308
F7GT19	SIT1	1.7081e-20	2.69814e-20	-9.06806
A0A5F7ZG90,A0A5F7ZYX1,A0A5F7ZGZ2,A0A5F8AH30,A0A5F8A9G6,A0A5F8A6Y1,A0A5F8A7H5,A0A5F8AE80,A0A5F8A3M9,A0A5F7ZAZ9	SKAP1	6.73182e-25	2.33495e-24	-8.62219
H9YXL5,A0A5F7ZI08,A0A5F7ZXV2	SLAIN2	1.77839e-06	5.2071e-07	-2.55701
F6TGZ7,F6TGY5,H9ETV5,A0A1D5R1Y6,F6R193;F7H2L4,F6VTM4,F7H2L1,I0FI98,H9YWV0,F6TMR9	SLC12A4,SLC12A4,SLC12A4,SLC12A4,SLC12A4;SLC12A6,SLC12A6,SLC12A6,SLC12A6,SLC12A6,SLC12A6	1.6165e-07	5.18842e-08	1.58581
I0FTL1	SLC12A9	1.38001e-09	5.40527e-10	4.64838
A0A1D5QMW3,A0A1D5R7Z3,F7GPB9	SLC14A1	1.8607e-05	4.93005e-06	-1.79308
F7HQX2	SLC16A1	6.65269e-11	3.02173e-11	-2.07554
F6TNP3,F6R637	SLC16A3	1.77347e-16	1.52893e-16	1.85346
G7N180	SLC18A2	0.000132878	3.22495e-05	1.709
A0A1D5Q864,A0A5F8AGD3,F6XE56,A0A5F7ZSR2,A0A5F8A948	SLC18B1	9.65624e-09	3.49004e-09	2.44076
A0A1D5RHS0,F6XIZ0,I0FUB7	SLC1A5	9.71495e-27	4.63329e-26	1.87284
F7C2A2,A0A5F7Z7Z9,I2CX39,A0A5F7Z8F1,A0A1D5QKM4	SLC22A18	8.33526e-10	3.34399e-10	-3.95788
A0A1D5RH47,A0A5F7ZSL3,F7GRH3	SLC25A1	1.61712e-16	1.40635e-16	1.54663
A0A5F8AMY3,A0A5F8A6Y0,A0A5F7ZP00,A0A5F7ZRR3,A0A5F8A7Y2,A0A1D5QP46,F7BR40	SLC25A13	3.84426e-05	9.88126e-06	1.84658
A0A5F7ZQ38,H9FZW0,A0A5F7ZYE8,A0A5F7ZKC4,A0A5F8ANJ4	SLC25A22	4.31351e-19	5.3937e-19	2.18348
A0A5F7ZA52,A0A5F8AM04,F6WKD1,A0A1D5Q1N2,A0A5F8AGR7,F6WKE1	SLC25A23	2.80735e-19	3.61361e-19	-10.3608
F7H241,F7H259	SLC25A24	2.68409e-10	1.13625e-10	-1.70971
A0A5F8AB08,F6TUD5,F6VER2,I0FSL7,A0A5F7ZAD5	SLC25A3	9.33072e-24	2.6098e-23	1.77747
A0A5F8AQR0	SLC25A37	1.50682e-05	4.03193e-06	-3.98155
A0A5F7ZM17,A0A1D5RDK8,A0A5F7ZMF6,A0A5F7ZWU4,F6UCD5,F7GUA1	SLC25A43	2.79383e-28	1.76153e-27	1.96116
A0A5K1UR54,G7NFS5	SLC27A4	6.82069e-13	3.77013e-13	1.70149
A0A5F8AT49,F7A5T7,H9YVK0,A0A1D5R6X8,F7GQZ6	SLC2A3	1.16435e-24	3.82463e-24	2.29315
G7MI63	SLC30A7	1.19226e-13	7.23231e-14	1.97732
A0A5F7Z823,A0A5F7ZDR6,G7MJG2	SLC33A1	3.1926e-15	2.331e-15	1.69264
A0A1D5R3J2,A0A1D5QUL8	SLC35B2	1.78094e-05	4.72798e-06	-4.41201
A0A5F8AGM4	SLC35D3	5.41243e-19	6.68912e-19	2.6311
F7HA72	SLC39A7	0.0257353	0.00488009	-1.53654
F6TAX8,F7H8V6,F7H8V4	SLC41A3	8.12295e-09	2.95669e-09	3.00479
Q9MYX0	SLC6A4	8.4274e-31	9.49997e-30	2.79731
H9FYP5	SLC9A1	1.003e-37	6.78391e-36	3.05502
H9FT94,F6Y3P6,A0A5F7ZAT2,A0A5F8ABQ8	SLC9A9	1.87203e-23	4.88699e-23	1.91918
A0A1D5Q2N6,F6SZU8	SLFN5	3.44242e-14	2.21076e-14	-4.51544
A0A5F8AN26,A0A5F8AGP7,F6ZFY9,F6ZG24,H9FZX0,A0A1D5QIK3	SLTM	2.81616e-21	5.09167e-21	-4.85359
F7CP27,F7CIW0;F6QB58,A0A1D5Q1C9;A0A1D5QTT4,F6YCR1,F6YG89	SMAD2,SMAD2;SMAD3,SMAD3;SMAD9,SMAD9,SMAD9	2.06552e-11	9.86042e-12	-1.93188
F7DUE0,F7BEW4,F7DU54,F7BEV7,A0A1D5Q2T8,A0A1D5RFS7	SMARCA2	5.73037e-29	4.11922e-28	-6.16385
A0A1D5QLK2,G7NL17,F7GWD4,H9FYR1	SMARCA4	0.013616	0.00266867	-4.06213
F6Q1Z2,F7EXG1	SMARCA5	6.4883e-24	1.85665e-23	-5.04592
H9FYR5,A0A5K1UFE5	SMARCB1	2.27981e-09	8.74771e-10	-2.72725
F7HJG9,A0A5F8A819,A0A5F8A5U9,F7HJJ3	SMARCC1	7.80576e-11	3.51649e-11	-5.63331
F7HBJ2,A0A1D5RIN8,I2CXI3,H9YVZ0	SMARCC2	1.91057e-28	1.22014e-27	-6.72717
F7DBH2,A0A1D5QLY7	SMARCD2	5.50928e-12	2.78837e-12	-3.4579
A0A1D5QFB4,H9FYS5	SMARCE1	1.06e-21	2.06992e-21	-6.07193
A0A5K1VIM9,A0A1D5QRI6,G7NRH2	SMC1A	2.82793e-32	4.95054e-31	-6.04396
F7GYQ6,F6VS74	SMC2	0.00128226	0.000282165	3.60502
A0A1D5R8F6,F7HNK4	SMC3	1.47011e-23	3.9063e-23	-6.31557
I0FN73	SMC4	1.02291e-12	5.5836e-13	3.21766
H9FRZ8,A0A5F7ZYF6,A0A5K1VCN8,A0A5F8ACW2	SMCHD1	6.2516e-20	8.80073e-20	-1.74987
F7H5N7	SMDT1	1.61946e-11	7.82136e-12	1.87257
F7CVM3	SMNDC1	1.10228e-05	2.99032e-06	-2.12267
F7FMC9,F7GT89	SMPD4	1.35074e-14	9.06995e-15	-4.65851
F6WPA8,F7H9T6	SMU1	4.21155e-16	3.47768e-16	-4.1246
P61143,A0A1D5RI91,A0A5F8AQB9,A0A5F8AED5,A0A5F7Z788,A0A5F8A5W4	SNCA	0.000821583	0.000184142	-1.56246
I0FQ43,A0A1D5QWM3	SNRNP200	1.53063e-05	4.09194e-06	-1.55744
A0A5F8AP56,F7CDU9,F7CDG7,H9FYT4	SNRNP70	4.97189e-14	3.13482e-14	-2.01427
A0A1D5Q8H4	SNRPA	1.21589e-22	2.79205e-22	-2.28866
A0A1D5Q2L1,F6TEZ3;F7FI72	SNRPB,SNRPB;SNRPN	1.23413e-09	4.86074e-10	-2.10065
F6TFD9,A0A1D5QR10	SNRPC	6.47031e-19	7.8723e-19	-1.73071
A0A5F7ZRS8,H9ZCP5	SNRPD1	6.16647e-16	4.96253e-16	-1.71319
F6WSZ1,H9Z0C1	SNRPD2	3.49884e-27	1.79527e-26	-3.11906
F6X983,H9FYU1	SNRPD3	2.27374e-16	1.93364e-16	-1.89236
A0A5F7ZPN9,F7GRR5	SNRPE	3.94534e-08	1.34103e-08	2.85804
H9FUW8	SNU13	9.0901e-18	9.39963e-18	-4.95064
F7GT85,H9FRI9	SNW1	1.63649e-25	6.34138e-25	-4.16041
F6QIL5,F7FZ40,F7G234,I0FUG3,F6QIM2	SNX1	6.03318e-20	8.53343e-20	-4.22139
A0A5F7ZRF1,A0A1D5QIM9,A0A1D5RBK4,A0A1D5QGK7,F7H9A0	SNX17	6.67553e-29	4.73009e-28	4.37538
A0A5F8AC93,A0A1D5RJS5,F7CPF6,A0A5F8AK91,F7BC41,F7HDJ0	SNX2	1.02548e-26	4.8596e-26	-2.2301
F6W8H1	SNX3	1.43754e-09	5.62317e-10	-1.94725
F7AE06,F6T1Z9	SNX5	7.76846e-23	1.84068e-22	-2.87503
F7FEN7,A0A1D5R2E0,A0A1D5RKF5	SNX6	4.01706e-21	7.03222e-21	-1.91562
Q8HXQ0,A0A5S7WIK2,A0A5F7ZNR5	SOD1	9.5013e-13	5.20159e-13	-1.73414
A0A5F7ZLX6,F7FL52,F7GTY5,A0A5F7ZFU1	SON	6.44536e-08	2.14749e-08	-2.75281
F6VLF7,A0A1D5QVV8	SORT1	2.71665e-23	6.95762e-23	3.63467
A0A1D5Q7N7,A0A1D5QLQ9,A0A1D5QRI0,A0A1D5R4K1	SP100	7.48471e-30	6.44015e-29	-3.19616
A0A5F7ZER6,A0A1D5R5B8,A0A1D5R3S5,A0A5F8A7V8,F7HRP4,F7HRQ4,A0A1D5QF58,F6VWM8,F7HRP7	SP140	9.88865e-22	1.94377e-21	-5.97342
A0A1D5QTV3,F7EMY9	SP3	2.44497e-18	2.74989e-18	-8.50312
F6YH05,A0A5F7ZMC9,F6YGJ3,A0A1D5R6U9,F6YGF0,A0A5F8AGT5,F6YGG7,F6YGG1,A0A5F7ZEL4	SPAG9	2.67175e-10	1.13135e-10	-1.61909
F6QF70	SPC24	0.000313746	7.34624e-05	-5.90552
A0A1D5R6E8,A0A5F7ZEA5,F7H5D3,A0A5F8ANS9	SPEN	1.30929e-19	1.75673e-19	-3.80407
A0A5F8A4Q8,A0A5F8A190,A0A5F7ZZ75	SPIRE1	4.17094e-12	2.13718e-12	-2.0173
A0A5F8AIC7,A0A5F7Z9E8,F7FTV3	SPN	3.43225e-26	1.48034e-25	-2.41619
F7EV02,F6RLE4,A0A5F7ZQX5,F6SY05,F7EUY3,A0A5F8AQG5	SPNS1	5.09845e-05	1.2922e-05	-1.53149
F7GVY9,A0A1D5QT71	SPP2	1.3481e-09	5.28585e-10	1.62794
F6YK03,F7HJP2,A0A5F7ZR12	SPTA1	7.38793e-11	3.33439e-11	-1.96961
F7HLQ1,F7HJP9,F7HLP9,A0A1D5Q1Y7,A0A5K1TXE9	SPTAN1	2.98977e-15	2.19259e-15	-3.41374
F6SKK1,A0A1D5Q6B2	SPTB	1.11876e-13	6.80029e-14	-2.48792
F6S067	SQOR	1.64263e-34	4.88846e-33	2.96712
A0A5F8A585,A0A5F8ASX3,F7GSB8	SQSTM1	4.63793e-12	2.36668e-12	1.59672
I0FJ06,F7FWN4	SRC	2.15771e-29	1.66356e-28	1.97667
H9FWT7	SRGN	1.20178e-28	7.94779e-28	2.27028
A0A1D5Q407,F7GSM8	SRI	1.5746e-10	6.84288e-11	-1.61527
H9ETP4,A0A5F7ZBP1,A0A1D5Q605	SRP19	4.36092e-22	9.15239e-22	-3.58505
A0A1D5Q506,F6WVU7	SRP54	1.8011e-15	1.35561e-15	-3.62596
F7GGP7	SRP68	4.06032e-32	6.78848e-31	-3.5064
F7GNJ4,A0A1D5R3A4,A0A1D5Q902,H9FYW1	SRP72	2.75277e-11	1.29583e-11	-1.8275
F7H629,A0A5F8A413,G7MEF6	SRP9	6.47729e-17	5.94951e-17	-2.39435
F7DHR2	SRPRB	3.13937e-15	2.29665e-15	1.73137
F7H421,A0A1D5R2S0,A0A5F8ASI1,A0A5F8A152,F7FWH8	SRRM1	4.80006e-14	3.0329e-14	-4.8389
A0A1D5RIX1,A0A1D5QE53	SRRM2	2.67158e-31	3.45679e-30	-4.35754
F7HPJ6,G7MNW1	SRRT	3.05013e-21	5.48139e-21	-5.47061
A0A5F8A250,A0A5F8A0S2,H9ZCA8,F6R520,A0A5F7ZDU1,H9EUH6	SRSF1	9.51116e-17	8.50845e-17	-3.00707
F7HTJ5,F6RMA5	SRSF11	0.241187	0.040023	5.60594
H9ELV2	SRSF2	7.07478e-31	8.16067e-30	-6.44138
A0A1D5RAN2,A0A5F8A3Z4,F7DYE3,H9ET83	SRSF4	5.66201e-20	8.06227e-20	-2.2581
H9FYE8	SRSF6	1.88821e-22	4.22505e-22	-2.86882
F7GQT1,A0A1D5QV77,F7GQT0,A0A5F8AS70,H9ZCB7	SRSF7	2.50896e-13	1.46004e-13	-2.2271
H9G185	SRSF9	1.03367e-30	1.14784e-29	-2.87808
A0A5F7ZAQ4,A0A1D5QD86,A0A5F8AR45,A0A5F7ZZN8,F6X3C0	SSBP1	2.53765e-24	7.73775e-24	-1.689
F7AK49,F7AK30	SSH3	1.15362e-06	3.43111e-07	-1.62821
F7E8B0	SSR4	1.19996e-22	2.75971e-22	2.14931
A0A5F8A4U4,F7E0V3	SSRP1	3.5302e-28	2.14406e-27	-3.1335
G7N1N9,A0A5K1V9L0	STAM	0.0602721	0.0109066	-1.72333
F7B1Q8,F7GA07,A0A5F8A7G8	STAM2	0.0154005	0.00299751	-1.57389
F7G053,F6XZX0,G7NAC8,A0A5F7ZWI5	STAMBP	2.10779e-24	6.63085e-24	-2.84987
A0A5F7Z9T1,A0A5F7Z821,F7HJK2,F6V1W6,F6V2J3,F7EC45,A0A1D5R6H4	STAMBPL1	2.36541e-16	2.00784e-16	2.07172
F7GZW6,F6U9R6,A0A5F8ATE1	STARD3NL	1.24975e-09	4.91967e-10	2.0606
F6R1P6,A0A1D5RB61	STAT2	6.30726e-10	2.56356e-10	1.53019
A0A1D5QWM6,A0A5K1V0H5,H9Z4N7	STIP1	9.91657e-14	6.0599e-14	-1.53875
F7GZF5,A0A5F8A052,A0A1D5QDI4	STK10	3.00447e-28	1.85504e-27	-1.67993
F7E7U8,F7E7Z0,F7E7Z5	STK26	4.3445e-09	1.62714e-09	-1.86769
A4K2T0,H9EQJ2,A0A1D5Q8L4,A0A1D5QID6	STK4	7.86775e-05	1.95478e-05	-1.63528
F6WZM7,I0FRN2,A0A5F7ZEB3,A0A5F8AHY2	STMN1	1.81965e-23	4.75859e-23	-3.83977
F7GRI9,A0A5K1VEZ4,A0A5F7ZAJ8	STRIP1	7.45684e-16	5.9304e-16	4.78125
H9EPJ5,F6YCB3,F7DQ46	STT3A	1.14463e-37	7.40523e-36	2.25455
F7GDP4,A0A5F8AJA5,F6UAJ8	STT3B	3.15326e-34	8.08975e-33	1.8722
A0A1D5Q511	STUB1	1.42201e-07	4.58494e-08	-1.75939
G7MQ70,F6R0Q4	STX11	1.38259e-26	6.46947e-26	2.72338
F6VA15,A0A1D5Q630,A0A1D5QZZ6	STX18	2.16965e-15	1.61664e-15	-3.5882
A0A5F7ZXC4,A0A5F8AGN9,A0A1D5QG76,A0A5F8A811,A0A1D5Q2C9,A0A5F8A7C2,F6XDA0,F6XD81,A0A5F7ZAG3	STX3	7.37487e-20	1.02944e-19	-2.16583
F7ATP9	STX7	1.51607e-15	1.15098e-15	-1.56768
A0A5F7ZLS0,A0A1D5QV19,A0A5F7ZIE7,F6XAN6	STX8	0.027217	0.00514273	-1.96788
F7GIA1,A0A5K1VTW1,A0A5F7Z7C6,A0A5F8ARM6,F7HJA2,A0A5F7ZJG2,A0A1D5RFS2,H9FQ20	STXBP5	4.49496e-17	4.21988e-17	1.89771
F7AF44	SUB1	9.26625e-30	7.82687e-29	-5.35475
F6Y3N7,A0A1D5QTA3,A0A5F8AD56,F6Y3Q6	SUCLG2	4.97999e-19	6.19584e-19	-1.93081
A0A1D5RHU1,F7FC46	SUN2	1.06318e-22	2.4642e-22	-4.1495
A0A5F7ZIF8,G7MWS8	SUPT16H	1.29448e-15	9.92881e-16	-4.23431
A0A5F7ZC04,F6XPK2	SUPT5H	0.00135737	0.00029755	1.52958
A0A5F8A9K6,A0A5F7ZNT2,A0A5F7ZLB3,G7NGK3	SUPT6H	6.60711e-17	6.05008e-17	-6.60201
F6Z001,A0A1D5Q530,F6ZCG8	SURF4	2.34125e-15	1.73755e-15	3.37113
F7GWF2,A0A5F8AU89,A0A5F8AEN3,A0A5F7ZQ25	SUSD1	1.50949e-24	4.86174e-24	3.54124
A0A5F7Z810,F7D9P8,F7HG20,F7GCG8,A0A5F7ZUR6,A0A5F8A1B0	SVEP1	5.59979e-06	1.56449e-06	1.55054
F7D157,A0A1D5RBR1,A0A1D5R7D9,A0A5F7ZZQ0,A0A5F8AP93,A0A5F7Z9P0,A0A5F7ZI57,F7D5Z8,F7D0W1,A0A5F7ZQF0	SVIL	0.000343913	8.02356e-05	-1.58471
A0A5F8A403,F7HJZ7,A0A1D5R7J2,F7HJZ8	SWAP70	1.32019e-16	1.1624e-16	-3.54892
I0FJW9,F6Q3K7	SYMPK	6.44641e-21	1.08827e-20	-7.67858
H9EM89,F7FEN2	SYNCRIP	9.8952e-12	4.87875e-12	-1.70043
F6QLC1	SYNE1	7.47712e-20	1.04198e-19	-3.50278
F7G5C8,A0A1D5R2A3,F6SQE4,A0A1D5R4V3,F7BVB8,A0A5F8A6F5,A0A5F7ZRW7,A0A5F8A195,F7BVA5	SYNE2	1.2864e-09	5.05458e-10	-1.50385
F7CDD3,A0A1D5QJN6,A0A5F8A5P9,A0A5F8A861,A0A5F7ZX59,A0A5F7ZDV3	SYNE3	1.84894e-30	1.8844e-29	-4.07348
F6R360,A0A5F7ZMH1,A0A1D5Q8X0	SYNGR1	6.91795e-09	2.53326e-09	-2.54035
F7EHS8	SYNGR2	4.44592e-11	2.05899e-11	-1.59084
A0A5F7Z960,A0A5F8AFW0	SYTL3	2.51533e-18	2.8269e-18	3.30976
F7C2U0	TAF10	1.68177e-16	1.45577e-16	-4.20846
A0A1D5Q307,A0A1D5QTB3,A0A1D5Q2Q3	TAF15	2.67298e-34	7.19342e-33	-2.68127
F7E5W7	TAF4	0.00251862	0.000536612	-3.43061
A0A1D5R982,F7GYV9,A0A1D5RHL1,A0A1D5Q9A0,A0A1D5Q4B6,A0A1D5QCS6,F7E5B3;F6SFX7,A0A5F7ZXC0	TAF9,TAF9,TAF9,TAF9,TAF9,TAF9,TAF9;TAF9B,TAF9B	1.38414e-16	1.21726e-16	-3.00235
F6QDW4,A0A5F7ZK12,A0A5F8AA30	TALDO1	7.63726e-30	6.53118e-29	-1.93357
F6V0X6,A0A5K1V4R6,H9ERA9	TANGO2	3.73559e-12	1.92138e-12	1.70531
F7H7T7,F6TWA1	TAPBP	3.44897e-18	3.80435e-18	2.06347
A0A1D5Q4V2,H9EMX3	TARDBP	9.52675e-21	1.56466e-20	-2.53613
F7GWK4	TBC1D10C	3.55475e-15	2.57145e-15	-3.05717
A0A1D5Q232,A0A1D5QFU2,H9ZFW1,G7MJW9	TBC1D5	3.65549e-17	3.48231e-17	-2.68438
H9EXE9	TBCA	1.27573e-13	7.70096e-14	-1.52382
F7B9D1,H9EQ98,A0A1D5QAX9	TBL1XR1	4.67515e-05	1.18957e-05	-1.68337
F6Z354,A0A1D5QJ21,F6Z339,A0A5F7ZQR3	TBXAS1	9.31019e-30	7.82687e-29	2.22551
F7HSS4,A0A5F8AIV1,F7GWY0,F6S6J8	TC2N	1.49495e-16	1.30852e-16	1.61777
I2CTS0	TCEB2	5.91511e-21	1.00937e-20	4.51443
F6VLB4,A0A5F8AIK2,A0A1D5QR80,A0A1D5Q9H3,F7FFI0,A0A5F8AP27	TCERG1	3.79057e-14	2.41661e-14	-4.18239
A0A1D5QVN6,F7E9S9,A0A5F8ADV2,A0A5F7ZC16,A0A1D5R7L3,A0A1D5RKQ9,A0A5F8AIZ1,A0A5F8A6X8,A0A5F7ZQN6	TCOF1	1.49545e-15	1.1359e-15	-6.10479
A0A1D5QL15	TDRP	2.39274e-10	1.01813e-10	2.04245
F6TW69	TERF2	6.59858e-22	1.3377e-21	-6.85801
F6VIL1	TESC	1.01237e-24	3.36251e-24	1.58338
A0A5F7Z928,F6UV16	TEX2	1.73129e-11	8.33171e-12	1.64402
A0A5F8AII6,A0A5F8AP55,A0A5F7ZGN3,F7DHR8,A0A5F8ADS4	TF	1.56032e-13	9.3356e-14	-1.52373
F7FXP0	TFAM	9.29151e-20	1.27426e-19	-3.61933
F6UX47	TFRC	4.14681e-17	3.91775e-17	-1.79982
F7HCV5	TGFB1	1.62615e-22	3.67736e-22	1.79861
A0A1D5QK16,F6T1E1,F6T778	TGFB1I1	3.14821e-17	3.02423e-17	2.29617
F6ZJX4,F6ZJW6	TGFB2	2.47599e-07	7.80898e-08	-10.6422
F6WIY2	THBS1	1.47246e-21	2.80182e-21	1.80373
F7H191	THNSL1	4.46074e-13	2.51519e-13	1.81687
A0A1D5QU15,G7NKF9	THOC1	3.70489e-26	1.57962e-25	-4.29836
F6TK39,A0A1D5RAR1,A0A5F8A9D4,F6RT12,F6RSZ2	THOC2	2.35933e-13	1.3762e-13	-2.44867
H9EUJ8	THOC7	1.27463e-22	2.90898e-22	-2.11334
A0A5F8ADF5,F7GNF6	THRAP3	1.53151e-21	2.90304e-21	-3.06641
A0A5F8AB49,A0A5F7ZVQ2,F7DYJ3	THYN1	0.000198031	4.72001e-05	1.67688
A0A1D5R335,A0A1D5RFU3,F7A5K0,I0FUN3,H9FZ29	TIA1	7.46704e-21	1.24983e-20	-3.68456
F7A164,F7A0I0	TIMM23	6.39522e-22	1.30179e-21	3.60312
F7HS29,A0A1D5Q937	TIMM44	1.33209e-21	2.55762e-21	-1.83859
F7BGN5	TIMM8A	0.000147733	3.5692e-05	-1.53089
G7NL89	TIMM8B	3.11276e-12	1.61668e-12	-2.5304
Q95KL9	TIMP1	3.06506e-31	3.8547e-30	3.3647
Q5PXZ9	TIMP3	5.25597e-17	4.8789e-17	2.13188
F7EI51	TINAG	1.74893e-25	6.69463e-25	-6.48
A0A1D5QIF0,F7FV81,A0A1D5RB17,H9FQA0,F7FS40,A0A1D5R824	TINF2	1.9819e-16	1.69779e-16	-2.11602
A0A1D5Q1H3,I0FJ64,A0A5F7Z8W5,F7BHE9,A0A5F8ACZ2	TKT	7.19037e-23	1.71463e-22	-2.84489
A0A1D5Q1S1,F7FLQ7,A0A1D5QQ80,F7C628,A0A1D5RB16	TLN2	0.00393653	0.000822344	-2.04231
A0A5F8A594,F7H8Q1,F7EE51,F7H8Q4	TM6SF1	4.03943e-30	3.75667e-29	3.99095
A0A5K1UK46,A0A5F8AJI0,A0A1D5QTW1	TM9SF2	3.15781e-22	6.80976e-22	1.59289
A0A1D5QZT3,F7GMS7	TM9SF3	1.24131e-15	9.56044e-16	2.36478
F7HRT0,F7CJR7	TM9SF4	4.01418e-05	1.02843e-05	-1.62503
A0A5F7ZLG3,F7HKQ0,A0A1D5QPG8	TMC8	2.23081e-09	8.56629e-10	-2.28663
H9YVU9	TMCO1	2.4832e-15	1.83923e-15	1.82793
A0A1D5R1P2	TMED10	1.30402e-12	7.03547e-13	1.58517
F7CTP8	TMED5	1.23329e-09	4.85872e-10	1.53769
F6TPN3,G7NGM7,A0A5F7ZSA9,A0A5F7ZZ29	TMEM104	1.09472e-22	2.53336e-22	4.833
G7ND28	TMEM109	1.6087e-05	4.29142e-06	-1.50995
F7F5U5	TMEM115	3.05387e-07	9.55056e-08	-2.87773
A0A1D5R2D5	TMEM154	1.4388e-07	4.63306e-08	-18.4826
F6UNP1,A0A1D5RJF1	TMEM164	2.83191e-22	6.15166e-22	4.50184
A0A1D5RDH3,F6TZV2	TMEM165	2.62497e-20	3.99382e-20	2.84816
F6UX17	TMEM167A	3.01625e-27	1.56383e-26	2.14098
A0A1D5RL68,A0A1D5RFW0	TMEM184C	0.0008433	0.000188639	-2.1428
F6T598,G7MS96,A0A1D5RIE6	TMEM192	1.3178e-19	1.76656e-19	2.12933
I0FTB2	TMEM30A	4.2943e-22	9.0253e-22	1.82888
F7H2H1,A0A5F8A623,A0A5F8A8S2	TMEM33	5.65905e-23	1.38726e-22	2.65024
F7HU05	TMEM40	3.4065e-16	2.84608e-16	2.1176
A0A1D5QAC8,F7HP78,A0A5F7ZNH4	TMEM41A	6.10591e-10	2.48376e-10	-1.59434
H9G097;A0A5F7ZBK9,A0A1D5RI74,A0A5F8AAZ2	TMEM49;VMP1,VMP1,VMP1	5.35127e-20	7.64907e-20	2.34138
F7DMQ7,A0A5F7Z8Y6,F7FL75,H9FZH2	TMEM50B	5.02206e-27	2.49094e-26	2.26642
F6T137	TMEM55B	1.05827e-10	4.69219e-11	2.00004
A0A5F8A9X1,A0A1D5QTM5,F6VUE5	TMEM63A	5.63677e-14	3.52861e-14	-1.55881
F6VHX2,F7GAX2,A0A1D5R3P6	TMEM87A	0.0116737	0.00230775	2.06922
A0A5F7ZHP2	TMEM97	0.000835194	0.000187051	2.22247
A0A1D5RBQ1,A0A1D5RHC4,F7DS60	TMOD1	1.3249e-11	6.45318e-12	-2.00182
F7HAU8,F7HAU0,A0A1D5Q2B0,F7HAV4	TMPO	1.10266e-23	3.00506e-23	-6.03996
A0A5F7ZJM1,F7FWZ6	TMX1	2.77958e-08	9.56525e-09	1.50648
F7HDA1,A0A5F8A287,A0A5F8AMV1	TMX4	6.64067e-14	4.12754e-14	-2.33628
A0A1D5QX73,F7DZ56	TNFAIP2	0.0332117	0.00620529	-3.03515
A0A1D5QP14,A0A1D5QF90	TNFRSF10B	5.3124e-16	4.31252e-16	-3.15419
F7G9S8,F7GSW4,A0A5F8A6L1	TNFRSF14	9.18723e-09	3.32699e-09	-1.91561
F6XP83,F6XGR0,F6XGR9,A0A5F7ZS60,A0A1D5RCW4,F6U5M5,F6XP91	TNIK	4.19429e-08	1.42328e-08	2.09517
H9FZ51	TOP1	8.27505e-25	2.81768e-24	-3.32007
A0A1D5R7M0,F7E5A9,F7E563	TOP2B	2.23658e-12	1.17932e-12	-2.24207
F7HPZ6,A0A1D5QZD6,F7H9W6,A0A1D5R1G3	TOPORS	6.04224e-11	2.75962e-11	1.79483
F6TYB6,F6TYC4,A0A5F8A4Q5,A0A5F7ZWE6	TOR1AIP1	7.33751e-22	1.47543e-21	-1.88321
F7CN23,H9EQR3,A0A5F7ZCA4,F7CN35	TOR1AIP2	1.55946e-09	6.07612e-10	-1.97191
H9FT45	TOR2A	4.39044e-21	7.65882e-21	2.24729
F6VX15,A0A1D5RCN7,F7HJA9	TP53BP1	3.71447e-05	9.5559e-06	-735.183
F6T7A6,A0A5K1V206,F6T797	TP53I11	1.57087e-29	1.2567e-28	-9.90771
P15426,A0A5F8AK13,H9ZD06	TPI1	1.59464e-18	1.8394e-18	-1.58043
A0A5F8AC84,A0A1D5Q7Y3,I0FUR1,H9END9,A0A1D5QPF6,A0A1D5QZI4	TPM4	3.86512e-12	1.98526e-12	1.5967
A0A5F8AB66,A0A5F7ZJR1,F7FH37,F7HFA8,A0A5F8A0F1	TPP2	2.69673e-15	1.99045e-15	1.92339
A0A5F7ZP61,H9FZ59	TPR	5.2095e-38	3.6913e-36	-5.92949
F6TT71,F6R8Y2	TRA2B	2.42979e-20	3.72735e-20	-4.4724
F7C8C7,A0A5F7Z9T3	TRABD	0.00592096	0.00121138	-2.04993
A0A5F7ZTW9,A0A5F8AUN8	TRAC	5.4749e-21	9.43435e-21	-3.10787
G7MEN8,A0A1D5RKQ1,F7FSB5,A0A5K1UH48	TRAF3IP3	3.38223e-26	1.46301e-25	-6.70695
F7GCV4	TRAM1	5.18506e-17	4.82211e-17	2.00717
F7EHQ6,A0A5F7Z7F3	TRAP1	1.3204e-09	5.1786e-10	-2.00578
A0A1D5QRT5,F6Z280,F6U3C2,H9ENC9	TRAPPC1	5.87523e-20	8.34193e-20	2.20577
A0A5F8AJA9,F6QS63,F6QS76	TRAPPC12	1.81084e-13	1.07437e-13	1.92372
F6WE11	TRAPPC13	1.42894e-08	5.09039e-09	1.57382
A0A1D5QPN9,F7A3R2,A0A1D5Q8B3	TRAPPC3	1.0013e-21	1.96302e-21	1.69798
F7HGA3,A0A1D5Q1H0	TRAPPC6B	1.1319e-21	2.20387e-21	1.85268
A0A5F7ZAM9,F7DHT0	TRAPPC8	6.76494e-25	2.34098e-24	1.54663
F6QVI2	TREML1	1.05677e-18	1.2411e-18	6.92098
A0A5F8ADA6,F7C1A0	TRIM21	8.88133e-17	7.98998e-17	-2.19679
F6YNA9,B0F4M8	TRIM22	5.22713e-05	1.32323e-05	-3.0386
A0A5F7ZHY3,F7H5Z2,H9G092,A0A5F7ZK83,F6VU89,A0A5F8AAQ3,A0A5F8ARS8	TRIM25	2.71544e-25	1.01014e-24	-2.31127
F7G9W9	TRIM28	8.21445e-23	1.94018e-22	-3.91857
F6S2G3	TRIM67	0.170084	0.0289339	-1.54768
F6T5U5,F7GAH4,A0A5F8A137,F7D056	TRIM72	7.74808e-25	2.65038e-24	-3.2591
F6YWI5,F7E5V4,F7E5U8,F7E230	TRIP10	0.105802	0.018528	2.1335
A0A1D5R5X9,A0A5K1U0R3,A0A1D5Q1A6,A0A1D5R0S3,F6T213	TRIP12	4.89544e-10	2.01171e-10	-3.68526
F7H2V4	TRIR	1.76569e-22	3.96283e-22	-4.36934
F7CV76	TRMT112	4.37463e-18	4.75837e-18	-3.05559
F6RWA5	TRMT6	2.56414e-21	4.65298e-21	-43.5796
A0A1D5QLT0,F6UIC3,A0A5F7ZZG9,A0A5F7ZQX0,A0A5F8ATQ0,F6ZE09,A0A5F8AQF5,A0A5F8AAE9	TRPM7	1.15879e-10	5.11655e-11	1.934
A0A5F7ZJS0,F6T5E0	TRPV2	2.20085e-13	1.28876e-13	-2.15238
G7NDS4,A0A1D5RJI3,F7GPU5	TSG101	1.86164e-08	6.55184e-09	-1.90724
A0A1D5QK88	TSGA13	1.19962e-07	3.89491e-08	-1.84738
A0A1D5Q6F0	TSN	7.04974e-10	2.85222e-10	-1.81807
H9FZ75,F7FPN4	TSNAX	1.87028e-09	7.22664e-10	-1.67276
F7HLZ0,A0A1D5R601,A0A1D5Q314,A0A1D5R4U1,F6R461,A0A5F8ATJ1,F6R470,G7N219	TSPAN14	8.49835e-31	9.50792e-30	2.08837
F7HA08,F7HPV8,A0A5F7ZGR0	TSPAN2	3.23673e-14	2.08406e-14	2.73817
F7HCX5	TSPAN31	7.9239e-19	9.51636e-19	1.53445
A0A5F8ATP2,A0A5F8ABF3,F7BGR4,F7BGS0,F7AUR9	TSPAN32	3.47386e-18	3.82613e-18	1.86008
A0A5F8ASU8,F7H8W3	TSPAN33	9.32014e-22	1.83931e-21	2.86567
A0A1D5QJN7,A0A5F8AN87,F7AF32	TTC1	1.04826e-09	4.1595e-10	-1.84501
A0A5F8A6G8,A0A1D5RB79,F6TGF9,A0A1D5RBT9,G7NDJ6	TTC17	2.96983e-24	8.92748e-24	-8.23539
F6W449,F6XXP3,A0A5F7ZCP8,A0A5F7ZE99	TTLL12	5.53958e-12	2.8018e-12	-2.02399
F7ESG1,F7ESF0,A0A5F7ZKK0,H9G053	TTYH3	4.28128e-18	4.66706e-18	1.74126
A0A1D5R1V1,F6Y0X7	TUBA1C	4.78678e-12	2.43762e-12	3.55049
F7BVM0,F7B0U6,F6QRE8	TUBA4A	4.48727e-21	7.81856e-21	2.06402
F6S2F3,F7FMA3,F6SAA0	TUBA8	1.12189e-13	6.81653e-14	1.81544
A0A5F7ZVR9	TUBAL3	9.40704e-17	8.42726e-17	2.92592
F7GW57	TUBB1	3.45301e-16	2.88009e-16	1.75652
A0A1D5QPK0,A0A5F7ZXC3	TUBB4A	7.51676e-13	4.14564e-13	1.58548
F7HLG5,F7HLI2,G7NIM0	TUBG1	1.13617e-21	2.20708e-21	2.29002
F6VFC0	TUBGCP2	5.81705e-20	8.26722e-20	2.77384
F7FDV7,H9FZU5,A0A5F8A850,F7FE90,F7FDV2	TUT7	1.05746e-10	4.69001e-11	-2.09817
P29451,A0A5F8A3X5,A0A5F8AJE1,A0A5F8A3Z6,F6RHG3	TXN	2.03479e-20	3.17709e-20	2.94545
F7FIT8,F7BT41	U2AF1	6.58673e-17	6.03513e-17	-2.61938
F6RZR0,A0A5F7ZE17	U2AF2	6.53189e-17	5.99596e-17	-2.3225
F7H296,F7H294,A0A1D5Q595,H9FS02	U2SURP	4.08627e-17	3.86301e-17	-3.51235
F6STJ8,A0A1D5QSB8,A0A1D5R4R5,A0A1D5QXG6,I2CXA3	UACA	2.48417e-08	8.5984e-09	2.00785
F7HPQ2,A0A5F8A1T9	UBA1	2.36719e-14	1.5422e-14	-1.80042
A0A5F8AEW7,F7C939,I2CY50	UBAC1	2.29373e-13	1.34003e-13	-4.71205
F7H1S6	UBASH3B	1.04008e-19	1.42116e-19	2.7348
A0A1D5R5P7,F7FXQ4,G7N2F6	UBE2D1	6.63024e-06	1.83789e-06	-2.04516
A0A5F8AFJ9,A0A5F8AJF7,H9H2T8,F6PPG7,A0A1D5QWS7,A0A1D5R1M8,A0A1D5QI72,A0A5F7ZB40,A0A1D5REU8	UBE2D4	4.58121e-16	3.75584e-16	-2.26674
A0A5F7ZLX1,F6PWX4,H9ZD43	UBE2I	6.44789e-23	1.55502e-22	-3.5961
A0A1D5QQB8,A0A1D5R4N3,H9FZA6	UBE2L3	0.0008475	0.000189551	1.54341
F6Z6D4	UBE2M	1.93192e-13	1.14166e-13	1.52298
F6Y0P8,F6RKN5,A0A1D5RFV7,A0A1D5QFU7	UBE3A	3.22198e-07	1.00573e-07	-3.20549
G7NIX4,H9FZB2	UBTF	2.2126e-16	1.8835e-16	-3.00753
F6V7D5	UBXN4	2.1341e-12	1.12648e-12	-2.40052
F7FZC8,H9FSQ6	UBXN7	9.60106e-14	5.87917e-14	-2.81094
F7AQA8,A0A5F8AC58,A0A5F8ATR9,A0A5F7ZIS5,A0A1D5QQA1,F7FMN7	UCHL5	9.225e-11	4.12216e-11	-1.95687
H9ELX9	UFC1	1.75464e-25	6.69463e-25	2.25719
A0A5F8ARB9	UFM1	3.55152e-11	1.65716e-11	4.41165
F7DKM5,A0A1D5RJI5,A0A1D5Q169,F7DKM9,A0A1D5QVG3,H9Z0R8	UGP2	1.13315e-24	3.73863e-24	2.13642
A0A1D5Q6J6,F7EWB6	UHRF1BP1	1.23867e-20	2.00342e-20	-7.24427
F7EJ77,A0A5F7ZVP8	UNC93B1	2.48843e-06	7.18848e-07	-2.38088
A0A5F7ZDQ7,F7F1M1	UPP1	0.000852613	0.000190637	-4.79411
A0A5F7ZPX0,F7GSG0,F6PJS7	UQCRC1	4.15261e-25	1.48536e-24	2.29918
F7HJV7,F6QWF3	UQCRC2	2.93411e-23	7.45043e-23	2.22181
F6RLW7	UQCRQ	1.29572e-12	7.00083e-13	1.49848
G7MGP2	UROD	4.76311e-15	3.3734e-15	-2.69113
A0A5F7ZTP8,A0A5F7ZVD6,F7ERY4,A0A5K1UNT4,A0A5F8A239	UROS	1.09128e-16	9.71766e-17	-3.68754
A0A5F7ZRX5,A0A5F7ZQK7,A0A5F8A5B3,F6TPR6,A0A5F8A0T7	USP24	2.31106e-17	2.25943e-17	1.9734
F7DVT1,F6ZVX7,F6ZVW1	USP39	2.50013e-08	8.6456e-09	-3.10403
A0A1D5QNC4,A0A1D5R6G5,F7EGR3,H9EN50	USP46	2.3324e-15	1.7327e-15	-2.7791
F7CT78	USP5	5.16934e-13	2.88197e-13	-1.83867
F6U7V6,A0A5F7ZGI6,A0A5F8AII7	UTP6	1.64251e-16	1.42345e-16	-4.37707
A0A5F8A5E1,F7GXI3,A0A5F8AIL5,H9EUL5,F7G2Y6	UXS1	2.79622e-06	8.03704e-07	1.8506
F6ZVQ1	VAMP8	8.48386e-17	7.66019e-17	-3.7816
Q3I1S1,F6XLT9	VAT1	1.59007e-23	4.20252e-23	-1.69579
H9Z018	VDAC1	9.50012e-21	1.56201e-20	2.35402
F7EV45,H9FZD7,A0A5F8AEC9,A0A5F8AAW7	VDAC2	7.9375e-26	3.22705e-25	1.65931
A0A1D5QJS7,F6WTW1,A0A1D5Q2N1,H9EMH4,A0A5F7ZYX7	VDAC3	1.68136e-27	9.26617e-27	2.99925
F6R5T3,H9FZJ3	VEZF1	0.236388	0.0393011	-11.7374
G7N1N6	VIM	1.09574e-31	1.61431e-30	-3.64459
F6WUW1,A0A5F7ZPM4	VNN2	2.881e-07	9.02511e-08	-2.54772
A0A1D5QXQ3,F6U426	VPS11	0.00458398	0.000949465	1.49578
F7AQU7,A0A5F7ZDA0,A0A5F8AKG8,A0A5F8A7C7,A0A5F7ZZN0,A0A5F7ZZK1,F7AQT8,F7AQS2	VPS13A	7.58911e-17	6.88153e-17	1.59649
A0A5F7ZB52,F6UGE3	VPS25	7.25174e-14	4.4886e-14	-2.36398
F7BEJ5,A0A1D5RK02,F6X3L2	VPS28	0.00280045	0.000593431	-1.84514
F6UJC8,A0A1D5QIR8,A0A5F7ZZ73,F7H8D1	VPS29	0.0182895	0.00352844	-1.55944
A0A5F8AHD5,F6V5N7	VPS37C	1.92494e-08	6.7698e-09	-2.56454
A0A1D5RI68,A0A5F8AEI5,F7H6D5	VPS4B	2.77252e-20	4.18834e-20	2.47847
A0A5F7Z998,F6SSW9	VTN	1.99102e-13	1.17425e-13	1.81811
A0A1D5QD20,A0A1D5R0L5,F6WF14,F7C5Y7	VWF	2.59374e-10	1.10082e-10	2.08134
A0A5F8AAH5,G7MG05,A0A5F7ZNZ4,A0A5F7ZMH0,A0A1D5QDZ4	WARS2	1.45848e-12	7.82624e-13	-3.40991
F7AQ11,A0A5F8A1K6,A0A5F7ZZ19,H9ZD75	WAS	7.83983e-21	1.30635e-20	-1.59281
F6YM62,A0A5F8AHA4,H9EPA4	WASHC4	0.000280667	6.59976e-05	-1.55331
F6S9X4,A0A1D5RL39	WBP11	0.00183266	0.000396885	-3.87473
A0A1D5Q3C3,A0A5F7ZAV5,F7CYM0,A0A5F7ZZL9,A0A5F7ZEJ2,H9Z762,F7HF12,A0A5F8ARX5	WBP2	3.3529e-15	2.43609e-15	1.94509
F7ELQ5,F6TAV6	WDR11	0.000381591	8.86368e-05	1.88785
A0A5F7ZNA2,A0A5F8AQX4,A0A5F8AKI5,H9FY14,F7H611,F6S8M5	WDR13	5.55349e-17	5.14865e-17	-3.12251
F6XGL8	WDR43	1.95621e-25	7.36921e-25	-5.34627
F7BTX1,F7BTV8	WDR81	7.77832e-20	1.0814e-19	-3.57147
F7D8K6	WDR91	1.51734e-14	1.01156e-14	-2.56176
F6Z3A4	WFS1	4.52118e-27	2.26516e-26	-2.46012
F6UTX4,F6UTZ3,A0A5K1VLA6,F7DGY1	XPNPEP1	2.87139e-11	1.34953e-11	1.64247
F6XWI2,A0A5K1V5F9,H9ET71,A0A5F8AGA8,A0A5F8AT17,A0A5F8A998	XRCC6	3.05118e-30	2.96742e-29	-4.05324
A0A5F8ABN5,A0A5F7ZF39,A0A5F7Z8G3,H9FRE3,A0A5K1UWP0	XRN2	1.70852e-21	3.19381e-21	-5.01244
F6ZFN1	YBX1	3.62113e-25	1.31742e-24	-9.07972
F6XG22	YIF1B	4.65816e-14	2.94826e-14	4.86922
F7FAC0	YIPF3	2.24241e-08	7.81429e-09	-2.3293
F6PLE2	YKT6	2.17246e-08	7.59545e-09	1.55461
F6YPD4,A0A5F7ZSA1,G7MYT7	YLPM1	1.79059e-19	2.36625e-19	-3.42559
A0A1D5QP65,F6W6I0,A0A1D5QRD2,F7GNR0,F6W748,F7HEV7	YTHDF2	8.53434e-19	1.02247e-18	-10.6202
A0A1D5Q9M4,A0A1D5QIF8,I0FUX3	YWHAE	1.80374e-35	7.25395e-34	2.59089
F6XLR8	YWHAG	7.37888e-11	3.33225e-11	1.56404
F7E375,A0A5F7ZCR6,A0A1D5QLB0,A0A1D5QFR9,A0A1D5QIJ7,F7E363,A0A1D5R876,F6RIX6	YWHAH	1.9691e-08	6.92184e-09	1.61212
F7DW30	YWHAQ	1.38691e-29	1.12159e-28	2.15152
F7HBD4	YWHAZ	2.03506e-29	1.59377e-28	1.84784
A0A1D5R1Y3,H9YYS6	YY1	2.27242e-11	1.07927e-11	-6.44358
A0A5F7ZTU9,A0A5F7ZDS3	ZBTB7A	1.29003e-07	4.17567e-08	-3.46729
A0A5F8AAK0,A0A5F8A5U5,F7HRW1,F7D104,I0FWU6	ZC3H11A	1.83945e-17	1.81988e-17	-6.89729
F7D596,A0A5F7ZW90,A0A1D5QRE1,A0A5F8AIH3,F7D581	ZC3H18	2.86186e-27	1.48897e-26	-4.16521
F7GSF2,A0A5F8A6F6,A0A5F7Z7K5	ZC3H4	4.84427e-29	3.56845e-28	-8.98148
F7HRZ0	ZC3HAV1	2.23572e-27	1.20973e-26	-2.64422
A0A5F8AFT8,A0A5F7ZDT7,F7GKW0	ZCCHC8	7.885e-05	1.95874e-05	-3.54103
F7GMT9,A0A1D5RDW5	ZDHHC2	1.57808e-13	9.43046e-14	1.97433
A0A5F7ZF72,A0A5F7ZMM0,F7H4B4,H9FVP9	ZFR	4.54087e-05	1.15699e-05	-2.858
G7MYL2	ZFYVE1	2.01443e-16	1.72269e-16	3.19185
A0A1D5Q518	ZMPSTE24	0.000423811	9.79088e-05	-1.66049
F6VF49,A0A1D5RIS1,A0A1D5R9X9,A0A5F7ZH29,G7N1G8,F6ZVJ3,F6VEJ0	ZMYND11	1.11754e-05	3.02729e-06	-1.55534
A0A1D5R7A6,F7BQH6,A0A1D5QG44,F7BQE6,H9FZK5,H9YV82	ZNF207	7.28801e-26	2.97111e-25	-4.24125
F6VBL3	ZNF22	8.47251e-16	6.68102e-16	-8.99858
F7F4S6,I0FR06	ZNF326	2.3767e-10	1.01217e-10	-7.05533
F6Q7R5	ZNF428	1.00517e-13	6.13493e-14	-6.23874
H9G0T2	ZNF512	0.000102147	2.50857e-05	-6.08813
F6TSV3,A0A5F8ARR3,A0A5F7ZW16,F6W696,A0A5F8A6T5,H9FYL6	ZNF514	9.09706e-10	3.63199e-10	-1.82882
A0A5F8AFU6,A0A5F8A4C2,A0A5F7ZWD2,F7GRZ0,G7N4K7	ZNFX1	6.76652e-09	2.483e-09	-2.2369
A0A1D5QC42,F6QZ91,A0A5F8A2X9,A0A5F7ZD83	ZZEF1	3.97702e-21	6.97032e-21	1.75902

## Sheet: protein Day7
Day7
Accession	Gene Symbol	p-value	q-value	Fold change
F7GFB4	CP	6.71025e-38	3.74034e-36	5.72193
F6SL92	SERPINA3	1.7743e-21	1.67681e-20	4.83058
A0A1D5REH6	SLC4A1	8.831e-55	5.91136e-52	4.67176
F6W0E5	F6W0E5	6.90642e-38	3.81437e-36	4.65226
F6SEN6	SERPINA1	2.5784e-46	3.37435e-44	4.50508
F7DKI0	F7DKI0	2.25701e-28	4.38297e-27	4.47992
F7H602	F7H602	4.00175e-34	1.48707e-32	4.4796
G7N4X7	MYL9	8.43709e-40	6.05227e-38	4.23858
F6Z0R5	HP	8.93843e-48	1.68154e-45	4.16587
A0A140TAV0	A0A140TAV0	1.18571e-33	4.19882e-32	4.16059
F6WR34	GC	1.02615e-25	1.48898e-24	4.13903
F7HCG4	ALB	2.96149e-61	7.47913e-58	4.12309
F7GMK4	F7GMK4	4.91427e-28	9.1784e-27	3.85525
F6XQ37	TUBB1	1.81893e-46	2.48862e-44	3.75871
F6SD23	APOA2	2.04603e-32	6.28424e-31	3.72019
A0A1D5QWA9	FGA	1.27554e-50	3.83938e-48	3.64133
H9H2V9	IGHA2	6.36457e-34	2.3221e-32	3.61056
F7F0D6	F7F0D6	2.64976e-48	5.69698e-46	3.51279
F6UZ20	FGG	1.16671e-55	1.00337e-52	3.50725
F6T960	FERMT3	1.31945e-52	6.11005e-50	3.49475
A0A1D5QQ04	IGKC	4.20111e-35	1.70883e-33	3.48985
A0A1D5R9Z8	GP1BA	6.02554e-47	8.84725e-45	3.45795
F6YW79	C3	3.03339e-36	1.37301e-34	3.4317
F6ZZL9	HRG	1.17696e-24	1.527e-23	3.37211
F6UHS5	AQP1	4.95079e-29	1.02068e-27	3.35066
F7GSX6	TPM2	3.1207e-36	1.40199e-34	3.2786
F7FQM7	APOA1	1.79501e-41	1.44295e-39	3.27855
F6UZ87	FGB	6.90643e-48	1.38589e-45	3.27026
F7FMA3	TUBA8	2.75843e-37	1.38381e-35	3.25832
F7HP19	F7HP19	2.21305e-39	1.46591e-37	3.2526
F7H532	ECM1	1.8997e-39	1.28497e-37	3.25072
F6R0Q4	STX11	9.58826e-31	2.42527e-29	3.25005
F7BNX5	PF4V1	5.86764e-48	1.21804e-45	3.24149
A0A1D5QJG0	MAPRE2	2.36354e-45	2.63491e-43	3.24112
F7E4I1	RAB27B	8.63137e-36	3.79276e-34	3.18631
A0A1D5Q4R2	PF4	5.39092e-30	1.23868e-28	3.18146
H9H493	H9H493	1.05755e-22	1.13686e-21	3.16389
F7D3L5	F13A1	2.46174e-51	9.2623e-49	3.15623
F6SN10	MPIG6B	1.34685e-31	3.77118e-30	3.15425
G7MQS5	GMPR	8.17515e-36	3.61871e-34	3.14819
F7H811	SELP	1.17551e-50	3.72452e-48	3.14664
A0A1D5QB60	CA13	9.40191e-44	9.43325e-42	3.14228
F6XCE6	HPSE	1.7974e-26	2.86252e-25	3.12277
F6RIY8	MMRN1	6.36715e-44	6.49666e-42	3.10864
F6Y5A6	PARVB	6.73116e-51	2.2512e-48	3.10019
F6WIY2	THBS1	3.16978e-59	3.81641e-56	3.0804
F7DHR8	LOC106992286	1.206e-47	2.13532e-45	3.07991
F6S984	PTGS1	5.63184e-29	1.15712e-27	3.03333
F7H7G9	LOC703984	5.16667e-31	1.37019e-29	3.00084
F7CC91	PLG	4.52187e-28	8.48027e-27	2.98864
F6TNV9	A2M	3.41066e-36	1.5209e-34	2.98714
F7CLQ5	CA1	5.50955e-49	1.3267e-46	2.95069
F6ZJF6	XIRP2	1.32806e-25	1.8856e-24	2.95068
F6W7Z8	CNST	1.25971e-25	1.79277e-24	2.93163
Q8HYQ1	CCL5	2.3126e-18	1.62638e-17	2.92684
A0A1D5RJU6	LOC696805	9.79027e-21	8.64185e-20	2.91969
F7GPH3	RSU1	8.99634e-46	1.06192e-43	2.90913
A0A1D5QBQ3	CMTM5	1.32494e-31	3.72716e-30	2.88846
F7E7I7	ITGA2B	5.43805e-46	6.68103e-44	2.875
A0A1D5Q361	FHL1	3.31897e-52	1.42716e-49	2.86928
A0A1D5QIG2	A0A1D5QIG2	2.22417e-23	2.55038e-22	2.85624
A0A1D5R245	A0A1D5R245	1.64086e-21	1.55804e-20	2.85262
F7EPQ4	ALOX15	4.99219e-47	7.70589e-45	2.84616
A0A1D5Q0W4	KALRN	9.04475e-27	1.50413e-25	2.84035
A0A1D5Q525	EHD3	1.57678e-42	1.46034e-40	2.82857
F6SCP6	PPBP	2.03949e-48	4.5473e-46	2.81607
F7FDG5	BIN2	1.88321e-50	5.39853e-48	2.80991
F7HP21	GSN	9.53924e-54	5.22057e-51	2.80894
F7F6V2	PDE5A	1.0026e-29	2.23543e-28	2.79999
F6YY71	ALDH1A1	1.27996e-43	1.26317e-41	2.79315
F6QRE8	TUBA4A	4.54624e-30	1.0486e-28	2.7841
F7C2W0	ILK	5.22012e-44	5.41813e-42	2.7837
F6QMT0	LGALSL	4.90709e-35	1.9826e-33	2.7699
F7EPG2	THBS4	5.45819e-32	1.60284e-30	2.7676
F7EB76	LTBP1	4.86001e-45	5.22451e-43	2.74917
F7FG54	ITGB3	8.83758e-55	5.91136e-52	2.74825
F6Z7B1	RASGRP2	1.32168e-36	6.26495e-35	2.7389
F7DHQ7	RAB6B	4.35261e-31	1.16456e-29	2.72476
F7BLE8	CAVIN2	4.74029e-40	3.61222e-38	2.72276
F7GBA5	ANK1	3.62287e-46	4.54368e-44	2.70711
F7HCV5	TGFB1	3.83591e-37	1.90844e-35	2.68487
A0A1D5QGA7	MGLL	5.10396e-39	3.33977e-37	2.68049
A0A1D5Q2K9	PPP1R14A	1.10426e-22	1.18285e-21	2.67757
F7HL22	TLN1	1.11669e-55	1.00337e-52	2.6714
A0A1D5RGK5	EPB42	1.13195e-34	4.42488e-33	2.65128
F6WQU1	BID	1.89839e-36	8.79098e-35	2.65013
F6S885	CLU	5.2516e-33	1.7226e-31	2.64916
F7C9A4	HPX	1.18429e-14	6.0012e-14	2.64494
F7BMQ3	HBZ	1.83684e-14	9.08607e-14	2.64312
F7HQX2	SLC16A1	6.36003e-14	2.98188e-13	2.64231
F7GWJ4	SYTL4	1.43324e-29	3.16047e-28	2.64103
F7AN37	GRAP2	6.35624e-29	1.28837e-27	2.6374
A0A1D5R6M8	IGHM	1.497e-30	3.64856e-29	2.627
F7HSL6	VCL	3.74791e-61	7.47913e-58	2.6232
A0A1D5QYD0	ITIH4	3.88051e-19	2.90918e-18	2.61653
A0A1D5Q6B2	SPTB	2.542e-47	4.13591e-45	2.60779
F7HM67	PLEK	5.88214e-37	2.8789e-35	2.60021
F7GVP7	GPX1	6.39957e-29	1.2928e-27	2.59222
F7FHW4	FN1	1.12119e-53	5.62463e-51	2.59037
A0A1D5Q037	GP1BB	9.49553e-34	3.42294e-32	2.59006
A0A1D5QS02	CD9	1.77855e-39	1.23067e-37	2.58241
A0A1D5Q612	NT5C3A	6.93078e-42	5.7949e-40	2.57209
F6W130	MPP1	2.70131e-28	5.19549e-27	2.57208
F6WEM9	EPB41	3.60338e-46	4.54368e-44	2.57068
F7GXP0	LIMS1	1.78867e-49	4.48659e-47	2.56615
F6WSS8	F11R	3.18564e-32	9.63696e-31	2.54816
F7HJP2	SPTA1	4.25326e-51	1.50616e-48	2.53936
A0A1D5QJP4	F5	4.65088e-42	4.05773e-40	2.53474
A0A1D5Q2R8	LOC721200	2.9501e-12	1.20079e-11	2.52989
F6YRD0	PDLIM1	3.44311e-54	2.07275e-51	2.5294
F6U5V7	IQGAP2	1.86035e-37	9.57204e-36	2.51111
F7H6E9	MYLK	1.97799e-32	6.10641e-31	2.50853
I0FG82	VASP	1.04608e-49	2.738e-47	2.4947
F6TQ14	CA2	2.19888e-46	2.94161e-44	2.49429
P63108	HBA	1.96533e-17	1.26402e-16	2.48622
F7GCM2	FLNA	2.08164e-63	1.25315e-59	2.4851
F6R8C7	NEXN	4.66374e-47	7.38835e-45	2.47168
F7HP15	F7HP15	1.73247e-36	8.08486e-35	2.46732
H9H4U4	H9H4U4	1.79078e-20	1.52698e-19	2.45746
H9FWT7	SRGN	8.58866e-35	3.37933e-33	2.45374
F7FWN9	SRC	6.13747e-32	1.77633e-30	2.44703
H9H3P6	H9H3P6	9.46547e-23	1.02486e-21	2.4381
Q28514	GSTP1	3.2618e-42	2.88766e-40	2.41599
F6UMI8	ARRB1	1.94809e-28	3.83252e-27	2.40708
F7B9T3	RAP1B	8.40386e-48	1.63198e-45	2.39954
H9ZD75	WAS	1.08903e-26	1.7815e-25	2.39122
A0A1D5QHV8	LAMB3	5.18373e-09	1.57925e-08	2.36879
A0A1D5QK65	A0A1D5QK65	1.29264e-19	1.02526e-18	2.36853
G7NQC3	HBA2	6.578e-45	6.94729e-43	2.34053
F7G3L7	PRKG1	3.98109e-25	5.4222e-24	2.32946
F6T7J4	PUNE1	1.10163e-12	4.66371e-12	2.32492
F6PLF0	CAT	8.62719e-46	1.03871e-43	2.32056
F7EJT9	MPST	5.29625e-40	3.98543e-38	2.31336
F7GFC4	HLTF	7.17497e-14	3.34573e-13	2.31302
H9G259	GMFG	7.29151e-39	4.66967e-37	2.29449
F6Q944	BPGM	1.38822e-37	7.33079e-36	2.29142
F6SWS4	RASA3	5.82854e-43	5.48247e-41	2.27841
F6VU69	TTR	6.20475e-23	6.81617e-22	2.27013
Q28507	HBE1	2.36477e-25	3.303e-24	2.25924
F6Z0T5	F6Z0T5	2.9423e-23	3.31697e-22	2.25365
F7DQE8	ATP1A4	4.54976e-20	3.7623e-19	2.23866
P61143	SNCA	6.07607e-42	5.15182e-40	2.2345
F6UKT3	GRIN2D	6.43292e-19	4.71121e-18	2.21936
F6UM69	APOH	5.03409e-14	2.38624e-13	2.21701
H9FVR0	PECAM1	8.44256e-15	4.34395e-14	2.19415
F6YJW2	C2	6.40851e-18	4.29613e-17	2.18856
F7GV61	TPM1	1.09018e-51	4.37524e-49	2.16979
F7GJ13	ZNF598	5.46291e-21	4.98284e-20	2.16528
F7E886	ATP8B2	7.62643e-10	2.50744e-09	2.15052
P02026	HBB	1.79454e-37	9.31305e-36	2.14998
F7D2J0	WDR44	8.37054e-29	1.66857e-27	2.14578
A0A1D5R0L5	VWF	9.68575e-48	1.76692e-45	2.13782
A0A1D5QAT9	PRDX2	1.24574e-36	5.95188e-35	2.13615
F7G0G7	BICRAL	2.77314e-15	1.47476e-14	2.12175
A0A1D5QR26	TAGLN2	1.83419e-48	4.24686e-46	2.11353
F7D094	NCK2	1.4933e-24	1.89655e-23	2.11331
F6W8H8	ARHGAP18	4.06388e-33	1.35914e-31	2.10601
F7F1L7	COTL1	5.92436e-42	5.09495e-40	2.10293
F7HG99	RTN1	3.05076e-18	2.11585e-17	2.09945
F7EBQ5	PRKACB	8.21679e-22	8.09576e-21	2.08322
F6Q6D4	ZNF229	2.26977e-12	9.34613e-12	2.08224
I0FUR1	TPM4	8.44503e-40	6.05227e-38	2.08018
F7GAZ2	ALOX12	3.46448e-19	2.61963e-18	2.06505
F7C1G6	LCP2	3.16259e-20	2.65117e-19	2.06235
A0A1D5R214	CASS4	1.92806e-22	2.0116e-21	2.05884
F7D9R7	MRPL4	4.49933e-15	2.36352e-14	2.05852
A0A1D5QNY6	A0A1D5QNY6	1.96163e-45	2.22812e-43	2.05476
B8XNP5	GP9	5.30797e-18	3.60248e-17	2.04258
F7C5I2	DUSP3	2.00858e-34	7.60481e-33	2.03756
A0A1D5QT42	FHOD1	2.53284e-17	1.60841e-16	2.03002
F7EE72	CORO1A	3.63105e-45	3.97434e-43	2.02565
A0A1D5QLY4	DDI2	5.767e-34	2.1299e-32	2.02384
F6WFH5	DBN1	4.94402e-35	1.9842e-33	2.0205
F7BMD6	NBEAL2	6.95529e-30	1.5682e-28	2.01089
F7FLQ1	GDI1	1.16523e-27	2.11924e-26	2.01066
F7E697	GUCY1A3	1.38102e-15	7.54423e-15	1.99941
A0A1D5Q627	MED14	8.1466e-10	2.66826e-09	1.99354
A0A1D5RHX7	C19ORF33	1.93587e-15	1.04613e-14	1.98613
O19092	CST3	4.16228e-23	4.64878e-22	1.98521
F7AJA1	ENDOD1	7.40892e-35	2.93432e-33	1.97906
F6Q0R7	KIAA0556	3.56271e-13	1.57125e-12	1.97803
G7NAF3	DOK1	7.92749e-16	4.41067e-15	1.97474
A0A1D5QK16	TGFB1I1	1.6012e-34	6.21885e-33	1.97298
F7DTG7	CD46	1.88332e-21	1.77427e-20	1.97218
F7GW10	FYB	3.12025e-30	7.42446e-29	1.96817
G7NLH4	BLVRB	1.64387e-45	1.9031e-43	1.9656
A0A1D5Q1Z6	MAMU-AG	1.06009e-16	6.33737e-16	1.96277
F7GD02	SLC43A1	2.02783e-10	7.02392e-10	1.95371
F7EDU0	CAPN5	3.54829e-18	2.43843e-17	1.94723
A0A1D5RCV4	STXBP2	2.10035e-33	7.2252e-32	1.94551
F6RRN8	RGS18	4.39978e-17	2.7334e-16	1.94425
F7ELE2	RGS10	3.4065e-32	1.02536e-30	1.94175
F6ZE23	TOGARAM2	4.18133e-17	2.60846e-16	1.93939
A0A1D5QIL8	CAPZA2	2.45943e-35	1.0141e-33	1.93758
I0FMS6	PTPN6	1.64382e-41	1.35559e-39	1.93042
A0A1D5QFX7	CTGF	7.70097e-26	1.14187e-24	1.92715
F6SD41	FCER1G	1.02565e-18	7.43012e-18	1.91932
F6UQI4	AMBP	8.81494e-12	3.43691e-11	1.90982
H9ERA9	TANGO2	7.82425e-17	4.72912e-16	1.90361
A0A1D5QQV1	UBASH3B	7.61742e-33	2.45224e-31	1.90134
H9FNN8	ATP8A1	9.051e-16	5.01722e-15	1.90006
F7G744	APEH	1.88736e-39	1.28497e-37	1.89674
A0A1D5QF45	PZP	1.78842e-14	8.86116e-14	1.8946
H9FYZ1	BSG	3.85136e-18	2.64068e-17	1.89312
F6QKJ5	MYCT1	4.81524e-17	2.98228e-16	1.88991
Q5PXZ9	TIMP3	2.84003e-24	3.50348e-23	1.88856
A0A1D5R5P8	MYH9	4.96952e-61	7.47913e-58	1.88395
A0A1D5QLA7	LSP1	2.92674e-33	1.00108e-31	1.87987
F7HFA8	TPP2	9.35585e-36	4.08132e-34	1.87923
F6UZG1	TWF2	5.42518e-43	5.18406e-41	1.87807
F7AIA7	LIMD2	7.4556e-27	1.25371e-25	1.87478
F7APQ4	LOC715607	3.514e-18	2.4204e-17	1.874
A0A1D5QLW6	PLCG2	3.60725e-25	4.95791e-24	1.87332
A0A1D5QUC1	CLIP2	6.24083e-34	2.29084e-32	1.87255
F6X5C6	KIF2A	1.29109e-30	3.1595e-29	1.87062
F7H4L5	CALD1	2.53209e-43	2.45858e-41	1.87031
F7FI39	PKLR	9.65628e-31	2.43225e-29	1.869
F7CU68	ABHD14B	9.9547e-15	5.07859e-14	1.86566
F7F6H0	PRDX6	1.27137e-46	1.82229e-44	1.86306
F6R3N5	F6R3N5	1.79896e-33	6.25998e-32	1.85742
P68077	HBG2	6.16039e-30	1.39419e-28	1.8513
G7NS79	SH3BGRL	1.21466e-37	6.47104e-36	1.84723
A0A1D5Q3K4	A0A1D5Q3K4	1.55581e-29	3.41825e-28	1.84329
A0A1D5QT52	MTAP	2.05467e-14	1.01055e-13	1.84237
A0A1D5QH55	A0A1D5QH55	3.72232e-10	1.2589e-09	1.8405
F7FYS5	FN3KRP	1.60188e-20	1.37565e-19	1.83479
F7EHS8	SYNGR2	2.07932e-15	1.11764e-14	1.82463
A0A1D5R1R4	NAGA	3.73789e-26	5.71119e-25	1.8201
H9EU39	PRKCD	6.54729e-37	3.15318e-35	1.81767
F7GFE5	GYG1	1.12303e-27	2.04867e-26	1.81623
F7H5F6	ARHGAP6	1.25928e-14	6.35445e-14	1.8134
A0A1D5QNW3	PDE4DIP	4.62976e-11	1.68406e-10	1.81144
F7CGX1	ADD2	1.09174e-16	6.50718e-16	1.80914
A0A1D5R6A7	BTK	1.32864e-15	7.27129e-15	1.80879
A0A1D5QYR9	SNAP23	2.19418e-27	3.88499e-26	1.80651
F6YSD3	TBC1D8	1.91368e-12	7.95604e-12	1.80546
F7F059	ZYX	1.12091e-40	8.84958e-39	1.80104
A0A1D5QV26	DGKZ	5.04319e-13	2.18417e-12	1.79697
F7HNE5	MYL6	5.64907e-47	8.50185e-45	1.78992
F7H074	UNC13D	2.21591e-39	1.46591e-37	1.78851
F6YN98	SKAP2	5.68961e-15	2.95781e-14	1.77856
F6VX15	TP53BP1	2.83708e-14	1.37403e-13	1.77745
F7GYF3	DAAM1	3.82876e-22	3.88687e-21	1.7734
F6TL08	ARHGAP25	5.83595e-26	8.73941e-25	1.77203
F7GQI3	TEKT2	1.087e-14	5.52682e-14	1.7713
A0A1D5Q7K7	ACTG1	1.51034e-47	2.52562e-45	1.7693
F7BKH1	ARPC1B	4.23796e-38	2.45313e-36	1.76818
H9G096	TSC22D4	2.32861e-16	1.3492e-15	1.76687
F7FJ57	ASAP2	5.52448e-21	5.03137e-20	1.76262
F6Z3Y0	ESD	1.17884e-27	2.13753e-26	1.76247
F7H568	MTPN	4.72602e-25	6.3506e-24	1.76
A0A1D5QPA6	GPX4	1.05331e-25	1.51335e-24	1.75767
F6UBK1	DLG3	3.34378e-15	1.77041e-14	1.75435
A0A1D5QX53	SLCO2B1	1.555e-21	1.48354e-20	1.7496
F6W261	FGD3	6.82178e-14	3.18597e-13	1.74524
F7H087	DNAJB2	1.03345e-18	7.47764e-18	1.74422
A0A1D5Q782	DMTN	3.22653e-19	2.45249e-18	1.74089
H9FZ30	TIMP1	1.1818e-22	1.25919e-21	1.73959
F7GQZ6	SLC2A3	8.89657e-24	1.05845e-22	1.73514
F7B3U8	UBN2	8.97555e-05	0.000188794	1.72783
F7D203	DOCK11	6.44784e-14	3.0207e-13	1.72584
G7NMM1	VAV1	1.77404e-19	1.38159e-18	1.72559
F6Y5D7	SERPINE1	1.28109e-24	1.65062e-23	1.72434
F6THI3	SIAE	2.57938e-16	1.4845e-15	1.72387
A0A1D5RDZ9	LRRFIP2	4.83074e-29	1.00626e-27	1.72176
F7AEV1	MYL12A	1.63285e-42	1.48936e-40	1.7114
F7FLJ2	VPS13C	8.23338e-20	6.65301e-19	1.70802
G7MNB1	APP	2.42934e-27	4.25134e-26	1.70406
F7HN29	KIAA0513	2.64349e-08	7.65455e-08	1.70309
H9ELX9	UFC1	1.10129e-35	4.76962e-34	1.69766
F7BV42	LYN	7.61729e-26	1.13225e-24	1.6976
F7BYI4	PRKCB	1.81726e-22	1.90259e-21	1.69632
F7H6L3	ZBTB26	2.73258e-13	1.21943e-12	1.69534
F6T0Z6	F6T0Z6	1.91642e-34	7.3018e-33	1.6912
F7GAT4	ITIH3	4.74451e-16	2.68439e-15	1.68889
A0A1D5QPZ4	A0A1D5QPZ4	5.09856e-16	2.8766e-15	1.68783
F7GLV2	SYK	9.01148e-26	1.32315e-24	1.68648
F7HDQ2	ATP2A3	4.18183e-14	1.99009e-13	1.6834
A0A1D5QU11	ARPC5	4.2284e-33	1.40635e-31	1.67611
F6W6R0	ITGA2	3.29359e-27	5.73047e-26	1.67392
F7C011	F7C011	5.16151e-07	1.33759e-06	1.67189
F6T7L4	MINDY1	1.21513e-10	4.29038e-10	1.6706
F7F210	ACTC1	7.10835e-31	1.82873e-29	1.66807
F6THA2	ESAM	2.93731e-21	2.71623e-20	1.66619
F6W4E9	INF2	5.76821e-31	1.51636e-29	1.66586
A0A1D5R6L4	KIAA1211	1.83029e-13	8.25962e-13	1.66509
F6QFW9	COMT	4.83466e-19	3.60652e-18	1.66503
F7GST9	LOC718120	2.7767e-10	9.50836e-10	1.66498
F7HJ25	F7HJ25	2.59006e-30	6.23686e-29	1.66258
F7HLD9	RAB11A	1.09254e-30	2.74044e-29	1.66239
F6SHW5	GLIPR2	6.29342e-18	4.22839e-17	1.66086
F7GCT2	MAP1S	1.35706e-26	2.19021e-25	1.65751
A0A1D5QK66	ARHGAP45	2.66353e-22	2.75033e-21	1.65718
H9ESJ6	ISOC1	7.64158e-17	4.63733e-16	1.65573
F7HSW0	SERPINE2	9.92815e-14	4.56589e-13	1.6549
H9FRQ3	RAP1GAP2	4.0155e-10	1.35198e-09	1.65087
H9H4D4	LCN2	8.0544e-19	5.85598e-18	1.64445
F7HJA2	STXBP5	1.84763e-17	1.1896e-16	1.64414
F7H8W3	TSPAN33	1.41242e-15	7.69484e-15	1.64272
F7GUW7	RICTOR	3.25136e-08	9.32946e-08	1.64251
F6VK76	LOC100426406	1.82365e-19	1.41657e-18	1.63972
F7GWC3	ARPC4	3.87051e-31	1.04486e-29	1.63949
F7ENR1	TST	2.22948e-12	9.18651e-12	1.63852
H9G0D0	CAPZA1	1.8805e-34	7.25681e-33	1.63633
A0A1D5QGM3	A0A1D5QGM3	6.42568e-08	1.79668e-07	1.63575
F7GNU4	ITGA6	2.63117e-36	1.20913e-34	1.62948
G7MIN9	WDR6	2.39122e-09	7.54066e-09	1.6279
A0A1D5R977	TSPAN9	3.20045e-07	8.4392e-07	1.62523
F6Z819	LYPLA1	4.60973e-18	3.13566e-17	1.62416
H9ZDW6	CMIP	5.33205e-21	4.87086e-20	1.62364
H9FVV4	PIP4K2A	3.09983e-30	7.40515e-29	1.62091
H9FZA6	UBE2L3	7.05519e-11	2.54021e-10	1.62083
F7H9Z4	F7H9Z4	6.16346e-17	3.77073e-16	1.61574
F6S2T2	HDHD5	0.000207373	0.000420332	1.61178
F6T0E0	ARHGAP1	2.83153e-30	6.79117e-29	1.61139
F6SSW9	VTN	1.66073e-29	3.6355e-28	1.61048
F7FL02	CASP3	9.3052e-17	5.57941e-16	1.60274
F7HN09	PSKH1	1.1122e-21	1.07992e-20	1.59772
F7HLF5	ZFAND6	1.64658e-32	5.18976e-31	1.59553
F6TPX1	SLC9A3R1	1.32393e-26	2.14249e-25	1.5887
F7GJC8	GNAZ	1.14705e-08	3.41505e-08	1.58796
A0A1D5R162	GZMB	3.12768e-10	1.06557e-09	1.58768
A0A1D5RJ31	ARPC2	4.53452e-38	2.57527e-36	1.5852
F6Z997	NAPA	5.7428e-31	1.5163e-29	1.58508
A0A1D5Q3M7	TKFC	3.49798e-08	9.9895e-08	1.57858
F7GJV9	GLRX	1.30624e-38	8.19123e-37	1.57395
F7DMQ2	SNX9	2.57474e-23	2.93004e-22	1.57122
F7BHF8	FGR	2.38231e-14	1.16314e-13	1.56573
F7GY51	ALAD	8.15973e-18	5.40391e-17	1.56568
H9G236	ROCK2	1.35139e-38	8.31579e-37	1.56563
F7HMC9	CAP1	1.93305e-38	1.16992e-36	1.56495
A0A1D5QKP2	GALNT1	2.88582e-16	1.65454e-15	1.56462
F7HCD8	CSRP1	1.97433e-38	1.17678e-36	1.56063
F6WG91	PROS1	7.43458e-10	2.45105e-09	1.56055
A0A1D5QPT5	TJP2	5.26508e-33	1.7226e-31	1.55704
G7N141	ADD3	2.08213e-21	1.94937e-20	1.55472
F7D894	NMRAL1	9.49882e-16	5.26061e-15	1.55404
A0A1D5R8L9	TXNL1	2.67387e-25	3.70892e-24	1.55122
F7DF16	NID1	6.89478e-14	3.21756e-13	1.54692
F6REP5	ADGRG1	4.94322e-13	2.14396e-12	1.54578
F7D5M6	UBE2O	3.10493e-27	5.41788e-26	1.54178
F7GRP2	CSK	3.07564e-33	1.04607e-31	1.53814
F7CG87	SLC43A3	4.7253e-11	1.71674e-10	1.53595
A0A1D5R580	FLT4	8.1804e-12	3.20403e-11	1.53507
F6T7Z5	TRIM29	1.71218e-11	6.49076e-11	1.53116
A0A1D5QNQ0	SIRT2	3.70926e-13	1.6311e-12	1.5309
F6RUE4	SMTN	2.26617e-28	4.3866e-27	1.52858
F7HHM7	RALB	4.05287e-18	2.77253e-17	1.52374
F7AAC4	GSDMD	5.00801e-17	3.09848e-16	1.52297
F7BTR7	NIPSNAP3A	1.30484e-14	6.57331e-14	1.52047
F7HMM7	ADD1	9.79424e-22	9.57164e-21	1.51991
G7ML89	RNF123	1.48e-15	8.0339e-15	1.51842
F6RTW5	LOC697527	9.84423e-14	4.53075e-13	1.51701
F6VZ47	AHSG	5.97166e-17	3.66084e-16	1.51368
A0A1D5RK97	CD59	1.58447e-08	4.66445e-08	1.51191
F6SGG6	INPP4B	9.66508e-10	3.14677e-09	1.50699
A0A1D5RKW8	PFKP	9.0557e-38	4.91129e-36	1.50442
F6YB63	CORO1C	1.13192e-40	8.84958e-39	1.50344
F6WM46	RPL22L1	1.12909e-09	3.6583e-09	1.50335
F6XVN0	SORD	4.26147e-29	8.9387e-28	1.50052
F7E865	ATE1	1.9652e-23	2.26638e-22	1.5
F7HR90	HECTD3	2.59206e-11	9.63819e-11	1.49921
F6UN10	NENF	4.31792e-25	5.86769e-24	1.49831
F6RK87	SCAF1	3.35698e-06	8.13567e-06	1.49272
A0A1D5RHD5	FANCD2	6.00122e-24	7.23995e-23	1.49209
F7FJE3	LOC693464	3.18931e-26	4.91039e-25	1.49158
F7GRT0	NAPRT	2.56341e-14	1.2465e-13	1.48789
A0A1D5RIS2	SERPINB1	3.23788e-33	1.09506e-31	1.48728
H9YUP4	ACTN1	1.37878e-47	2.37149e-45	1.48673
G7MLV7	GNG11	1.08221e-11	4.18427e-11	1.48176
F7HMK1	TRIO	2.11332e-07	5.66712e-07	1.48076
H9FVG8	CRLF3	1.07592e-21	1.04637e-20	1.48073
F6XIA9	YOD1	8.55902e-17	5.14738e-16	1.47331
H9EQI5	ADAM10	7.29167e-33	2.37275e-31	1.47139
F7CKL5	PITHD1	3.06347e-14	1.47655e-13	1.4705
H9EN00	TPM3	1.89958e-33	6.57213e-32	1.46728
F7B184	F7B184	1.66055e-06	4.12908e-06	1.46293
F7F5S9	CACNA2D2	0.000299721	0.000597061	1.46277
F7A802	CD47	2.01394e-18	1.418e-17	1.46222
F7EIA1	TBC1D10B	2.94266e-22	3.02817e-21	1.46218
F6V3C0	PDCD10	5.01927e-32	1.48118e-30	1.46032
F6VEE0	ACTR2	3.56843e-32	1.06875e-30	1.45983
H9H2T8	DBNL	3.19919e-24	3.93847e-23	1.4588
H9FR49	EPS15	7.57544e-24	9.04845e-23	1.45741
A0A1D5QSZ8	CD82	5.71819e-05	0.000122941	1.45677
F7G928	QSER1	1.57542e-05	3.57483e-05	1.45677
A0A1D5QCM8	PPM1A	1.09499e-23	1.28999e-22	1.45557
Q8HXQ0	SOD1	3.09741e-28	5.88215e-27	1.45479
F6TM14	ACTR3	8.64115e-39	5.47576e-37	1.44829
A0A1D5QL39	NPL	2.30277e-05	5.12863e-05	1.44813
H9Z3A3	BRK1	9.6091e-10	3.13024e-09	1.44687
F6XUA5	TAGLN	5.8687e-10	1.95083e-09	1.44439
F6W7V2	F6W7V2	1.7173e-11	6.50198e-11	1.44369
F7G3C1	ASCC2	4.31984e-06	1.03607e-05	1.44307
A0A1D5Q619	A0A1D5Q619	4.48874e-24	5.45903e-23	1.44231
A0A1D5Q8B3	TRAPPC3	3.25776e-23	3.65891e-22	1.44224
A0A1D5Q1A5	A0A1D5Q1A5	1.43083e-07	3.88877e-07	1.43899
F6Q724	HK1	3.67974e-35	1.50694e-33	1.43842
F7DKP2	OXR1	6.58973e-16	3.6912e-15	1.43423
F7ACR6	WIPF1	8.35327e-13	3.56391e-12	1.43421
F7A219	GSTT2	1.45879e-09	4.68369e-09	1.43181
F6Y3G0	MEMO1	9.38174e-12	3.65554e-11	1.42897
F7BRV9	CMTM6	9.73503e-22	9.52925e-21	1.42723
F6SP91	ATP6V1H	1.24419e-08	3.68966e-08	1.4263
F7FJQ0	A1BG	0.000296359	0.000591147	1.42502
A0A1D5QSK0	WDR1	1.94339e-38	1.16992e-36	1.42441
A0A1D5R5H2	GRHPR	1.16643e-05	2.68319e-05	1.42414
F7HRU0	G6PD	6.40378e-37	3.10893e-35	1.42207
A0A1D5QZQ8	LOC710516	2.01817e-26	3.19721e-25	1.42174
F6V4Y9	DIAPH1	5.79751e-39	3.7528e-37	1.42065
F7GEA7	PDGFD	1.00382e-05	2.32156e-05	1.41602
F7DFL3	SNRPN	1.87669e-05	4.22975e-05	1.41505
F6UMF9	CMAH	0.000981	0.0018409	1.41412
F7D1C5	CBR1	2.90334e-29	6.21997e-28	1.4141
F7AVX9	AMPD3	1.41885e-15	7.72284e-15	1.41309
F6TLD1	C1H1orf198	2.36038e-11	8.80936e-11	1.4127
F7AVR0	MRVI1	8.29195e-08	2.2919e-07	1.41242
H9FSW0	INTS6	0.000498891	0.000973525	1.41234
F6ZS69	CD99	4.92313e-13	2.13679e-12	1.41193
F7C1T0	LXN	3.57968e-07	9.38983e-07	1.41023
F7F3P2	CAPZB	1.7977e-41	1.44295e-39	1.4082
F7C5M5	TMOD3	1.21825e-30	3.01804e-29	1.40808
G7NGP6	GRB2	2.40349e-25	3.34931e-24	1.4059
F6THG0	NRGN	7.73041e-08	2.14259e-07	1.40562
F7F6H6	CARHSP1	1.00994e-21	9.83788e-21	1.40536
F7H3I5	OPHN1	3.56628e-16	2.03691e-15	1.40512
A0A1D5QJ23	FBXO7	8.46214e-12	3.30364e-11	1.40375
A0A1D5Q7H4	CYFIP1	8.49369e-31	2.15747e-29	1.4037
F6S052	LOC709150	2.90852e-26	4.5011e-25	1.40331
F6RHG3	TXN	1.90775e-25	2.69593e-24	1.40053
F7BP79	ATG16L2	4.17973e-06	1.00407e-05	1.40008
A0A1D5RKF6	GUCY1B3	9.01493e-09	2.70134e-08	1.39948
G7MGT6	LZIC	2.25238e-11	8.43243e-11	1.39857
F7C939	UBAC1	1.65911e-11	6.30942e-11	1.39517
F6ZLG8	TRMT11	0.00053979	0.00104891	1.39473
A0A1D5RK02	VPS28	4.91734e-07	1.27707e-06	1.39098
F7C1A0	TRIM21	8.42051e-09	2.52825e-08	1.39023
F6Y0R1	CAB39	1.0371e-25	1.4972e-24	1.39008
F7DGL6	CDC42EP2	1.05943e-08	3.16044e-08	1.38973
A0A1D5QNV8	TEC	7.42084e-08	2.06058e-07	1.38794
F6S471	CRYL1	7.45198e-06	1.74556e-05	1.38783
F7EI35	ACP7	2.29642e-05	5.11637e-05	1.38729
F7H5J4	STON2	2.39386e-07	6.38504e-07	1.38678
F7F2N7	ANXA7	9.90671e-21	8.73183e-20	1.38493
F6Z4P3	MTM1	4.72809e-08	1.33944e-07	1.38281
A0A1D5QBS4	A0A1D5QBS4	9.12766e-18	6.01846e-17	1.38112
A0A1D5R710	RYR3	6.26579e-06	1.47806e-05	1.37784
F7C307	CHD5	1.67155e-06	4.15471e-06	1.37732
A0A1D5RH73	FLII	1.30625e-31	3.69186e-30	1.37696
F6RWN6	WWP2	0.000628844	0.00121102	1.37672
F7B3R3	COL2A1	8.08955e-10	2.65246e-09	1.37567
F7BUP3	PDCD2	0.000553905	0.00107461	1.3751
F7GWS8	H2AFY2	4.0095e-15	2.11359e-14	1.37477
F6SYR6	SMAP2	1.93593e-05	4.36001e-05	1.37285
F6VKG7	AMPD2	1.82902e-23	2.12152e-22	1.37131
A0A1D5QVG3	UGP2	8.00899e-34	2.90447e-32	1.36966
A0A1D5QGM6	LOC106997719	0.000486292	0.000951098	1.36946
A0A1D5Q7D1	MANF	3.3941e-30	7.98144e-29	1.36871
F6QY64	USP15	4.37784e-25	5.91087e-24	1.36769
A0A1D5Q1J3	MYO5A	1.59911e-11	6.09668e-11	1.36645
F7F804	HIKESHI	5.48427e-08	1.54349e-07	1.36638
A0A1D5QUY4	A0A1D5QUY4	0.00376361	0.00658632	1.36621
F7BZL6	PIK3R1	1.62376e-11	6.18283e-11	1.36541
F6R5P6	ZFYVE21	3.50433e-20	2.91785e-19	1.3652
F6U0W0	DHX36	0.000118094	0.000245486	1.36519
F7BGE6	OAT	9.10995e-07	2.314e-06	1.36515
A0A1D5R3P1	NAV2	1.91085e-05	4.30513e-05	1.36469
F7GZT6	CLEC1B	2.74703e-07	7.28829e-07	1.36349
G7NR85	GRIPAP1	1.42977e-20	1.24023e-19	1.36229
G7N443	PACSIN2	4.52086e-31	1.20423e-29	1.36128
F6R1N2	LDHA	1.16819e-33	4.16124e-32	1.36105
F7AVY7	RAB8A	3.55924e-29	7.59809e-28	1.35892
G7MME8	AKR1B1	9.08495e-27	1.50665e-25	1.35791
A0A1D5RAI6	GIT1	6.85881e-08	1.91069e-07	1.35771
F6ZBL6	BBS2	0.000784746	0.00149404	1.35724
A0A1D5R5I6	PAK3	5.80641e-05	0.000124704	1.35598
F6RCY5	LCMT1	7.36385e-17	4.4733e-16	1.35525
F6VDT1	ARHGAP26	9.86015e-07	2.49404e-06	1.35436
F7G8D5	PLEKHO2	3.56343e-12	1.43779e-11	1.35393
F6X606	LOC704658	8.88776e-05	0.000187078	1.35385
F7DD08	ITIH2	2.65722e-14	1.29004e-13	1.35277
A0A1D5QNC7	BLMH	1.67596e-24	2.11515e-23	1.35205
F6YKM5	F6YKM5	0.000845831	0.00160123	1.35194
F6UWB4	TAP2	2.32243e-08	6.7476e-08	1.35147
A0A1D5QWC6	VPS37B	4.07194e-10	1.37021e-09	1.35139
I0FM31	FGFR1OP2	4.85963e-06	1.16229e-05	1.35052
F7GSM8	SRI	3.35738e-27	5.82463e-26	1.34879
F7B3L2	GZMH	4.7621e-08	1.3481e-07	1.34824
F7HMH6	CDC42BPB	7.6935e-17	4.66414e-16	1.34787
H9Z8J6	ZNF445	0.00266548	0.00476006	1.3466
F6YFR0	SPECC1	4.97629e-20	4.09812e-19	1.34655
F6Q6G3	LRRC69	3.30388e-07	8.69291e-07	1.34646
I0FH74	CYTH3	1.69092e-09	5.39731e-09	1.34627
F6XR95	F6XR95	1.46769e-31	4.05298e-30	1.34551
F6ZAJ9	C11ORF54	2.68237e-06	6.5615e-06	1.34513
A0A1D5QC42	ZZEF1	1.65003e-12	6.90285e-12	1.34501
F6YF98	NBEA	1.59942e-09	5.1134e-09	1.34397
F7GVV8	ANO6	9.65727e-17	5.78475e-16	1.34176
F7E5S7	ANKRD28	8.2415e-11	2.94794e-10	1.34098
A0A1D5Q5H8	ALPK1	2.10457e-07	5.64857e-07	1.33787
A0A1D5REG1	GTPBP1	2.08651e-13	9.36672e-13	1.33659
A0A1D5QUI1	PLPBP	1.54533e-12	6.48736e-12	1.33593
F7H4J1	BLVRA	4.99779e-26	7.55947e-25	1.33369
F7EFF6	YWHAZ	1.4081e-36	6.62246e-35	1.33289
F7FVX9	CDC42	6.6277e-20	5.38445e-19	1.3323
A0A1D5QK39	AK2	1.07546e-29	2.38903e-28	1.33168
H9EQ05	DNAJB4	4.2957e-09	1.31939e-08	1.33046
F7H2A5	PFN1	3.25135e-38	1.90031e-36	1.32937
F7A091	RAB6A	2.02969e-21	1.90918e-20	1.32874
F6W5A7	MMP9	7.46876e-14	3.47733e-13	1.32811
F7EJE1	PPIF	5.73569e-30	1.30791e-28	1.3272
F7GB02	TTC38	2.13332e-06	5.26336e-06	1.32652
F6RIX6	YWHAH	1.12938e-28	2.24384e-27	1.32596
F6TP26	NHLRC2	7.4775e-14	3.47871e-13	1.32592
F7GPS2	EMILIN1	3.16349e-05	6.96569e-05	1.3256
F6TWG7	FN3K	1.71494e-05	3.87973e-05	1.32413
A0A1D5QUP8	STAT5B	1.8238e-12	7.60864e-12	1.32361
F6S264	MDGA1	7.16765e-05	0.000152687	1.32341
F7HP44	DIEXF	2.01052e-05	4.52293e-05	1.32271
A0A1D5Q7U6	HCLS1	2.52567e-14	1.22915e-13	1.32255
F7HR57	HIST1H1D	6.34206e-08	1.77413e-07	1.32236
H9FVV5	PITPNA	1.1379e-15	6.25588e-15	1.32228
A0A1D5QEN9	PRCP	2.03406e-09	6.45156e-09	1.32223
I0FPI5	TDRP	6.57122e-08	1.83397e-07	1.32195
F7EGH9	PTPN12	3.70195e-25	5.07647e-24	1.31913
F7BYX4	NRBP1	4.61216e-19	3.4491e-18	1.31859
H9FTM7	ACAA1	6.51804e-18	4.35985e-17	1.3166
H9ER82	HDAC6	1.63189e-07	4.41725e-07	1.31658
F6RLS0	GCLM	1.2832e-24	1.65062e-23	1.3162
F6QP55	STXBP3	2.47518e-25	3.44124e-24	1.31347
F6Q336	APRT	5.43991e-28	1.01075e-26	1.3134
F7F508	NASP	1.89091e-23	2.18832e-22	1.31219
F7GY16	TRAPPC11	5.1356e-09	1.56538e-08	1.31195
F6WEL3	KIAA1468	1.95676e-06	4.83964e-06	1.30936
I0FLL8	NAAA	8.70382e-15	4.47073e-14	1.30889
F6ZV71	BAX	1.71984e-20	1.47275e-19	1.30742
F7HPN6	LOC100424064	8.06441e-05	0.000170582	1.30542
G7NCH2	PPP2R5B	1.03896e-10	3.67913e-10	1.30537
F7H582	ADCY6	0.000132249	0.000273681	1.30499
F7GFV8	PCMT1	1.78308e-20	1.52258e-19	1.30325
F6S8L3	INSR	0.00134544	0.00248072	1.30257
F6V2B4	F6V2B4	0.000728672	0.00139257	1.30236
F7B1Q8	STAM2	1.17675e-19	9.42028e-19	1.30225
F6TGS4	SMAP1	2.36985e-17	1.50968e-16	1.30183
F7GY91	F7GY91	6.60007e-29	1.32884e-27	1.3016
F7E770	F7E770	2.32532e-30	5.62185e-29	1.30108
F7BWA3	NCKAP1	6.2676e-25	8.25623e-24	1.30044
F7AGC5	AP1S2	3.59998e-16	2.05226e-15	1.30026
F6V8R0	ZDHHC8	1.48734e-15	8.06646e-15	-1.30062
F7END8	NDUFAF2	9.03454e-22	8.87242e-21	-1.30068
A0A1D5R303	GPATCH4	0.000471335	0.000923043	-1.30081
F6WB73	CTSL	2.524e-17	1.60449e-16	-1.30087
F6QR30	H3F3A	1.74421e-24	2.19668e-23	-1.30127
F7AN89	HNRNPL	2.22479e-34	8.37078e-33	-1.30146
F7AW94	EEF1A1	6.27872e-31	1.64339e-29	-1.30199
F7CXR9	F7CXR9	1.23227e-16	7.29429e-16	-1.30206
F7CUZ9	CAP2	5.21626e-25	6.93198e-24	-1.30304
A0A1D5RGV4	DCPS	3.59589e-21	3.30998e-20	-1.30309
F7GXJ8	DNAJB14	4.45151e-13	1.94189e-12	-1.30319
G7NMH7	MYDGF	1.74893e-14	8.68693e-14	-1.30325
A0A1D5R0C8	CPSF6	2.35003e-27	4.13661e-26	-1.30399
F7EMW7	PARP1	3.48116e-30	8.15432e-29	-1.30449
Q5NKV6	ICAM1	1.07994e-15	5.94264e-15	-1.30465
A0A1D5Q104	SMC6	2.68567e-12	1.09612e-11	-1.30503
A0A1D5QPP2	EIF2AK2	2.28802e-12	9.40841e-12	-1.30527
H9FU42	JARID2	4.486e-11	1.63374e-10	-1.30569
F7BT41	U2AF1	2.02209e-25	2.85082e-24	-1.3058
F7H3P3	RCN1	4.28309e-32	1.27644e-30	-1.30622
F6WBK7	NCOA4	1.85411e-06	4.59142e-06	-1.30638
F6U2S2	OCIAD2	8.19185e-22	8.08442e-21	-1.30689
F7HLX2	F7HLX2	2.60255e-26	4.0589e-25	-1.30731
F7FD48	PRDM1	6.59143e-16	3.6912e-15	-1.3074
F7H2B6	ADNP	8.86182e-18	5.856e-17	-1.30863
F7B5V0	CAMP	1.54654e-24	1.96003e-23	-1.30892
A0A1D5QEA9	SRPK2	3.10605e-07	8.20107e-07	-1.30928
A0A1D5R4Q7	ARPC5L	1.95987e-18	1.38317e-17	-1.30954
H9H3Z4	NCL	1.72347e-46	2.41285e-44	-1.30958
F6QS54	ADI1	1.52989e-16	8.95906e-16	-1.30964
F6R9Q5	PIP4K2C	1.16115e-10	4.1046e-10	-1.30999
F6TKN9	RPL24	1.40802e-21	1.34972e-20	-1.31066
A0A1D5Q8U3	PPIH	1.89388e-23	2.18832e-22	-1.31152
F7GH69	SNRPB2	9.96888e-22	9.72652e-21	-1.31156
I2CYL4	HNRNPA2B1	8.41018e-21	7.47848e-20	-1.31202
F6ZI22	HNRNPM	2.71522e-36	1.2383e-34	-1.31309
G7MT99	RPS20	2.65866e-19	2.04669e-18	-1.31326
A0A1D5QQ67	PTRH2	1.23625e-20	1.07702e-19	-1.31355
F7ABL3	RPL21	2.40447e-27	4.22009e-26	-1.31389
F7C322	RPL4	5.62971e-21	5.10405e-20	-1.31501
F6ZDZ8	CD44	9.53022e-33	3.03555e-31	-1.31527
F6WD30	LRRIQ1	3.43525e-06	8.32202e-06	-1.31547
F7H3W4	RUNDC3B	7.92386e-11	2.84277e-10	-1.31564
F6RJW4	CCAR2	8.07032e-21	7.18689e-20	-1.31582
F6WSZ1	LOC705126	3.33236e-30	7.86697e-29	-1.31665
A0A1D5Q656	NT5E	8.08608e-29	1.62261e-27	-1.31679
A0A1D5QEZ4	A0A1D5QEZ4	1.03584e-25	1.4972e-24	-1.31682
F6T5U5	FUS	4.17866e-27	7.14646e-26	-1.317
F7AU50	SOAT1	1.82489e-13	8.24146e-13	-1.31737
A0A1D5QGQ0	A0A1D5QGQ0	9.42042e-18	6.19792e-17	-1.3175
A0A1D5Q5I5	THAP12	7.78481e-18	5.16129e-17	-1.31776
H9ZB54	INTS9	5.08545e-07	1.31959e-06	-1.31809
F6TT71	TRA2B	2.5969e-26	4.0589e-25	-1.31828
F7FE95	SDC4	4.99272e-09	1.5226e-08	-1.31942
F7FN20	PUF60	1.44381e-22	1.52219e-21	-1.31966
A0A1D5Q043	A0A1D5Q043	3.16985e-12	1.28588e-11	-1.32044
A0A1D5QMH5	UPP1	2.31892e-27	4.09382e-26	-1.32129
G7MXF7	CFL2	6.63993e-21	5.97494e-20	-1.32158
F6PRR8	F6PRR8	3.46818e-19	2.61963e-18	-1.32173
F7AFF0	F7AFF0	2.03479e-14	1.00323e-13	-1.322
F6WR63	DCK	1.71565e-18	1.22083e-17	-1.32225
F6U8N3	RPS17	7.64159e-31	1.94925e-29	-1.32226
A0A1D5Q5B3	H2AFX	3.94466e-31	1.06013e-29	-1.32254
F6ZQK8	WDR74	8.99419e-10	2.93787e-09	-1.32285
F6XC62	ACAT1	3.51583e-33	1.18242e-31	-1.3229
A0A1D5Q1J8	RPL14	8.64848e-32	2.46748e-30	-1.32338
F6VRF4	POLR2C	2.07078e-08	6.03978e-08	-1.32341
A0A1D5R1I7	FAHD1	6.96804e-18	4.64536e-17	-1.32396
F7CT05	F7CT05	5.41183e-18	3.66883e-17	-1.32469
F6SA24	NFIX	8.19143e-13	3.49982e-12	-1.32481
F6UC36	NONO	2.52411e-31	6.84466e-30	-1.32509
A0A1D5R8D1	NDUFB11	1.16226e-20	1.01403e-19	-1.32564
A0A1D5QL70	TMEM185A	2.79105e-11	1.03398e-10	-1.32661
A0A1D5QFN7	PDHB	1.14419e-14	5.80776e-14	-1.32688
F7HLJ3	PHF6	1.04698e-06	2.64269e-06	-1.32712
I2CY42	PURB	1.6255e-15	8.79204e-15	-1.32717
A0A1D5QQQ9	A0A1D5QQQ9	6.93529e-17	4.22575e-16	-1.32745
F7ESV5	RPS23	1.52179e-21	1.45415e-20	-1.3279
F6ZIP0	SURF6	5.14156e-14	2.43144e-13	-1.32864
A0A1D5QZV0	MAD2L1	9.89506e-23	1.06753e-21	-1.32871
A0A1D5RE86	NCAPH	3.72538e-19	2.79636e-18	-1.32892
F7F4S6	ZNF326	9.73006e-11	3.45575e-10	-1.32919
F6ZRA0	TYMS	1.04194e-11	4.03636e-11	-1.32982
F7GN18	GLI3	1.50899e-14	7.55123e-14	-1.33056
F7BW95	KRT7	1.49688e-17	9.74187e-17	-1.33098
F6PZN3	RIOK1	1.78315e-10	6.19421e-10	-1.33117
F6QKE0	PABPC4	6.00624e-32	1.74674e-30	-1.33173
F7GZD2	LOC701250	1.68334e-37	8.81192e-36	-1.33311
F7DQC9	PEX19	3.28511e-09	1.02098e-08	-1.33374
F7A985	DDX5	4.29763e-37	2.12063e-35	-1.33376
G7MRJ2	CSNK2B	3.34231e-20	2.79066e-19	-1.33418
A0A1D5QW91	LOC705469	2.80047e-21	2.59366e-20	-1.33482
F7GXR2	ZCCHC17	4.51618e-14	2.14412e-13	-1.33593
F7F3I2	LOC100426455	3.78431e-14	1.8095e-13	-1.33708
A0A1D5R7T7	HNRNPR	1.11008e-22	1.18697e-21	-1.33725
F6VXT4	IMPDH2	9.28778e-24	1.10064e-22	-1.33786
G7N685	DDX47	5.19838e-17	3.20966e-16	-1.33831
F7GWA9	HNRNPU	1.44952e-35	6.14515e-34	-1.33919
F6SNN4	F6SNN4	9.10822e-11	3.25023e-10	-1.33949
F7C6E1	RPL28	8.47673e-21	7.51545e-20	-1.34137
F7G3L4	HNRPH1	2.99041e-34	1.11815e-32	-1.34167
F7G0T2	MYH7B	1.55664e-12	6.53031e-12	-1.34178
F7HLH9	TBCA	4.13455e-17	2.58463e-16	-1.34287
A0A1D5QRM5	ATPIF1	5.53452e-20	4.53921e-19	-1.34298
A0A1D5RI39	SDCBP	4.2157e-09	1.29747e-08	-1.34365
F6TGA8	RPA3	0.000879759	0.00166076	-1.34517
F7B7B8	PPP4R2	2.54549e-17	1.61474e-16	-1.34576
G7MYA9	CHURC1-FNTB	1.53043e-07	4.15362e-07	-1.34619
F6PJ83	F6PJ83	8.5424e-18	5.65113e-17	-1.34648
A0A1D5RDW4	FBL	9.98071e-27	1.64164e-25	-1.34709
A0A1D5RJN2	L19	4.94141e-25	6.59585e-24	-1.34755
A0A1D5Q7R7	RPS29	5.9123e-20	4.83587e-19	-1.34805
G7N0D2	RPL8	3.43398e-24	4.20174e-23	-1.34888
F7GQV8	POLE4	3.75175e-13	1.64858e-12	-1.34987
F6XVQ7	RANGAP1	5.63375e-30	1.28955e-28	-1.35019
A0A1D5QJ12	CAVIN3	2.51892e-13	1.12492e-12	-1.35112
F6W3H8	C14H11orf58	2.80674e-26	4.35479e-25	-1.35238
F6WAX7	F6WAX7	1.59691e-18	1.14038e-17	-1.35255
A0A1D5RIA2	STMN1	1.35373e-38	8.31579e-37	-1.3528
A0A1D5QUI5	DUT	5.57957e-19	4.12135e-18	-1.35288
F6VUA9	TIMM9	2.58759e-15	1.38342e-14	-1.35333
F7CVM3	SMNDC1	7.747e-17	4.69185e-16	-1.35424
A0A1D5RFM0	A0A1D5RFM0	1.93778e-18	1.36918e-17	-1.35572
F7EG42	RALY	8.22033e-24	9.79928e-23	-1.35656
F7HAC6	HKDC1	1.0975e-16	6.53508e-16	-1.3574
A0A1D5Q6V2	SSR2	6.77009e-15	3.50438e-14	-1.35943
A0A1D5RH28	HIST1H2BO	4.61941e-23	5.14027e-22	-1.36026
A0A1D5QW32	DPYSL2	1.35577e-35	5.78848e-34	-1.36057
F7GRR5	SNRPE	2.68159e-15	1.43113e-14	-1.36094
F7H507	NUP54	3.94951e-22	3.99598e-21	-1.36105
A0A1D5QI85	SUMO2	1.63514e-19	1.28004e-18	-1.36232
F7GGJ5	NFS1	5.94462e-13	2.55984e-12	-1.36339
F7C5L8	LEO1	5.98997e-14	2.81276e-13	-1.36618
F7DWL4	RPL34	9.34753e-26	1.36583e-24	-1.36641
F6PZV7	MT1A	0.00384011	0.00670849	-1.36885
A0A1D5RCY5	TOX4	2.66762e-09	8.38155e-09	-1.36886
A0A1D5QSW6	LOC710287	2.4894e-24	3.08358e-23	-1.37012
F6PTJ8	RPS3A	4.91082e-25	6.56958e-24	-1.37042
F6XHR5	RPF1	2.29864e-22	2.38172e-21	-1.37295
F6S4N7	ATP5O	1.52809e-17	9.92354e-17	-1.37358
F7HSC9	HPCA	1.49027e-14	7.46375e-14	-1.37454
F6VJQ2	MPHOSPH10	1.59925e-09	5.1134e-09	-1.37488
F7GZ82	RPL27	1.18466e-30	2.95919e-29	-1.37506
A0A1D5QBC4	RBM3	1.40745e-24	1.79509e-23	-1.37971
F7HAP8	LOC107000818	7.73936e-26	1.14474e-24	-1.38155
F6X983	SNRPD3	1.22169e-16	7.23873e-16	-1.38237
F6ZAZ3	RPL17-C18orf32	7.09992e-26	1.05796e-24	-1.38602
F6QGA0	CYP39A1	2.82709e-11	1.04604e-10	-1.38837
F7BG13	HNRNPH2	6.51076e-15	3.37305e-14	-1.3887
F6RSH7	RPL15	3.32435e-25	4.57954e-24	-1.39058
F7APY5	CTDSPL2	4.32206e-15	2.27238e-14	-1.391
F7HDT6	HTATSF1	3.43136e-21	3.16336e-20	-1.3924
F7H615	RPL22	3.25537e-19	2.47129e-18	-1.39286
A0A1D5QJ56	A0A1D5QJ56	2.21495e-12	9.13287e-12	-1.39448
A0A1D5RDJ3	VDAC1	2.27876e-31	6.23552e-30	-1.39463
F6YK35	F6YK35	7.08066e-27	1.19399e-25	-1.39508
F7F8G8	S100A9	1.33983e-27	2.42216e-26	-1.40154
F6RJL6	RBBP4	9.11812e-22	8.93992e-21	-1.40207
F6SQI4	F6SQI4	2.81309e-17	1.77886e-16	-1.40672
F7AA98	RPS28	5.52769e-26	8.31918e-25	-1.40896
F7EKN6	XBP1	3.41165e-14	1.6339e-13	-1.40913
F6YVX1	RPS19	7.38397e-31	1.89155e-29	-1.41665
G7MEF6	SRP9	1.0447e-25	1.50457e-24	-1.41764
F7DV33	RPS8	1.98746e-28	3.89724e-27	-1.41986
I2CTU6	SZRD1	6.56855e-19	4.8047e-18	-1.42186
F6WL17	F6WL17	3.01486e-26	4.65371e-25	-1.42662
F6R318	RPL3	5.69178e-35	2.26917e-33	-1.42782
H9FYT4	SNRNP70	5.84396e-30	1.32757e-28	-1.42825
F6W9R6	GLMP	9.62309e-12	3.7399e-11	-1.42853
F6U1D0	RABEPK	5.90819e-16	3.31785e-15	-1.42902
F7GX65	F7GX65	4.23981e-29	8.92436e-28	-1.43057
F7FF24	HOMER3	2.29915e-07	6.14604e-07	-1.43147
G7MDR8	S100A13	2.28297e-25	3.19616e-24	-1.43314
A0A1D5Q8V1	RPL13A	1.47286e-39	1.031e-37	-1.43636
F7H6R7	F7H6R7	4.59214e-17	2.84997e-16	-1.43684
F7GMI3	ANKRD31	9.98758e-23	1.07559e-21	-1.44062
F6TUQ8	WDR46	2.38073e-08	6.9103e-08	-1.44225
F7A234	LOC706340	1.86389e-32	5.78381e-31	-1.44961
F7EMH2	RPL27A	9.53678e-26	1.39011e-24	-1.45141
F6W532	F6W532	7.01489e-18	4.66626e-17	-1.45317
F6PWH6	FABP12	2.05813e-16	1.19709e-15	-1.45408
A0A1D5RJ46	A0A1D5RJ46	1.11694e-25	1.60094e-24	-1.45421
A0A1D5QZA8	A0A1D5QZA8	2.24495e-24	2.79805e-23	-1.45676
A0A1D5QAG2	SF3A2	7.83059e-23	8.53988e-22	-1.46023
F7HAN9	HIST1H1E	7.49257e-33	2.42502e-31	-1.46084
F6ZHY1	F6ZHY1	2.18244e-38	1.28807e-36	-1.46416
F7HI21	RPS14	3.39903e-26	5.20666e-25	-1.46686
F6RTI0	WDR7	4.4322e-10	1.48977e-09	-1.47042
A0A1D5Q0R8	EIF3I	4.16592e-27	7.14496e-26	-1.47108
F7GXJ5	H2AFZ	4.31012e-32	1.27817e-30	-1.47203
F6YKF9	CLNS1A	5.43424e-09	1.65223e-08	-1.47264
F7C9N4	SMPD1	2.44134e-14	1.18906e-13	-1.47847
F7B0Z5	HIST2H3A	2.86539e-23	3.24241e-22	-1.47868
F6X3C0	SSBP1	3.15526e-30	7.47821e-29	-1.48423
F6Y3W7	THOC3	3.26815e-06	7.92678e-06	-1.48589
A0A1D5RL66	HIST1H2BN	8.00739e-38	4.38223e-36	-1.48846
F7AAR3	YAE1D1	8.90554e-17	5.3451e-16	-1.48847
F6PWF9	F6PWF9	7.49522e-05	0.000159326	-1.48973
F7ES75	RPL13	1.03019e-33	3.69151e-32	-1.49115
A0A1D5Q3W2	DYNLRB2	1.86592e-14	9.22235e-14	-1.49762
F6WA43	S6	1.90137e-37	9.70022e-36	-1.49899
F6QJD8	S100A8	4.41774e-38	2.53284e-36	-1.50334
F7BRD9	HIST2H2AC	4.88362e-19	3.63404e-18	-1.50641
A0A1D5QQL5	ISG15	2.17267e-28	4.23283e-27	-1.50766
F6XZK0	CDK7	9.39936e-23	1.01953e-21	-1.5113
A0A1D5RK31	RPL18	1.52541e-23	1.77629e-22	-1.51418
A0A1D5Q793	RPL36	2.81805e-19	2.15836e-18	-1.51473
F7HSJ5	HIST2H2AB	1.81839e-08	5.33206e-08	-1.51481
F7HR64	RPL37	5.72029e-29	1.1713e-27	-1.523
F6Q5Y5	F6Q5Y5	4.62227e-15	2.42387e-14	-1.52546
F7CQW3	RPL37A	6.83619e-22	6.81355e-21	-1.53372
F6VFK2	GAMT	1.45001e-10	5.07798e-10	-1.53545
F6PY57	DNAH12	6.1486e-18	4.14033e-17	-1.53891
F7BRE5	HIST3H2BB	3.21359e-21	2.96715e-20	-1.54397
F7GN53	S100A11	2.02725e-25	2.85141e-24	-1.54578
F6PTV9	MRPL58	1.93233e-16	1.12501e-15	-1.55347
F6XET9	CD63	2.3457e-31	6.38964e-30	-1.56081
F6Z9J9	YBX1	2.35434e-23	2.6894e-22	-1.60662
F7E3W2	ENO3	1.86428e-29	4.06629e-28	-1.60871
F7B979	RPL32	1.02894e-20	9.02946e-20	-1.61004
G7NER4	RPL35	2.13073e-25	2.98997e-24	-1.63245
F7C372	TEF	1.53167e-10	5.35152e-10	-1.63565
A0A1D5Q0L7	RPS24	9.12846e-33	2.92305e-31	-1.63952
F6RED9	AHSP	1.10416e-14	5.60932e-14	-1.71134
A0A1D5QSP5	UBA52	3.43271e-24	4.20174e-23	-1.72196
F6RE05	ILDR1	1.74308e-17	1.12589e-16	-1.75172
F6PMY5	ACOT13	1.56294e-27	2.80027e-26	-1.90707
A0A1D5Q6M4	PTMA	5.08517e-25	6.77272e-24	-1.91182
F6TEX8	SNRPB	5.23663e-38	2.94622e-36	-1.92423
F7ECS1	MT1E	1.21258e-33	4.26884e-32	-1.93588
H9FXQ3	PTMS	1.89802e-34	7.27776e-33	-1.97487
F7HRT9	KIF21B	3.97968e-15	2.10155e-14	-2.13072
F6ZWF5	FAU	6.7892e-31	1.76168e-29	-2.20367
F6U331	LZTS1	2.73894e-20	2.30285e-19	-2.36595

## Sheet: protein Day 28
Day28
Accession	Gene Symbol	p-value	q-value	Fold change
P68077	HBG	3.00139e-14	1.9384e-14	7.42908
F7ECG1,F7ECF1,A0A5F7ZAC9	EFL1	1.56753e-10	6.81613e-11	6.61073
F6UX47	TFRC	2.67231e-13	1.54965e-13	3.86061
F7AQM9,A0A1D5Q9V9,F7AQM3,A0A1D5Q3A8	ITSN1	5.574e-12	2.81825e-12	3.55126
F6UE13,F6UDR2,F6S434,A0A5F7ZC95	RAB3IL1	6.15823e-14	3.8405e-14	3.22456
A0A1D5Q3L5,H9Z2N4	BCAM	1.8889e-14	1.24477e-14	2.93039
F6TWU5	SERPINB2	0.0239049	0.00455273	2.81507
A0A5F7Z781	CPOX	3.20139e-12	1.6604e-12	2.66739
F6S686,F7ER93	DGLUCY	1.99181e-06	5.81026e-07	2.5934
F7G3I8	SSNA1	9.1413e-10	3.64672e-10	2.58359
A0A1D5R0G5,F7HSI7	STEAP3	7.6342e-10	3.07601e-10	2.56344
F7F1I1,A0A1D5R3Y0,A0A1D5R9I9,F6UEU0	LOC100427967	0.000614646	0.000139611	2.55021
F7GB58	TRIM58	2.91379e-09	1.10945e-09	2.50272
H9H4Y2	IGHE	0.0101044	0.002016	2.41314
A0A1D5RHS0,F6XIZ0,I0FUB7	SLC1A5	2.21509e-14	1.44564e-14	2.28718
F7EKP1,F7CAI6,A0A1D5QL39,F7EKQ9	NPL	4.90553e-14	3.09429e-14	2.26175
A0A5F7ZTW8,A0A5F7Z9I1,F7AAR3	YBX3	8.0111e-18	8.3477e-18	2.21843
A0A5F7Z8G5,A0A1D5RB03,F6SC45	PC	1.87374e-13	1.10904e-13	2.20555
A0A5F7ZL84,F7H275	EPX	9.49989e-11	4.23863e-11	2.20187
H9Z4P2	METAP2	7.45126e-06	2.0559e-06	2.18843
H9H3W3,F7F2L7	FTH1	2.32783e-15	1.73018e-15	2.18523
F7HJB2	GLRX5	9.84798e-05	2.42292e-05	2.11908
A0A5F7ZB27,A0A1D5QBL6,H9FY72	RRM1	7.82482e-06	2.15458e-06	2.10859
F7H3R9,F6WQY7,F6WJE1,F7H3R5	EPN2	5.29919e-06	1.48413e-06	2.10834
F6ZWF5	FAU	0.00226655	0.00048569	2.0898
A0A5F8ARB9	UFM1	3.22113e-06	9.20499e-07	2.08898
F7HHP5,A0A1D5R886	PLEKHA4	2.15174e-11	1.02558e-11	2.08333
A0A5F7ZT58,F7FEI1,A0A5F8ALR4	ISCA1	5.58388e-13	3.1061e-13	2.08161
A0A5F8ATZ7,F7HB02	EIF2B2	9.48136e-10	3.77832e-10	2.06974
F7H1M2,F6S1V0,H9EVM1	BNIP3L	5.40252e-12	2.73713e-12	2.06652
A0A1D5RK37,F7EKU1	NCAPG	5.2413e-11	2.40786e-11	2.01872
A0A5F8A6I3,F6UMX8	FOXO3	1.14742e-17	1.16862e-17	1.99277
F7CXX5	LOC100425237	9.40648e-05	2.31966e-05	1.98963
A0A1D5QY24,F6ZN86	SIGLEC11	3.00984e-16	2.52175e-16	1.98926
I0FTL1	SLC12A9	1.48025e-05	3.96368e-06	1.98565
F6PZI2,A0A5F7ZH50,A0A5F7ZRH4,A0A5F8AN71	LAMA4	0.033248	0.00621052	1.95657
F7HDP3	RPS12	3.37422e-07	1.05215e-07	1.9425
F6QKE0,H9YYJ9	PABPC4	8.61085e-11	3.85932e-11	1.91962
F6PTB1	LOC705310	6.63052e-11	3.01258e-11	1.91337
A0A5F8AIR2,F7G566,A0A5F8A4T8,F7GGU5,A0A5F8AH96,F7GGU0	EIF2B3	1.23934e-10	5.44959e-11	1.90983
A0A1D5RBA5,A0A1D5R2L9,A0A1D5RKS4,H9ETN9,H9ETN8,A0A1D5QUM8	ACSL6	0.000141701	3.42959e-05	1.89109
F6W3I7,A0A1D5RIX9,A0A1D5R478	SCUBE1	6.33913e-08	2.11352e-08	1.85004
F6ZAZ3,F7CL39,F7CL30	RPL17	2.64688e-10	1.12146e-10	1.8281
F6ZKY9,A0A1D5R8B8,A0A1D5Q3T5,H9ERE1	FECH	5.69954e-18	6.07951e-18	1.81556
F7H9A7,F7H9A5,H9ERK5	EIF2B4	4.59822e-12	2.34722e-12	1.8075
F7FK26,A0A1D5RE86,F7A9W2,A0A5F8A686	NCAPH	1.47019e-07	4.73004e-08	1.8057
A0A1D5QQJ9,F7G5Q7,A0A5F7Z9S4,A0A1D5Q1N5	RNF213	1.6945e-08	5.99767e-09	1.79909
P59822,F6ZL12,A0A5F7ZKD4,A0A1I7Q486	IL1RAP	3.59973e-06	1.02378e-06	1.7986
F7HRU2	EIF2B5	2.57025e-07	8.09081e-08	1.78803
A0A1D5QA34,F6TX43,F6X9Z9	LARP1	0.00775532	0.00157027	1.78228
A0A1D5Q4H5	MRPS17	6.39511e-09	2.35077e-09	1.7715
I2CTS0	TCEB2	1.42808e-07	4.60251e-08	1.7633
F7HSJ5	HIST2H2AB	0.00305499	0.000645072	1.70003
A0A1D5QFA7,F7FAJ8,A0A5F8ALU8,A0A1D5QVL7,F6Z0R5	HP	5.01227e-08	1.6851e-08	1.69059
F6ZY62,A0A1D5RCB5	NCAPD2	5.2892e-08	1.775e-08	1.68588
A0A1D5QEH0	SERBP1	1.05866e-08	3.81333e-09	1.68418
F6RTN0,F6RSL8	MTCH1	1.12958e-06	3.36299e-07	1.68234
A0A5F7ZPN9,F7GRR5	SNRPE	0.000564714	0.000128805	1.65597
H9Z143,F7CXP2	MKRN1	2.8384e-10	1.19749e-10	1.63022
F7CPP8,I2CV23	RANBP10	3.24098e-09	1.22935e-09	1.62529
A0A1D5RDW0,A0A5F7ZKB5,H9H493,A0A5F8A6P8,A0A1D5Q260,H9H407,A0A1D5QDZ9,A0A1D5RCB1	LOC106995452	2.21536e-12	1.16854e-12	1.62328
F6YVF6,A0A5K1U6E5,A0A5F7ZDV9,A0A5F7ZZ12,H9FS83	CCNDBP1	1.39657e-07	4.50976e-08	1.59884
F6Z735,A0A5F8A1L8	LOC697943	5.78149e-07	1.76614e-07	1.58209
F6V1Z5,A0A1D5Q1V6,A0A5F7ZNJ7,F7FMQ7,F6YXR8	FARSA	1.24358e-08	4.45246e-09	1.57631
I0FSZ3,F7CY18,F7CY03	BSDC1	4.16036e-10	1.72489e-10	1.57234
A0A1D5QH43	COA7	9.80225e-13	5.36438e-13	1.57201
A0A1D5Q1B3	EXOSC3	0.00265374	0.000563546	1.56901
F7GNP4,F7BH01,F7BGZ1	TMCC2	2.4652e-06	7.12551e-07	1.56415
A0A1D5Q7E7,A0A1D5Q6H3,F6UCC5	EIF3H	1.27994e-08	4.57387e-09	1.55708
F7HRZ0	ZC3HAV1	2.45348e-07	7.74454e-08	1.53532
F7AGG4,F7AGH5,F7GI19,I0FIR3,I0FIR4	FMR1	1.49165e-05	3.99347e-06	1.53262
F7F130,A0A1D5RAI5	AIMP2	1.10796e-15	8.60012e-16	1.52925
G7MYL2	ZFYVE1	4.25833e-11	1.97457e-11	1.52338
A0A5F8AK51,F6SY31,G7NQG9	LOC705696	4.00414e-11	1.86018e-11	1.51125
F7CNK6,A0A5F8ARF6,A0A1D5R8I1	LGALS3BP	1.44162e-07	4.64114e-08	1.50783
A0A1D5Q1Z9,F7EXY4,A0A1D5RA49,F7A267	CD8B	3.06363e-05	7.93365e-06	1.50025
F6YVX1,A0A1D5QAF4,A0A5F7ZE15,A0A5F8A9L5	RPS19	1.22318e-10	5.38331e-11	1.49819
Q5TM54	TRIM10	7.79275e-11	3.51169e-11	1.47829
G7MRK4	VARS1	6.44703e-09	2.36869e-09	1.46928
F6V8J7,A0A5F8AJV7,A0A1D5QGK9,H9EN38,A0A1D5QY11,A0A1D5Q324,A0A1D5QZ15,A0A5F7ZJD1,H9EN37	ARMC8	7.41701e-09	2.70968e-09	1.46861
F7DHQ1	CRP	0.00178036	0.000386121	1.4563
F6YPD4,A0A5F7ZSA1,G7MYT7	YLPM1	0.00589535	0.00120648	1.43917
H9FTY1,A0A5F8AMY0	IFIT1	0.00585087	0.0011977	1.4293
F7HE98	EIF3G	5.44313e-08	1.82542e-08	1.41338
F6Y9K8,F6Y9Q0	EIF3E	5.53621e-11	2.53786e-11	1.41188
G7MGP2	UROD	0.000314242	7.35671e-05	1.39896
A0A5F8AFU6,A0A5F8A4C2,A0A5F7ZWD2,F7GRZ0,G7N4K7	ZNFX1	1.50665e-06	4.43852e-07	1.39183
A0A5F7Z7Y3,F7DQC9,H9FV30,A0A1D5QAC0,A0A1D5Q9K3	DCAF8	1.78598e-08	6.29897e-09	1.385
A0A5F7ZTP8,A0A5F7ZVD6,F7ERY4,A0A5K1UNT4,A0A5F8A239	UROS	1.01711e-06	3.04029e-07	1.37771
F6RZP3,G7NNV5,A0A1D5RGX9,A0A1D5QIP3	EPN1	5.60969e-08	1.87873e-08	1.37432
A0A5K1UMW3,A0A5F7Z9U8	XPNPEP3	7.62842e-12	3.80526e-12	1.37332
H9G180	EIF3I	9.96815e-10	3.96488e-10	1.36985
A0A5F8AEK0,A0A5F7ZW72,F7CAM5	GLUL	4.84516e-12	2.46566e-12	1.36605
F7APA3,F6WU61	XRN1	0.0272154	0.00514273	1.35855
F7H6E3	LRRC25	2.63353e-05	6.87851e-06	1.35683
A0A5F8A9E3,F6UHI1	FBLN2	1.96894e-11	9.42962e-12	1.35524
I2CT61	METTL7B	4.01138e-05	1.02788e-05	1.35466
F6W1M5	GABARAPL2	1.23426e-11	6.02356e-12	1.35261
F7FHF0,F7FHG0,F7FHG6,H9Z8F4	UBAC2	0.000132188	3.20977e-05	1.34849
A0A5F7ZXH6,H9YV89,F7BX51,F7FN14	DCAF11	3.07209e-07	9.60351e-08	1.34479
O46533,F7G6N3	RNASE6	3.1527e-05	8.15296e-06	1.34413
A0A1D5QXA1,F7GP03	AMFR	2.00187e-07	6.37171e-08	1.34204
A0A5F8AGL6,F6RP85,F6RP77	EIF3B	2.74247e-06	7.89017e-07	1.34147
F6WMD2	OLR1	1.82845e-05	4.84894e-06	1.33576
F6Z2V5,F6W6G4,A0A5F7ZMB8,A0A1D5Q7Y5,F6Z2U6,A0A1D5Q354,A0A5F7ZVU5,H9FP30	PNPLA6	9.40681e-06	2.56879e-06	1.33541
A0A5F8A1P9,A0A5F7ZYW7,F7BGE6,A0A5F7ZD93	OAT	3.52689e-06	1.00427e-06	1.33068
A0A5F7ZUW1,A0A5F8AP81,A0A1D5QP22,F6TH75	LPIN2	5.54148e-05	1.39948e-05	1.32943
A0A1D5RER2	MKI67	3.62409e-08	1.23628e-08	1.3274
F6V6M4	EIF3F	1.04482e-10	4.63671e-11	1.32356
F6ZXX7	ATP5IF1	1.69428e-10	7.32449e-11	1.32347
F6T8Z7	SCIN	7.01705e-10	2.84119e-10	1.32023
P33617,Q5TM81	Mamu-F	0.0105459	0.00209818	1.31475
F7GY51,A0A1D5RIE4	ALAD	3.58288e-05	9.23334e-06	1.31283
F7A164,F7A0I0	TIMM23	4.95105e-08	1.66527e-08	1.31175
F6U0C8,F6SEN6	SERPINA1	5.64449e-13	3.13629e-13	1.30967
A0A5F8A5F7,A0A5K1U1T6,A0A1D5QWY4,F7GJ40	CPT1A	4.93176e-16	4.03212e-16	1.30676
F6W5A7	MMP9	6.73587e-05	1.68595e-05	1.30568
A0A5F8AKF6,F6WU46,F6WU36,F6WU54,F6Z0I4	PPOX	1.49477e-09	5.8363e-10	1.30127
F6WWU4,F6WWS6,G7NPF4,A0A1D5RJ02	KLHL36	7.01326e-05	1.75096e-05	1.30069
P30201	LYZ	1.72127e-17	1.71092e-17	1.30006
A0A5F8A8E3,F6WUX9	VNN1	4.15725e-07	1.28473e-07	1.2989
A0A1D5Q861,F7H3R4,F7FYV7,F7FYW1,F7FYV3	YME1L1	6.49187e-11	2.95478e-11	1.28931
F6SL92	SERPINA3	2.33949e-20	3.60741e-20	1.289
A0A5F8A585,A0A5F8ASX3,F7GSB8	SQSTM1	1.28032e-06	3.79581e-07	1.28745
A0A5F7ZS71,A0A5F7ZYV3,A0A5F7ZPR4,F7C5T5,F7C5R1,A0A5F7ZQ13	VCAN	3.44494e-13	1.96552e-13	1.28742
H9FUI5	MCM7	2.07952e-08	7.28761e-09	1.28258
F6XGZ8,A0A1D5QYW8	EIF3K	3.4694e-10	1.44891e-10	1.28172
A0A5F8A919,F7CSA1,A0A5F8A978,F7DCZ2	THEM4	2.43006e-13	1.41579e-13	1.28129
A0A1D5QVQ8,A0A1D5QXB0,A0A1D5R0B2,A0A1D5QF92,H9EMK7	LRP1	3.45103e-09	1.30333e-09	1.28055
F6VYR4,F6ZZW1	FETUB	0.0116397	0.00230195	1.27365
A0A5F7ZHY3,F7H5Z2,H9G092,A0A5F7ZK83,F6VU89,A0A5F8AAQ3,A0A5F8ARS8	TRIM25	5.04156e-08	1.69457e-08	1.26611
F6QJD8	S100A8	9.21611e-06	2.5181e-06	1.26059
F6WKS9,F6WKX3,F6U3K9,F6WKS2	EIF2A	3.70822e-07	1.15267e-07	1.26038
F7DAU3,A0A5F7ZMR8,A0A1D5Q5F6	CD163	3.06713e-12	1.59521e-12	1.25255
A0A1D5QP14,A0A1D5QF90	TNFRSF10B	0.00127289	0.00028031	1.25147
I2CTN1,A0A1D5QZT2	RPS4Y1	2.76473e-05	7.20096e-06	-1.25138
F6U5E9,F6YXH7	TNPO2	3.36655e-06	9.60211e-07	-1.25154
F6Y0P8,F6RKN5,A0A1D5RFV7,A0A1D5QFU7	UBE3A	2.189e-06	6.35557e-07	-1.25225
F7AV45,F6U6B5	RPSA	5.17231e-05	1.30958e-05	-1.25256
A0A1D5RFS1,F6VGQ4,F6VGP5,F6VGN9	CSDE1	0.000169554	4.0706e-05	-1.25548
F7HPX7,A0A1D5QQH2	KEL	0.226127	0.0377006	-1.2628
F7FG14	RPS4X	2.2315e-08	7.77992e-09	-1.26456
A0A5F8A8N6,F7GTX5,A0A1D5Q0L7,F7GV47	RPS24	0.00652857	0.00133057	-1.26508
H9FXM3	MAVS	1.89458e-07	6.04706e-08	-1.26535
F7GWF9,A0A5F7ZSR6,G7NJ13,A0A5F8APK7,A0A5F8A4C8	COPS3	0.000315039	7.37303e-05	-1.26771
A0A1D5RIL1,I0FHG3,H9YVR7	HNRNPAB	0.000511453	0.000117138	-1.27245
F7GMT7,F6TMV9	PYCR1	0.000252794	5.96791e-05	-1.27392
I2CYS6	RPL35A	1.20008e-06	3.56645e-07	-1.27862
F6TY05,A0A5F8AM25,F6TY46,A0A5F8AMH8,A0A5F8AQJ6,A0A5F7ZUI0,F6TY23	ADGRE5	1.70082e-06	4.98389e-07	-1.27902
F6XG22	YIF1B	5.48581e-06	1.53351e-06	-1.28223
H9Z3G7	MRPS25	0.00255809	0.000544321	-1.28443
F7GZD6	DNAJC1	0.041964	0.00775082	-1.28459
F7HSU5,G7NCY5	FOXRED1	0.00130233	0.000286244	-1.28664
F6ZD63	PCNA	4.34832e-06	1.22776e-06	-1.28868
I2CWE4	KCTD12	9.95221e-08	3.25399e-08	-1.29006
F7HBZ3,G7NHG5	LRRC59	8.42571e-24	2.3611e-23	-1.29078
G7NGF5,F6YSE6	RPL31	4.88017e-05	1.23877e-05	-1.29246
F7AM94	RPS21	1.8936e-09	7.31293e-10	-1.29782
A0A1D5QVS1	ITGAM	1.0781e-10	4.7773e-11	-1.29957
F7GNJ4,A0A1D5R3A4,A0A1D5Q902,H9FYW1	SRP72	3.43031e-11	1.60361e-11	-1.30006
F7CGI1	MRPS9	2.0149e-08	7.07115e-09	-1.30085
F6UNP1,A0A1D5RJF1	TMEM164	7.1032e-15	4.93213e-15	-1.30321
F6QZY6,A0A5F8ALN4,A0A1D5QED6,F7ERP4	GMPPA	3.43291e-06	9.78389e-07	-1.30793
A0A5F7Z823,A0A5F7ZDR6,G7MJG2	SLC33A1	1.15666e-10	5.10868e-11	-1.30824
F7BAA9	MPO	1.20874e-07	3.92109e-08	-1.30915
A0A1D5RC46,A0A5F8AKD7,F7HRI6,F6WUC8,F7HRI5,H9EUB5	PXN	7.05409e-09	2.58089e-09	-1.31438
A0A5F8ARL5,A0A5K1VEJ0,F7EFW1	ENTPD1	0.000257084	6.06244e-05	-1.31649
A0A1D5QFH1,F6ZP20,A0A1D5Q6Z1	LDAH	4.68322e-10	1.92983e-10	-1.31992
F6QZS9	DYNLT1	0.00486239	0.00100489	-1.32131
F6U9P8,A0A5F8AAG4	BMP2K	5.00535e-05	1.26968e-05	-1.32461
A0A5F7ZU11,F6XCE6	HPSE	6.85005e-19	8.28016e-19	-1.32539
A0A1D5RL68,A0A1D5RFW0	TMEM184C	0.0831837	0.0147829	-1.32549
A0A5F8AII6,A0A5F8AP55,A0A5F7ZGN3,F7DHR8,A0A5F8ADS4	TF	2.39296e-05	6.28215e-06	-1.32557
H9YVU9	TMCO1	2.40609e-12	1.26467e-12	-1.32855
F6VM49	PLP2	5.60826e-13	3.11733e-13	-1.33059
A0A5F8AKA2,H9FSK0	HECTD1	2.25325e-06	6.53268e-07	-1.33366
F7GGP7	SRP68	9.29331e-05	2.29404e-05	-1.33511
A0A1D5QZV5,F7GZY5,A0A1D5QUA8	QARS1	3.1197e-09	1.18512e-09	-1.33525
A0A5F7ZAF8	TRIM38	0.0242955	0.00462299	-1.33575
F7H503,A0A1D5QCN9	SCARB2	1.59449e-10	6.92731e-11	-1.3378
A0A5F8AG58,A0A5F8A6D9,A0A5F8APP1,F7CXT6	NIBAN1	7.04321e-05	1.75785e-05	-1.3414
A0A5F7ZA04,H9EQ05	DNAJB4	1.41423e-07	4.56185e-08	-1.34256
F7D3T7	OSTF1	0.000224606	5.32612e-05	-1.34337
G7MX33	PSMB5	0.0158185	0.00307645	-1.34535
F7FPB6,F6U4K6,H9FPD9	SEC63	4.29686e-10	1.77842e-10	-1.34786
F6PM12,A0A5F8AQI6,A0A5F7ZIV4,A0A5F7ZT44,A0A5F7ZHZ5,A0A5F8AGD4,A0A5F8AJP7,A0A5F7ZA15	VWA8	1.315e-10	5.77202e-11	-1.35437
F7HNZ0	RPS5	1.98965e-08	6.98749e-09	-1.35473
F7D5M6	UBE2O	9.17513e-06	2.50736e-06	-1.35739
A0A1D5QPB4,F7HPY4	LAMB1	2.82632e-09	1.07835e-09	-1.35985
F6UI32,A0A5F7ZRH2,A0A5F7ZGX7,A0A5F7ZQW6,A0A5F7ZE43,F6UHL5,A0A5F7ZL05,A0A5F7ZSS0	ARRB2	0.000226338	5.36461e-05	-1.36111
F6RFQ2,A0A1D5Q3C2,A0A5F7Z965,F6RFN9	USP9X	1.70657e-08	6.03607e-09	-1.3615
A0A5F8AHH1,F7BA66,A0A1D5QXE7;F7GP60	LOC697008,LOC697008,LOC697008;PYCR2	3.81035e-08	1.29803e-08	-1.36885
F6TVI0,F7HI21	RPS14	3.39243e-08	1.16071e-08	-1.37059
A0A5F7ZDQ1,H9Z4J0	NUDC	9.54146e-11	4.2559e-11	-1.37087
A0A5F8ARQ3,A0A5F7ZBW1,A0A1D5R8K7,A0A5F7Z9B4,A0A5F8AUP4,A0A5F8AEA6,A0A5F8AJ32,A0A1D5R2D2,F7E6Q3,A0A1D5QMF9	MYCBP2	2.1144e-09	8.13187e-10	-1.37233
F6QVM3,A0A5F8AF85	WARS	2.69671e-10	1.14094e-10	-1.37638
F7BGG3,A0A1D5QJU3	GLA	2.30546e-10	9.8352e-11	-1.37678
A0A1D5Q7F9	SLFN14	8.39419e-11	3.76562e-11	-1.3787
F7DC09,F7E6R8	RPL7	3.49352e-08	1.19393e-08	-1.38109
F7CTK0	ETF1	2.42268e-07	7.65055e-08	-1.38713
A0A5F7ZTI1,A0A5F7Z808,F7DNP3,A0A5F8A6V9,F6TNV9,A0A1D5QF45	PZP	6.33812e-11	2.88944e-11	-1.39343
A0A1D5RB75,A0A1D5QIL3,A0A5F8A263,A0A1D5RDC6	GSTZ1	1.36483e-11	6.64116e-12	-1.39974
A0A1D5RGZ3,A0A1D5QI24	CASP7	0.000572456	0.000130466	-1.4008
A0A1D5RFT5,A0A5F8A5U4,F7ED88,H9FXZ9	RARS1	1.4859e-10	6.47634e-11	-1.40422
F7A4G3	SIGLEC9	8.94266e-05	2.21151e-05	-1.40742
F7G4N1	TRIP13	3.29713e-12	1.70826e-12	-1.4101
A0A1D5QNV1,F6RKZ7	FDXR	1.37246e-12	7.37795e-13	-1.411
A0A5F7ZF10,A0A5F8ANA7,F7C1I7,I2CUC3,F6TAU8,F7C1H4	RTN3	1.27178e-15	9.76982e-16	-1.41111
F7BXQ4,I2CW27	EIF3J	0.000928494	0.000206857	-1.41218
A0A5F7ZV15	MZT1	1.68131e-05	4.47869e-06	-1.41231
F7H1R6,H9EQB9	IPO7	9.59172e-08	3.14026e-08	-1.4125
F6T2U4,H9FXF7	PSMD1	5.2136e-10	2.13538e-10	-1.41871
F6UQB6	HEBP1	6.24916e-05	1.56809e-05	-1.42011
B3Y6B8	CD14	1.75082e-07	5.60503e-08	-1.4204
A0A5F7ZE90,H9EV14	GAS2L1	4.21278e-07	1.30054e-07	-1.42432
H9FV62	RPS27L	2.50945e-05	6.56942e-06	-1.4282
A0A5F7ZLV7,F6R2X0,A0A1D5QLU7,F6R301,A0A1D5R252	EXPH5	0.304415	0.0495591	-1.43385
F6Y0V7,I0FRN0	LAMP1	1.25637e-12	6.79314e-13	-1.43423
A0A5F7ZF72,A0A5F7ZMM0,F7H4B4,H9FVP9	ZFR	0.000463007	0.00010655	-1.43845
A0A5F7ZL57,F6TD22,F6TD45,H9ESN1	ETFDH	1.41776e-12	7.61599e-13	-1.43879
A0A1D5R5U7,F7EKG6,F7H483	ACADM	1.54412e-26	7.20267e-26	-1.44195
A0A5F8A5C4,A0A5F8AIF2,F7H1W6,F7FS71,A0A5F8AUV0	UBR4	2.42397e-05	6.36131e-06	-1.44347
A0A1D5QX81,F7HML3	EEF1G	7.36947e-12	3.6835e-12	-1.44376
A0A1D5QQL5	ISG15	0.015662	0.0030476	-1.44408
A0A1D5Q5M3,F7HCR8	NCF2	4.35627e-06	1.22977e-06	-1.44447
F6TPN3,G7NGM7,A0A5F7ZSA9,A0A5F7ZZ29	TMEM104	0.000105371	2.58434e-05	-1.44448
Q5TM25	AIF1	1.54943e-09	6.03862e-10	-1.44481
A0A5F8A9Q2,A0A1D5Q6E7,A0A5F7ZCE9,F7EJS2	ELOA	0.000877401	0.000195855	-1.44895
G7NFD0	GBA2	8.36268e-06	2.29503e-06	-1.45046
A0A5F7ZCN5,A0A1D5RKU5,A0A1D5Q056,F6Q5A4,A0A1D5RCF9,G7MVZ5,F7BYA7,A0A5F8ASA2,A0A5F7ZLC9	VPS33B	0.000692491	0.000156291	-1.45352
A0A1D5QCQ7	MCFD2	0.00184141	0.000398663	-1.4548
E5FGE3	NHEJ1	0.0505501	0.00924175	-1.45814
H9FNK5	HRSP12	3.27662e-09	1.2422e-09	-1.45873
A0A5F8ADC2,F7BYU7,F7BYT9,A0A5F7ZNI1,A0A5F8A0I2,A0A5F7ZNM2,A0A5F7ZZE7,F7BYW7,A0A5F7ZN13	ARHGEF2	2.62408e-07	8.25155e-08	-1.46302
I0FNJ1	NPC2	4.37969e-09	1.63949e-09	-1.46349
F6WVB2	LAMC1	2.48672e-10	1.05661e-10	-1.46514
A0A5F8AIP2,A0A5F7YR70,F6RA11	RETREG2	7.82777e-06	2.15499e-06	-1.46649
F6VF69	FAM78A	0.0508356	0.00929052	-1.47326
A0A5F7ZNF8,F7CIY2,A0A5F8A4R1,F7CHX2,F7CHX7,A0A5F8A5F9,F7CIE2,A0A5F7ZM26	GAK	2.41811e-06	6.99212e-07	-1.47808
F6YNA9,B0F4M8	TRIM22	0.00429322	0.00089272	-1.47853
F7F9A6,F7F9B9	IGF2BP2	1.25714e-09	4.94611e-10	-1.47861
F6S9Y4,A0A1D5Q2F9	CUL4A	9.55138e-07	2.8631e-07	-1.47962
A0A1D5RHV2,A0A5F8A6A7,G7NGU5	PSMD11	9.82873e-09	3.54893e-09	-1.4813
H9ELV1	CAPRIN1	3.95478e-05	1.01478e-05	-1.48758
F6TC57	PLBD1	2.1141e-08	7.39486e-09	-1.48795
F6S2T2	HDHD5	2.09953e-07	6.67116e-08	-1.49646
A0A5F8AIW2,F6UGF5,A0A1D5R2I0,F6UGG4,H9ZCT1	SSR1	5.99919e-07	1.83001e-07	-1.5008
F7B9J4	GCA	0.000268309	6.31814e-05	-1.50726
F6PLF0,A0A5F7ZHU7,A0A1D5R8V9	CAT	8.28705e-07	2.49618e-07	-1.5124
F6W8V5,H9FRU7	FAM120A	3.633e-14	2.32612e-14	-1.51321
A0A5F8ANX3,F7HN31,A0A5F7ZFU7	EDC4	2.82467e-05	7.34295e-06	-1.51407
A0A5F7ZW51,F6QYT7	PTTG1IP	0.0220011	0.00420737	-1.51569
F7H2D5,F6QDF0,A0A5F7Z8P0,F7HMF5,F7HME5,A0A1D5QPA2,A0A5F7ZTN3	PCBP2	4.50039e-09	1.68171e-09	-1.51621
F6SDI5	RPL23	0.00440714	0.000915131	-1.51688
F6TWT7	SERPINB10	0.000421701	9.74667e-05	-1.51908
A0A5F8ARQ9	NCEH1	2.31167e-06	6.69215e-07	-1.52693
F7EIY0,A0A1D5QJA3	PSMB3	4.42345e-09	1.65439e-09	-1.52809
F7H6U8	PBRM1	0.00359932	0.000755058	-1.5302
I0FGN5	EEF1B2	3.35684e-09	1.26937e-09	-1.53025
F7BXH4	TPP1	1.28262e-05	3.45499e-06	-1.532
F6WZM7,I0FRN2,A0A5F7ZEB3,A0A5F8AHY2	STMN1	1.27326e-06	3.77638e-07	-1.53759
F6RDI1,A0A5F8ADV3,A0A5F8AS23	IGF2R	5.0087e-07	1.53732e-07	-1.5385
F7DAW8,A0A1D5R4W9	MRPL38	1.08309e-08	3.89755e-09	-1.53952
F6Y6R2	BOLA3	4.23974e-08	1.43838e-08	-1.54087
F7FXH1,A0A1D5QHA7,H9FRK3	ABCF1	0.000126673	3.08139e-05	-1.54278
G7NA92	PCBP1	4.40098e-10	1.81756e-10	-1.54324
A0A5F7Z7H5,F7H3F1,F7H3E9	CTSC	0.000473465	0.000108839	-1.54501
F6Z4T0	MRPS28	5.12848e-05	1.29959e-05	-1.54509
F7ENV5,A0A5F7ZBU8,F6S025,A0A1D5R5Z4,A0A5F8AUN0,A0A1D5QBG5	CCT4	2.54586e-07	8.02228e-08	-1.54554
H9FZ07,A0A1D5Q0S5,A0A1D5QFW3,A0A1D5RIG0	TARS1	2.16996e-05	5.71285e-06	-1.54645
F6S9D7,F6S9C1	MRRF	1.31797e-09	5.17178e-10	-1.54654
H9ZBZ0,F7B9S6,A0A5F8AQL8	SCPEP1	0.000162932	3.92049e-05	-1.55043
A0A1D5R4I7,A0A1D5Q772,F7E407,A0A1D5RJ38,A0A1D5QA29,H9ESB4,A0A1D5R7S2	LSM14A	6.21098e-07	1.89229e-07	-1.55385
A0A1D5R6M9,A0A5F8ANF0,A0A5F7ZM40	LOC717978	0.000403575	9.34515e-05	-1.55427
F7H7G9	ORM1	0.000254751	6.01029e-05	-1.55456
A0A5F8A121,F6QLA6	HACD4	2.74435e-16	2.30973e-16	-1.55476
F6XE81,A0A1D5Q7W7	COPS4	2.2549e-07	7.14045e-08	-1.55488
P00002	CYCS	6.86559e-09	2.51625e-09	-1.55618
F7FHJ8,F7FHJ3,F7FHI8,A0A5F8A3F2,A0A1D5R4C7	AP1B1	2.3434e-13	1.36744e-13	-1.55924
A0A5F7ZJV5,F7AA22,I0FTR6	CALCOCO1	0.00635701	0.00129703	-1.56098
F7G761	VPS18	2.69079e-07	8.44705e-08	-1.56356
F7HPL9,A0A1D5QCK7,A0A1D5R1T9,H9EXI3,A0A1D5RBY0,A0A5F8AQI3,F7HTT2,A0A1D5R736	CALCOCO2	2.86768e-08	9.85246e-09	-1.57557
A0A1D5R0U6	ATAD1	4.25277e-06	1.20215e-06	-1.57834
F7GPS2,A0A5F8AJ68,A0A5F7ZGW3,F7GPR7,A0A5F8AM76,A0A5F7ZID0,I0FH97,F7GPR3	EMILIN1	6.89258e-10	2.79459e-10	-1.57947
A0A1D5Q0C8,A0A1D5QQI4,F7F9L6	AARS1	4.99194e-11	2.30112e-11	-1.58027
Q53CF8	COX5A	8.48374e-06	2.32697e-06	-1.58394
F6REI7,F6REH0,A0A1D5RI77	RUSF1	0.00925846	0.00185693	-1.58888
F7GLL9,A0A5F7ZYE3,A0A5F8AK39,A0A5F7ZTU3,F7GLL4	LOC716161	1.86372e-07	5.95367e-08	-1.59035
F7H0I4,F7H0I6,F7GFM2	PSMD6	0.000170577	4.09384e-05	-1.59694
A0A5F8AAD6,H9FTU4	HSPA9	5.21929e-16	4.24621e-16	-1.59924
A0A5F7ZLJ1,F7F948	DNAJC5	0.00257193	0.00054711	-1.59963
A0A1D5Q793	RPL36	0.00156627	0.000341132	-1.59983
F6USB4,A0A1D5RET1,F6RZE6,A0A5F8A731,A0A5F8A396,F6USH7;A0A5K1TZ33	ACAD10,ACAD10,ACAD10,ACAD10,ACAD10,ACAD10;ALDH2	8.43073e-08	2.78281e-08	-1.6004
F7H098,A0A1D5QCX9	CD177	0.00323656	0.000682057	-1.60678
F7HSU8,F6ZRH2	SRPRA	0.00408201	0.000850943	-1.60744
F7DLV0	PAXBP1	0.158274	0.0270516	-1.6101
F6Y883,G7NAG1	MRPL19	7.435e-08	2.46289e-08	-1.61649
F6SPA5,F6SP98,F6ZK96,H9FVN3,A0A5F7ZZJ2	ATP6V1H	5.43351e-12	2.75189e-12	-1.6229
F7EUC5	TRMT10C	1.43426e-08	5.10815e-09	-1.62291
F7FRJ3,A0A1D5RGU1,A0A1D5RFU0,A0A1D5RJS1	HADHB	2.84897e-29	2.16289e-28	-1.62357
F7EDH4,I0FGK4,A0A5F8AAV6,A0A5F7ZI83	NAA15	0.000194862	4.64969e-05	-1.62406
F7GRY2	C9	1.27796e-05	3.44368e-06	-1.62564
H9FPW6	CHMP4B	1.50935e-05	4.03651e-06	-1.6354
F6WSG1	CETP	0.00305592	0.000645177	-1.6355
F7F6W4,H9EP38	PPA1	8.68301e-06	2.37856e-06	-1.63593
F7CGG5	CFP	0.00176233	0.000382377	-1.63704
F6TPK1	CCDC9B	1.66668e-06	4.88962e-07	-1.63906
A0A5F8ALU5,A0A5F7ZVY2,G7NMB2	APOC2	6.80975e-05	1.70416e-05	-1.63976
F6PM99,A0A5F8AG68	RUNX3	0.0022152	0.00047537	-1.6419
G7MGB6	CTPS1	0.0160713	0.00312194	-1.64312
A0A5F8AN10,F7HDE5	SCYL2	6.37933e-09	2.34671e-09	-1.64619
F6W941,F6W932	SLC3A2	4.01332e-09	1.50689e-09	-1.64776
F7GSM9,A0A1D5R6Z3,F7GSN2,A0A5F8ALX5,A0A5F8AHV2	ADAM22	0.0111746	0.00221644	-1.64871
F7HL31,F6UDS1	TMEM11	6.00204e-08	2.00607e-08	-1.65063
Q861Q8,A0A5F7ZL36,A0A5F8A3K7	OPTN	0.000369027	8.58256e-05	-1.65243
F6TSW8,G7MX82	GATM	4.62828e-08	1.56197e-08	-1.6533
A0A1D5Q2U8,A0A1D5QQZ5,F7HCV3	GOSR1	0.000146757	3.54791e-05	-1.65349
H9H398	PGLYRP1	0.0249594	0.00474083	-1.65706
A0A5F8ACB9,F6UFI7	PSMD3	0.000208407	4.95541e-05	-1.65909
F7BXG6,A0A1D5R076,A0A1D5QG66,H9ERL2,A0A5F8A9Q1	NAP1L4	1.06012e-06	3.16569e-07	-1.66085
F6ZE94,F6ZDI5	MPDU1	1.50008e-08	5.33107e-09	-1.66301
A0A1D5QM19	METAP1	2.3323e-08	8.09909e-09	-1.66531
A0A5F8AFT8,A0A5F7ZDT7,F7GKW0	ZCCHC8	0.0136529	0.00267555	-1.66608
A0A5F7ZM17,A0A1D5RDK8,A0A5F7ZMF6,A0A5F7ZWU4,F6UCD5,F7GUA1	SLC25A43	5.32049e-11	2.44198e-11	-1.66968
F6V4S7,F7HF22,A0A5F7ZP42	AGPAT1	3.8604e-08	1.31448e-08	-1.67346
F6SPY0,F6SPV7	GSTO1	0.000241532	5.71383e-05	-1.67358
F6ZDY1,A0A5F8AL78,F6ZDZ8,F6ZDX2,A0A5F8A6T9,H9Z063,F6ZDW3,A0A1D5QRB0,F6ZDY9	CD44	1.13404e-08	4.07497e-09	-1.68273
H9FXE8	PSMC2	0.000125573	3.05614e-05	-1.68314
H9H2P7	LOC721200	2.27196e-06	6.58231e-07	-1.68394
A0A1D5Q4B1,F6V8C0	ANP32B	3.5907e-05	9.25027e-06	-1.68463
A0A5F8A4I9,A0A5F8AI68,F7HD06,A0A5F7ZSQ4	CYP27A1	1.39981e-05	3.75369e-06	-1.68796
F7HT29,F7DRL6,F7HT30	PHGDH	6.93871e-05	1.7338e-05	-1.69757
F6UNR7,F6UNS8,F6Y7G6	HTRA2	9.12702e-09	3.30679e-09	-1.69774
A0A5F8A2Z8,A0A5F7ZH91,H9Z3J8	PRXL2A	0.139637	0.024082	-1.69791
F7GG22	AIM2	9.33726e-08	3.06167e-08	-1.70076
F7DPQ9,F7HJ78	ACOX3	0.00127887	0.000281503	-1.70172
A0A5F7ZI22,F7AKR0,H9FR09	SLC39A11	3.31835e-06	9.47373e-07	-1.70205
A0A5F7ZPV7,F7HQB1,A0A1D5RFS5	NEGR1	0.0220808	0.00422153	-1.70348
F6XK04,A0A5F7ZVG1	GDE1	3.16056e-06	9.03885e-07	-1.70594
F7E526,F7HGY2,A0A1D5RD41,F6QU25,F7AEQ5,A0A1D5RKK9,F7HII5	KRT5	2.16957e-06	6.30407e-07	-1.70634
F6PU38	LONP1	1.14408e-11	5.59995e-12	-1.71634
F7GPG0	ABCE1	0.207506	0.0348105	-1.71917
F7GZ13,A0A1D5QPK8	FLNC	1.01136e-07	3.30313e-08	1.72398
F7AQ61,A0A1D5REW8	DCTN4	0.000115499	2.82019e-05	1.72267
A0A5K1VQV4,A0A5F7Z7S7	SEPTIN5	3.78281e-06	1.07379e-06	1.71239
A4K2T0,H9EQJ2,A0A1D5Q8L4,A0A1D5QID6	STK4	0.000201973	4.81082e-05	1.70282
F7H241,F7H259	SLC25A24	2.50398e-06	7.23198e-07	1.69734
F6ZP91	MFSD2B	4.75109e-05	1.20724e-05	1.69718
F6SH15,A0A1D5RIK7,A0A5F7ZKV9,A0A1D5QXL7	LRMP	9.0847e-06	2.48311e-06	1.69424
F6V4F7,A0A1D5QV33,A0A1D5QRN9	SDAD1	0.0077863	0.0015759	1.69015
F7DF76,A0A5F7Z8J5,A0A5F8A362	GALK1	5.59443e-05	1.41189e-05	1.6895
F7D3H3,A0A5K1VFS4,A0A5F7ZJY5,A0A5F7ZM05,A0A5F7ZXK8	MAOB	0.00025574	6.03171e-05	1.68074
F7AF44	SUB1	8.45339e-08	2.78844e-08	1.67738
F7E1A8	LRRC8A	0.0095755	0.00191639	1.67502
F7HEE6,F7HEE1,A0A5F8AJT8,F7HEH5,A0A1D5Q161,H9FWM7	PTPA	0.00205661	0.000443191	1.6737
A0A5F8A777,A0A5F8AAV8,A0A1D5Q7M7	CCDC93	0.161457	0.0275704	1.67327
A0A1D5R3H9,A0A5F8AAS4,A0A5F7ZKS5,A0A5F8ACK2,G7N2Y3,A0A5F7ZUP4,H9FVW2,H9FVW1	PLCB4	0.00197042	0.000425728	1.67186
F6SKK1,A0A1D5Q6B2	SPTB	0.000215978	5.13051e-05	1.67071
A0A1D5QC19,A0A5K1TW41,A0A1D5QYB5,F6YM86,A0A5K1U082	DMTN	0.00984655	0.00196667	1.66537
A0A5F8AQG4,A0A5F7ZS96,A0A5F8AIT6,F6QBF0,A0A5F8A4M6,F6Y5A6,F6QBC8	PARVB	1.29912e-06	3.84847e-07	1.66062
F6U7V6,A0A5F7ZGI6,A0A5F8AII7	UTP6	0.0107408	0.00213496	1.65659
G7ME67,I0FW10	PEA15	0.000106249	2.60417e-05	1.65464
A0A1D5QLW3,F7E7J1,A0A5F7ZLU7	NFATC2	2.52389e-05	6.60374e-06	1.65354
A0A1D5QYI7,I0FPH5,A0A1D5Q2B7,A0A5F8A5E6	CYB5A	0.00111114	0.000245856	1.64998
A0A5F7ZD88,A0A5F7ZVK2,H9ER02,A0A1D5QJF8,H9ESL3,F7HLS6	MGLL	2.09176e-05	5.51673e-06	1.64087
F7HTU1,A0A5K1VBP4	GAR1	0.00979948	0.00195858	1.6378
A0A5F8AUS3,A0A1D5R6I9,G7NRD9	SASH3	5.24477e-06	1.47055e-06	1.63633
O62675,F7BTI6,F7BTF6,A0A5F8AQS7	IL16	9.74524e-07	2.91769e-07	1.6275
A0A1D5RL05,F7CKT2	CSNK2A1	1.26541e-06	3.7546e-07	1.62614
F7D6C3,F6SE42,A0A5F8A2Q6,A0A5F7ZD27,F6UBK1	DLG3	8.46911e-08	2.79239e-08	1.61959
F7FXV1,F6SNI1	CD40	2.24032e-18	2.52737e-18	1.61814
F7DJ21,F7DJ15,H9YUD1,A0A5F8ASB7	BCL11B	0.000106605	2.6116e-05	1.61279
F6Z0N4,A0A5F7Z8I3,F6VL18,F6VL34,A0A5F8APK4	MAMU-DMA	0.00301189	0.000636515	1.61036
F7AIA7	LIMD2	3.9624e-06	1.12242e-06	1.60949
A0A5F7ZBN4,F6S8W4,F6S8X8,A0A5F7Z705,H9G2F9,H9G2F8	BCLAF1	5.81207e-05	1.46409e-05	1.6041
A0A1D5QAR1,A0A5F7ZQA8	RRAS2	9.61743e-05	2.36893e-05	1.60407
F7HAC4,F6Q724,F7H4Y8,H9FTP9	HK1	9.63751e-30	8.05653e-29	1.59994
A0A5F7ZFR3,F6ZZL9	HRG	0.000282609	6.64017e-05	1.59968
F6RS56,A0A1D5QLR4,H9EN72	PDCD6	1.31495e-14	8.83761e-15	1.59811
F7C2A2,A0A5F7Z7Z9,I2CX39,A0A5F7Z8F1,A0A1D5QKM4	SLC22A18	0.00151535	0.000330622	1.59317
F6Z5Z5,A0A5F8AJ39,F7H6D2	ISYNA1	7.4729e-07	2.2601e-07	1.59212
F7C8Z1,F6YYE8,A0A5F7ZWJ0	ILVBL	0.000128055	3.114e-05	1.58848
F7EHN3,F7EHM7	MAN2A1	0.00143087	0.000312977	1.58494
A0A5F8AVF2,F7FBJ5	MFSD6	6.75525e-08	2.24471e-08	1.5835
F7HTC8	PFDN5	0.00674624	0.00137343	1.57981
F6SY46,A0A5F8AA50	MAZ	0.00811675	0.00163846	1.57828
F6QP03,H9FPP7	AP1S1	1.77565e-05	4.71648e-06	1.57577
A0A1D5RK63,A0A1D5RL74	CSRP1	3.15256e-15	2.30517e-15	1.57288
F7EPD2	MPL	0.0427709	0.0078903	1.56907
F7HLC1,F7HLC4,A0A5F7ZYX0,F7HLB8,A0A5F7ZM61	CLSTN1	0.000153412	3.7016e-05	1.56522
F7F210,F7HM18	ACTC1	1.93605e-11	9.28105e-12	1.56408
F6W574,F6W4E9	INF2	4.62491e-09	1.72608e-09	1.56264
Q28520,F6WGA0,F6WG91	PROS1	3.01444e-07	9.42923e-08	1.56125
F6RUZ2	COA6	5.22676e-06	1.46605e-06	1.558
F7E707,F7D2H1,A0A5F7ZHT2	ANXA1	4.64676e-09	1.73293e-09	1.55758
G7MLV7	GNG11	8.43398e-08	2.78327e-08	1.55257
F7H4A7,A0A5F8APT9,A0A5F8AS72,A0A5F7ZLB9,F7HMG5,F7HMK6	MTMR12	0.00190868	0.000412687	1.54968
F6VU49,F6VU54,F7HAC1,A0A1D5QWV4,A0A1D5QRW8,A0A1D5Q0W4,A0A1D5RDL8	KALRN	6.7718e-09	2.48433e-09	1.5459
F6Q743	CNN2	4.04515e-10	1.67993e-10	1.54038
F7GU54	CTSG	6.25292e-08	2.08711e-08	1.53731
F7HJH6	COG3	0.182354	0.0309117	1.52934
F7GY91,I0FKR9	RAC1	3.86151e-22	8.17344e-22	1.52727
A0A1D5QDP9,A0A1D5Q5V4,F7H1Q5	FSTL1	1.96582e-09	7.58003e-10	1.52533
H9FPH8	DDX42	9.1258e-05	2.25493e-05	1.52509
A0A5F8ATA7,A0A5F7ZLF4,A0A5F8A8A8,A0A5K1VL45,A0A5K1UIG8,A0A5F8A8E5	ADD3	1.26989e-13	7.66882e-14	1.52276
A0A1D5QBQ3,F7G455	CMTM5	2.07754e-07	6.6041e-08	1.51574
F6QEE7	CD38	1.69541e-08	5.99944e-09	1.51274
G7N180	SLC18A2	4.23858e-15	3.03076e-15	1.51139
A0A1D5Q2L1,F6TEZ3;F7FI72	SNRPB,SNRPB;SNRPN	0.000696972	0.000157255	1.51028
F7E872,A0A5F8AK04,H9FP82,A0A5F7ZQA6,F7E865	ATE1	1.28153e-05	3.45268e-06	1.50851
A0A5F8ATC0,A0A5K1U118,I0FW48	EIF2S2	0.12636	0.0218913	1.50671
F7H6A4	NEXN	1.0606e-10	4.70116e-11	1.5038
A0A5F7ZFR6,H9YX45	NUCKS1	0.0756668	0.0135148	1.50108
F7H4H3,F7H4H1,F7H4G9,A0A1D5QWP9,A0A1D5QEN3,F6UGY3,F6UHD3,F7H4F4	CAMK2D	2.7882e-09	1.06435e-09	1.5005
A0A1D5Q037	GP1BB	2.21313e-08	7.72676e-09	1.49684
A0A1D5Q407,F7GSM8	SRI	6.94055e-10	2.81175e-10	1.49245
G7NB84	RNF144A	0.000383192	8.89809e-05	1.48952
H9FT55	GNAQ	2.64914e-20	4.02647e-20	1.48888
A0A5F8A8W3,A0A1D5R5M7,F6WY45	CD81	2.23167e-10	9.53136e-11	1.48454
F7GJC8	GNAZ	1.70724e-19	2.26414e-19	1.4827
H9H2V9	IGHA2	5.07043e-06	1.42328e-06	1.47857
Q8HYQ1,A0MJX7	CCL5	0.0268962	0.00508726	1.47746
A0A5F8A7I7,F7D3L5,A0A5F8A8L3	F13A1	5.18784e-11	2.38699e-11	1.47113
A0A5F7ZH08,A0A5F8A7G2,F7H4L5,F7H4M4,F7H4M2,H9ES75,A0A5F7ZL68	CALD1	2.5789e-06	7.43684e-07	1.46731
A0A1D5QN47	TRPC6	1.18949e-14	8.0234e-15	1.46565
H9H356,A0A1D5Q119,F7FI94,A0A1D5QMN1,A0A5F7ZGR5,A0A1D5Q1K7,G7MME8	AKR1B1	9.97329e-11	4.44053e-11	1.46193
F7H1S7;F7CA49	LOC100425060;LOC114669832	0.00240922	0.000514483	1.46056
H9H2S3,H9H3D4,H9H3D9,F6R611;F7GCU5,H9H2R6;H9H2S1,F7H5J6,H9H3D6,H9H2R9,H9H2S2,F6PXR0,A0A5F8ADF2,A0A1D5R2M5,A0A5F7ZXK0,H9H3E0	KIR3DL12,KIR3DL12,KIR3DL12,KIR3DL12;KIR3DL2,KIR3DL2;KIR3DL21,KIR3DL21,KIR3DL21,KIR3DL21,KIR3DL21,KIR3DL21,KIR3DL21,KIR3DL21,KIR3DL21,KIR3DL21	0.226659	0.0377723	1.45606
A0A1D5RA72,A0A1D5QC91,A0A5F7ZR21,A0A5F8ARI1,A0A1D5RGZ2,H9EQ29	APPL1	3.90252e-07	1.21028e-07	1.45571
A0A5F8A5I3,A0A5F8AHK5,F6W1E4,A0A1D5REQ8,H9Z5Y0	DKC1	1.18377e-05	3.20089e-06	1.4471
F7HC42,F7H7G6	DCTN3	0.275463	0.0452317	1.44489
F6YVB3	EPB42	4.86707e-05	1.23566e-05	1.44478
G7NIX4,H9FZB2	UBTF	0.00363808	0.000762675	1.44241
A0A5F7ZCD6,G7NRV6,F6UC28	NONO	1.87807e-07	5.99564e-08	1.4406
G7NKZ0,F7HEA3	PPAN-P2RY11	0.000335097	7.82279e-05	1.43409
A0A5F8A6U6,A0A5F7Z727,F7HPR6,A0A1D5Q1N7,F7F563	NPNT	0.000207169	4.92913e-05	1.42936
Q50DM8,A0A5F7ZJI8,G7NPV1,A0A5F7ZZ96	ADGRG1	4.91982e-15	3.47611e-15	1.42689
A0A5F8ASC6,F7BYS2,F7BYR4,A0A5F8AHL8,A0A1D5QW48	TAPBPL	3.11955e-08	1.0703e-08	1.42108
A0A5F7ZGQ4	CPPED1	0.0906201	0.0160108	1.41739
F7C1G6,A0A5F8AD90,A0A1D5RBZ2	LCP2	1.25644e-05	3.38877e-06	1.41652
A0A5F8AQ86,A0A5F8APU7,A0A5F7ZGZ8,A0A5F7ZTL3,A0A5F7Z9E6,A0A5F7ZY80,A0A5F7ZU38,A0A5F8A7I5,A0A5F8ADI1;S6DFB2,A2TJ57	LOC114669810,LOC114669810,LOC114669810,LOC114669810,LOC114669810,LOC114669810,LOC114669810,LOC114669810,LOC114669810;Mamu-DPA1,Mamu-DPA1	3.89458e-06	1.10425e-06	1.41398
A0A5F7ZAW2,F6WXP0	PAFAH1B2	1.0129e-07	3.30742e-08	1.41398
F6ZUJ1,H9G0B6,H9G0B5	LAS1L	0.0021635	0.000464744	1.41175
A0A5F7Z8V6,A0A5F7Z7Z1,F6RG65,A0A5F7ZHX6,A0A5F7ZA24,A0A5F8A469	DOP1B	0.000156203	3.7665e-05	1.40923
F7BZL6,F7GX86,F7BZK1	PIK3R1	1.03335e-11	5.07971e-12	1.40355
F7H582,F7H578,F7H6A6,A0A5F7ZIT9,A0A5F7ZH36	ADCY6	1.09169e-06	3.25408e-07	1.40223
F7HHJ1,A0A1D5R7Z0,F6PLV7	FBLN1	2.45489e-07	7.7457e-08	1.40076
A0A5F8A0D4,A0A5F7ZQU5,F7HM67,G7NA76	PLEK	2.75411e-11	1.29605e-11	1.39576
F7H1S4	PROSER2	0.0198906	0.00382146	1.38331
F6R3R0	EXOC3L4	1.40208e-19	1.86944e-19	1.37836
F6V9J1	POLR2D	0.0956843	0.0168435	1.37702
F7BA42,A0A5F8AET8,I0FJN0,F7BA25	H2AFY	8.65695e-11	3.87764e-11	1.37369
F7HAP8	LOC695323	1.92621e-09	7.43502e-10	1.36767
F7BNX5	PF4V1	2.35318e-10	1.00302e-10	1.36651
P67813	CXCL8	0.0446955	0.00822597	1.3643
F7H033,A0A1D5Q3I4	DNTTIP2	0.00526773	0.00108325	1.36255
F6X5U1,F6X5V0	CLCC1	6.97325e-06	1.92794e-06	1.36077
F6YYJ9	PGLYRP2	1.3804e-06	4.08356e-07	1.35478
F7FCU0	ARL6IP5	4.55851e-26	1.9076e-25	1.35465
F7F6F3,H9G287	SEC24C	0.217491	0.0363666	1.35421
H9FUK1	MEN1	3.52273e-06	1.00341e-06	1.34735
F7FXP0	TFAM	5.96595e-09	2.19899e-09	1.34448
F7D1P8,H9Z4Y8,A0A5F8AJB5,A0A5F8A7I6	STK38	5.58703e-05	1.4106e-05	1.34033
A0A5F8APK6,A0A1D5QX92,F6YUL0,A0A5F7ZG53,F6YUK1,F6RZM6	TTC7B	0.0243242	0.00462786	1.33397
A0A1D5RDH9,A0A1D5QTI6,I2CVY8	SELENBP1	0.000555403	0.000126735	1.32687
Q3I226,A0A1D5QGH2,A0A1D5QD17	DBI	7.95162e-13	4.37736e-13	1.32534
G7MNL0	CHST12	3.44735e-11	1.61107e-11	1.31883
A0A1D5RCE7,F6VDV9	KIAA1671	0.000100757	2.47566e-05	1.31263
G7MT32	PF4	3.35459e-14	2.15528e-14	1.31093
F7GNU4,F7BZD3	ITGA6	5.50996e-22	1.134e-21	1.30307
A0A5F8AE62,F7HK86,A0A5F7Z7T1,F7EDG2,F7EDG8,A0A5F8ADR0,A0A5F7ZMW2;A0A5F8AGH1,A0A5F7ZB25,A0A5F8AHW8,F7F3L5	CALM1,CALM1,CALM1,CALM1,CALM1,CALM1,CALM1;CALM3,CALM3,CALM3,CALM3	0.00594773	0.00121653	1.29994
A0A5F7ZFV2,A0A5F8AHA8,A0A5F7ZTR0	LOC697687	0.00315917	0.000666314	1.29814
A0A5F8AAS3,A0A5F8APE3,F7HA35	SERPINB9	1.92614e-10	8.2907e-11	1.2976
F7DL75	GP6	0.000553733	0.000126393	1.29517
F7H6U6	SPCS1	3.46541e-08	1.18486e-08	1.2949
F6X606	LOC114669765	0.00256724	0.00054619	1.28611
F6ZR23,A0A1D5QQZ3,F6ZR44	ENOSF1	3.82757e-05	9.84004e-06	1.28609
F6VPF1,F6RN43	BTBD11	6.85977e-11	3.1101e-11	1.28384
F7E420	NDUFB7	0.00154473	0.000336687	1.28366
F7HIY7,F6Z6L8,A0A5F7ZWK7	RECK	9.9856e-07	2.98845e-07	1.27828
A0A1D5RJ54,A0A1D5Q3M3	BCL2L13	0.28605	0.0468253	1.27508
A0A5F7ZDE6	ACTBL2	0.0581826	0.0105567	1.26893
F7H4W7	OLFM4	0.0342261	0.00638441	1.26807
A0A1D5QFM2,F7HAF6	LAT2	0.00267957	0.000568787	1.26125
A0A1D5R0B5,A0A5F8A0K4,F7GPL4,H9G0B7	CAMLG	6.20614e-05	1.55808e-05	1.25717
A0A5F8AM50,A0A5F7Z8N5,F7E433,A0A5F7ZTS4,F7ELE2	RGS10	4.83074e-13	2.7086e-13	1.24714
A0A5F7ZJS0,F6T5E0	TRPV2	3.91238e-08	1.33066e-08	1.24385
F6QEE2,A0A5F8AK73,A0A1D5QC79,F6QEW6	CHID1	0.209434	0.0350943	1.23611
F7HMY1,H9FXX5	OSTC	1.63966e-10	7.10693e-11	1.2318
A0A5F8ARY8,A0A5F8A5B4,F7HN51,A0A5F8A0Z8,F7GVV8	ANO6	0.0330373	0.00617426	1.23087
A0A5K1U705,F6PJM4	FAM3C	2.07844e-06	6.04993e-07	1.22942
F6YVP3	FBN1	1.41166e-14	9.44495e-15	1.2276
A0A5F7ZQ96,F7GI10	C1H1orf35	0.00807349	0.00163048	1.22669
F6Q9M3,A0A5F7ZMW7	MS4A1	8.04036e-05	1.996e-05	1.2259
A0A5F8A580,A0A5F7ZP81,A0A5F8AKT6,F7HMH6,A0A5F8ADE1	CDC42BPB	9.62927e-08	3.15117e-08	1.22515
H9Z3B8	ATOX1	2.99994e-09	1.14137e-09	1.22391
A0A1D5Q3E6,F7H8C8	RPIA	2.23663e-09	8.58425e-10	1.21352
F6V5Q9	CD5	0.000451366	0.000103984	1.21297
F7H672	RCC1	7.44349e-08	2.46515e-08	1.209
F7G3L7	PRKG1	3.32609e-13	1.9036e-13	1.20775
H9Z113;F7CNR2,A0A1D5RL40,A0A1D5R0H2,A0A1D5RHH0,A0A1D5R5J3,A0A1D5Q2L3,A0A1D5RCL6	ACY1;LOC100425407,LOC100425407,LOC100425407,LOC100425407,LOC100425407,LOC100425407,LOC100425407	3.22021e-15	2.34771e-15	1.20362
F7DI11	CRIP1	0.011615	0.00229737	1.20348
F7GDI5,F7GDI1,A0A5F8AN95,A0A5F8AFZ8	DLK1	0.000161409	3.8851e-05	1.19647
F7EPQ4	ALOX15	5.14896e-05	1.30411e-05	1.19632
F7GQT1,A0A1D5QV77,F7GQT0,A0A5F8AS70,H9ZCB7	SRSF7	5.18209e-11	2.38508e-11	1.19389
A0A1D5Q328,F7GBS7	BOP1	0.00032618	7.62299e-05	1.19184
F6T447,F7AZZ5,F7B060,F7B042	ARHGAP27	6.03733e-08	2.01615e-08	1.18636
G7NRT3,F7H0J3	EFNB1	5.66844e-18	6.05502e-18	1.1824
A0A5F8AFP6,A0A5F7ZD81,A0A5F7ZHQ1,G7MVP0	SPARC	2.11619e-06	6.15499e-07	1.18146
F7GQS3	DNAH5	0.00628058	0.00128179	1.17959
G7N146	PDCD4	3.68253e-06	1.04613e-06	1.17784
A0A5K1VAF5,H9YWR2,H9YWR1,A0A5F8ALT3,H9YWR3	MPZL1	0.000765376	0.000171932	1.17616
F6VK76,F6WWX7,F7B0S2,F7HNH7,F7AUZ4,F7G540,F7B0R4,F7HIX7,F6VK95	GSTM2	1.25484e-06	3.72547e-07	1.16787
F7EXB8	PDCD11	4.49194e-08	1.51978e-08	1.15703
I2CYF2	BCAS2	6.16845e-06	1.71724e-06	1.15575
A0A1D5Q7M9,F7FJ57	ASAP2	3.6942e-07	1.14855e-07	1.15267
A0A1D5QMQ3,F6XL81,H9G1V0	CYTH1	0.0241951	0.00460447	1.15059
F7HDA1,A0A5F8A287,A0A5F8AMV1	TMX4	8.34467e-10	3.34687e-10	1.14653
F7CVM3	SMNDC1	0.0263226	0.00498448	1.13705
I2CT62	RFTN1	1.82145e-08	6.41797e-09	1.13418
F7D894,A0A5F7ZIF2,A0A5F7ZAE4,F6RRC6	NMRAL1	4.53828e-08	1.53337e-08	1.1305
F6PPF4	PLVAP	0.0478478	0.00876816	1.12199
G7MEN8,A0A1D5RKQ1,F7FSB5,A0A5K1UH48	TRAF3IP3	2.46997e-08	8.55121e-09	1.11312
F7E701	CNTRL	0.0353536	0.00658482	1.1103
A0A1D5R2Q7	GIMAP1	7.95224e-16	6.30417e-16	1.10867
Q6DN04,H9H3B5,A0A1D5QZK5,A0A5F7ZZ57,A0A1D5QIC5,A0A1D5RBV4,A0A5F7ZKT6,G8F1D3	MIF	1.83516e-05	4.86584e-06	1.10711
A0A1D5RGZ8,A0A5F8A6G1,A0A5F8ACH9,A0A1D5Q9I1,A0A5F7ZYA6,A0A5F8AKW4,A0A5F8ATM2	LCK	1.28897e-13	7.77456e-14	1.10647
F7FQR1,A0A5F7ZSB8,A0A5F8AR44,A0A5F7ZQH4	GOLGA7	6.30779e-07	1.91982e-07	1.10594
A0A1D5QUP5,A0A1D5RGD4,A0A1D5Q3K6,F7HKL1	SLC44A1	9.67465e-09	3.49584e-09	1.10486
F7HSN1,Q15JD4,F7HSN6,A0A1D5R9J2	PML	1.86387e-09	7.2056e-10	1.09887
F6UN10	NENF	1.38059e-20	2.22089e-20	1.09815
F7HHW2	TFG	0.0116119	0.00229706	1.09808
A0A5F7ZWC2	PEAR1	1.77653e-29	1.39866e-28	1.08883
F6VUZ2,A0A5F8AQ22,H9G0W4,A0A5F8A991,A0A5F8AGS0,H9G0W3,A0A5F8A5M8	OGT	2.67516e-05	6.98114e-06	1.08863
A0A1D5RF44,A0A5F7ZY78,A0A1D5Q264,A0A5F8AR19,A0A1D5QRH5,F7HM69	ANXA5	8.10244e-16	6.41299e-16	1.08502
A0A5F8A403,F7HJZ7,A0A1D5R7J2,F7HJZ8	SWAP70	4.40672e-05	1.12415e-05	1.08419
F7GJP1	ADAMDEC1	7.06815e-07	2.1451e-07	1.08284
H9FTR0,F7CS07	HMGA1	5.79122e-09	2.1367e-09	1.08109
F6TPP3	CUTA	8.84145e-06	2.41973e-06	1.07462
F7AJT4	CCDC183	4.41883e-07	1.36133e-07	1.07321
A0A5F7ZI29,A0A5F7ZXD6,A0A5F7ZGW2	JCHAIN	9.02416e-05	2.2313e-05	1.06998
A0A1D5Q1R6,H9Z5A5	ADH5	7.58258e-09	2.76541e-09	1.06829
F7AGJ9,H9ET96	ERGIC2	0.00010001	2.45893e-05	1.06342
F7CDZ6,F7CE03,A0A1D5RJY0,A0A1D5QVP6,F7CE12,A0A5F7ZSV8	NT5C1B	2.18706e-06	6.35117e-07	1.06272
F6S2R4	IL17RA	0.142795	0.0245867	1.05926
A0A1D5RJ15	HMGN1	0.00567429	0.00116283	1.01009
A0A5F7ZTW9,A0A5F8AUN8	TRAC	1.61692e-10	7.01245e-11	1.00038
F6STJ8,A0A1D5QSB8,A0A1D5R4R5,A0A1D5QXG6,I2CXA3	UACA	1.98407e-07	6.32048e-08	0.993872
A0A1D5R8Y3,F7BNN9,F7BNP9,A0A1D5Q3T1,H9ESF8	RABEP1	0.0009247	0.000206074	0.992604
F7FZ49,F7FZ57	KMT2A	0.00063028	0.000142975	0.991621
A0A1D5R0P5,H9ESU0	CPNE3	9.15649e-13	5.01651e-13	0.984947
F6T960,F6RK76	FERMT3	3.53139e-22	7.52823e-22	0.980164
F7GT19	SIT1	8.23735e-11	3.69749e-11	0.970773
H9FUW8	SNU13	1.62198e-08	5.75054e-09	0.970585
F7BRN1,F6QX81,A0A5F8ASE7,F7CG87	SLC43A3	1.50803e-05	4.03442e-06	0.967426
A0A5F8AHW1,F6UIB5,H9FX77	KYAT3	2.52728e-12	1.32602e-12	0.960792
F7HDD1	RHAG	4.467e-05	1.13875e-05	0.956092
H9EN91	ANGPT1	1.39641e-19	1.86355e-19	0.954062
F7BLE8	CAVIN2	3.05877e-17	2.94211e-17	0.950642
F7GRL0	HINT2	1.12493e-08	4.04419e-09	0.949028
F6ZLE6,F7GH24,H9FWT3	PREP	0.277188	0.0454898	0.94663
F6Z1X9	H1FX	4.09625e-19	5.16982e-19	0.923527
F7CQ88,A0A5F7ZIL1	DUT	4.73482e-09	1.764e-09	0.922272
A0A5F7ZJR3,A0A5F7ZLS7,A0A1D5QBI3,A0A5F8A6L5,A0A5F7ZMP0,A0A5F7ZV02,A0A5F8ALG6,H9H473,A0A1D5QNK3	GRAMD4	1.187e-05	3.20762e-06	0.916863
F6RLV0,A0A5F7Z8U7,A0A5F8ALJ6	ARF6	2.53179e-07	7.98159e-08	0.916638
A0A5F8AEJ5,A0A5F7ZN68,F7DVE0,A0A1D5R410,G7N6V3	FKBP11	2.74579e-05	7.15414e-06	0.90621
H9ESD0	DEK	0.000240869	5.69905e-05	0.903327
F7HSS4,A0A5F8AIV1,F7GWY0,F6S6J8	TC2N	6.86619e-05	1.71684e-05	0.901458
A0A5F7ZG90,A0A5F7ZYX1,A0A5F7ZGZ2,A0A5F8AH30,A0A5F8A9G6,A0A5F8A6Y1,A0A5F8A7H5,A0A5F8AE80,A0A5F8A3M9,A0A5F7ZAZ9	SKAP1	1.6728e-10	7.23795e-11	0.901321
F6W7X9	VCAM1	0.000437154	0.000100835	0.895196
F6XYT7,F6XYS7	PSPC1	0.0329545	0.00616034	0.891696
A0A5F8AL80,F7G8I3,A0A5F8ARR0	ANXA11	5.89417e-19	7.2126e-19	0.886176
H9G0T2	ZNF512	1.20723e-15	9.32202e-16	0.879622
F7HEV5,A0A5F8A7I3,A0A5F7ZPT3,A0A5F8ALS5	CENPC	4.73679e-09	1.76429e-09	0.873358
A0A1D5RHL6,F6TBN6,F6TBP3	HVCN1	2.99765e-06	8.59111e-07	0.873126
A0A1D5R7P5,F7H7A7,A0A1D5Q2H0	IMPA1	3.16986e-08	1.08681e-08	0.871456
H9Z660	CENPV	1.22665e-09	4.8351e-10	0.859494
F7EMW7	PARP1	4.60954e-08	1.55603e-08	0.854591
F7DEJ1	NFXL1	0.00337149	0.000709084	0.85254
A0A5F7ZSF0,F7H963	RSF1	5.47995e-06	1.53216e-06	0.852452
F6VLW8,F6VLX7	BRD2	6.81633e-05	1.70494e-05	0.850483
F7GIB8,A0A1D5RDW4	FBL	4.60302e-13	2.58953e-13	0.848367
A0A1D5QTV3,F7EMY9	SP3	0.0031945	0.00067367	0.847388
H9Z680	STOM	0.00179978	0.000390106	0.836855
Q28502,I2CYL7,A0A1D5RFP8	APOE	3.34885e-09	1.26699e-09	0.821977
A0A5F7ZW79,A0A1D5QQM9,F7BA90,I2CYY0,F7BAA1	YTHDC1	0.0125317	0.00246688	0.818027
A0A5F8A257,F6YS66,A0A5F7ZEQ6,F6YS73,A0A5F7ZPW4,A0A5F8AVB0,F6YSU3	FLNB	8.32503e-12	4.13887e-12	0.815249
G7N2Q4,F6RDS8	PSMF1	0.000252559	5.96427e-05	0.814072
A0A1D5Q1S1,F7FLQ7,A0A1D5QQ80,F7C628,A0A1D5RB16	TLN2	0.000217297	5.1602e-05	0.809265
F6W6Z6,A0A1D5R4P6,H9FPB9	PSIP1	2.21617e-10	9.4733e-11	0.804094
A0A1D5Q1C2,F6ZQ04	NOP58	8.25179e-13	4.53422e-13	0.793156
A0A1D5R5Q6	ANXA4	8.14108e-12	4.05012e-12	0.781768
A0A1D5QCM9	PFN3	0.000552235	0.00012607	0.78061
A0A5F7ZIG4,F6SE34,A0A1D5Q1D9	INTS5	0.00107538	0.000238368	0.775426
F6R553	NOP56	1.89219e-09	7.30941e-10	0.769291
I0FLZ7	NHP2	4.54953e-09	1.69879e-09	0.754325
A0A1D5R1Y3,H9YYS6	YY1	3.56458e-11	1.6622e-11	0.746789
A0A5F7ZIT1,A0A5F8A8Y3,A0A5F7ZZR4,A0A5F7ZEV1,A0A1D5R0D6,A0A5F8ALC5,A0A1D5QIK4,A0A5F8AFK1,A0A1D5Q9N5	LOC719702	9.5351e-07	2.8588e-07	0.742573
F7AWJ2,F7AWI0	NPM1	4.14297e-07	1.28059e-07	0.722526
A0A1D5QB60	CA13	3.79083e-16	3.13898e-16	0.71836
F7FJ69,F7FJ74,F7FJ85,A0A1D5Q110,F7FJ90	APLP2	0.00949588	0.00190148	0.715345
A0A1D5R3Z4,A0A1D5QYI2	COMMD9	0.0615357	0.0111231	0.713961
Q95198,A0A1D5R0F1,H9YUD6,F6VQ43	SELL	0.000443274	0.000102167	0.7125
F7HS64,F7HS66	ZRANB2	1.24739e-09	4.91166e-10	0.706385
A0A5F8A4C1,F6PZ57	IARS1	0.000188446	4.50382e-05	0.693939
A0A5F8ATA0,A0A5F7ZQU3,A0A5F7ZRZ8,A0A5F7ZLV5,A0A5F7Z767	LOC722420	6.81624e-15	4.74617e-15	0.666628
A0A5F7ZIA0,F7H2Z4	OSBPL11	1.01045e-07	3.30117e-08	0.658873
F7GSR8	CR1L	3.62502e-15	2.61974e-15	0.643323
F7B025	HMGN4	2.4136e-16	2.04524e-16	0.634031
F7BQY4,F7BQW1,A0A5F8AQE9,F7BQZ1	LOC100427524	3.43739e-16	2.86867e-16	0.628442
F7GSU0	CR1	4.37583e-10	1.80867e-10	0.626654
A0A1D5QVN6,F7E9S9,A0A5F8ADV2,A0A5F7ZC16,A0A1D5R7L3,A0A1D5RKQ9,A0A5F8AIZ1,A0A5F8A6X8,A0A5F7ZQN6	TCOF1	3.63016e-08	1.23787e-08	0.624816
F7DIC2,A0A5F8A2P0,A0A1D5Q618,A0A5F7Z828	NPC1	7.41992e-05	1.84722e-05	0.615293
F6X0C8	IL12RB2	0.0324422	0.0060726	0.611519
F6VBL3	ZNF22	1.32021e-08	4.71324e-09	0.609256
F7G4B5	DPEP2	4.75808e-11	2.1974e-11	0.586415
F7GKX7	RNASE3	2.89487e-09	1.10281e-09	0.567242
F7GVS3,A0A5F8ASR2	CHERP	0.00288099	0.000609455	0.55685
A0A1D5Q8J7,A0A1D5QJ32,A0A1D5QMY4,A0A1D5R867,A0A1D5QXN3,A0A1D5QR59,F6RM33	NCAM1	1.33521e-15	1.02201e-15	0.532519
F7FE57	PEF1	5.82474e-15	4.08445e-15	0.531437
P16003,F6XGD3,A0A5F8A870	CD4	0.000824562	0.000184753	0.530273
A0A5F7ZA37,H9H3E8,A0A5F7ZJL4	CD1C	3.40632e-09	1.2871e-09	0.497938
F7GKH5,H9FUJ2,A0A1D5RJI8,I2CX16	MECP2	1.20117e-14	8.09482e-15	0.490426
F7GWU7,G7N4X4	SLA2	4.39244e-10	1.81453e-10	0.468663
A0A5F8A2L3,F6PY48	RRP9	1.00819e-12	5.50929e-13	0.440673
G7N3T4	LOC698693	1.79061e-17	1.77628e-17	0.42507
F6V9Q5	SAA4	2.49481e-05	6.53456e-06	0.410366
F7H6J8,A0A1D5QSZ7	NFYA	0.0103347	0.00205892	0.389328
A0A5F7ZZ79	LOC722413	1.99859e-26	9.1787e-26	0.350459
F7EIE2,A0A1D5QE65,F7EID7	RPH3A	4.73781e-10	1.95017e-10	0.348184

## Sheet: all days fold change
Gene Symbol	Day1	Day3	Day6	Day7	Day28	counts
A0A140TAV0					1.56415	1
A0A1D5Q043				-1.32285		1
A0A1D5Q1A5				1.42414		1
A0A1D5Q3K4				1.79697		1
A0A1D5Q619				1.42441		1
A0A1D5QBS4				1.37477		1
A0A1D5QEZ4				-1.31942		1
A0A1D5QGM3				1.59772		1
A0A1D5QGQ0				-1.32173		1
A0A1D5QH55				1.78851		1
A0A1D5QIG2		-1.35351	-5.95819			2
A0A1D5QJ56				-1.40913		1
A0A1D5QK65	-1.42242	-1.54644		1.66498		3
A0A1D5QNY6				1.95371		1
A0A1D5QPZ4				1.66239		1
A0A1D5QQQ9				-1.33098		1
A0A1D5QUY4				1.35771		1
A0A1D5QZA8				-1.47847		1
A0A1D5R245				2.32492		1
A0A1D5R6X6	-2.09865	-1.98499		1.34824		3
A0A1D5R7D8	1.32474					1
A0A1D5RFM0				-1.36618		1
A0A1D5RJ46				-1.47203		1
A1BG				1.41412		1
A2M				2.36879		1
AAAS			-2.64079			1
AAK1			-3.11348			1
AARS1			-6.38944			1
ABCB10			2.99925			1
ABCB11			-1.66551			1
ABCC1			2.1176			1
ABCD1			1.83064			1
ABCE1			-7.09651			1
ABCF1					-1.29957	1
ABHD12			-3.91857			1
ABHD14B			-2.64422		1.53532	2
ABHD16A			1.87889			1
ABHD5			2.57181			1
ABHD6			-3.27429	-1.46084		2
ABR			-2.13966			1
ACAA1			-2.15238		1.24385	2
ACAA2			1.76897			1
ACAD10,ACAD10,ACAD10,ACAD10,ACAD10,ACAD10;ALDH2			-6.48			1
ACAD8			2.0606			1
ACADM					1.28366	1
ACADSB			1.82888			1
ACAP1			-1.91351			1
ACAP2			-2.14284			1
ACAT1				-1.32712		1
ACIN1			-3.88755			1
ACOT13				-1.93588		1
ACOT8			1.93436			1
ACOX3				3.61056	1.47857	2
ACP1			-1.50642			1
ACP3			-2.46012			1
ACP6			-1.62103			1
ACP7				1.37672		1
ACSL3			1.72245	1.35277		2
ACSL5			1.73354			1
ACSL6					-1.27862	1
ACSS1			1.58912			1
ACTB			2.61015			1
ACTBL2			-43.5796			1
ACTC1			-9.29931	-1.32892	1.8057	3
ACTG1			-2.71289		1.45606	2
ACTL6A			-1.96181	-1.55347		2
ACTN1				1.46277		1
ACTN2			1.54825			1
ACTR2			-1.65883		0.886176	2
ACTR3				1.43421		1
ACY1;LOC100425407,LOC100425407,LOC100425407,LOC100425407,LOC100425407,LOC100425407,LOC100425407				4.47992		1
ADA			-2.48855			1
ADAM10				1.4588		1
ADAM22					1.35524	1
ADAMDEC1				3.07991		1
ADAMTS7			-1.69153			1
ADAR			-2.56645			1
ADCY6	1.36398	1.33355		2.7699		3
ADD1			-4.4875		0.814072	2
ADD2					-1.3615	1
ADD3			2.0777		1.72398	2
ADGRE2			-2.06868			1
ADGRE5			-3.64525		1.01009	2
ADGRG1			-1.52234		1.8075	2
ADH5				2.98714		1
ADI1				-1.31389		1
ADK			-2.93753	-1.46023		2
ADNP				-1.31152		1
ADPGK			1.77747			1
ADSL			1.61103			1
AFM			2.12933			1
AGFG1			-1.94725			1
AGL			2.00717			1
AGPAT1			-6.85801			1
AGPAT4			2.86567	1.64272		2
AGPAT5			2.17948			1
AGPS			1.7869	1.94723		2
AGTRAP			1.56316	2.61653		2
AHNAK			-3.58429			1
AHSG				1.48673		1
AHSP			-4.07733		2.20187	2
AIF1			-5.99087			1
AIM2	1.37193		4.91127	3.24149	1.36651	4
AIMP1			-1.59281	2.39122		2
AIMP2	-1.78842	-1.68119	-6.08787		1.32687	4
AK2				1.32228		1
AKAP13			-1.78968			1
AKAP8			-3.83383			1
AKNA			-3.58505			1
AKR1A1			2.13188	1.88856		2
AKR1B1	-1.81337	1.33795	-5.85124	-1.97487		4
AKR7A2			-1.71292			1
ALAD			2.0141		1.68074	2
ALB				2.51111		1
ALCAM			2.56409			1
ALDH16A1			-1.58043			1
ALDH18A1			-1.65707			1
ALDH1A1				2.31336		1
ALDH3A2			-1.53875			1
ALDH3B1			-1.73586			1
ALDH6A1			-2.5304			1
ALDH9A1			-2.61938	-1.3058		2
ALG5			1.64375			1
ALOX12			3.60312		1.31175	2
ALOX15			-2.9104		6.61073	2
ALOX5			-1.77401			1
ALPK1				1.32361		1
ALYREF			-2.27266			1
AMBP				1.8513		1
AMDHD1			-2.98437	-1.34517		2
AMDHD2			-2.86882			1
AMFR			-5.04839			1
AMPD2			-6.57813		1.209	2
AMPD3				1.40512		1
ANGPT1	1.31078			2.80991		2
ANK1			-1.70675		1.558	2
ANKRD13A			-1.8608			1
ANKRD22			-1.72179			1
ANKRD28				1.32413		1
ANKRD31				-1.45317		1
ANKRD44			-3.89832			1
ANO10			1.87257			1
ANO6	-1.50631	-1.31627		-1.50641		3
ANP32A			-4.12905			1
ANP32B			-2.09302		-1.55456	2
ANP32E			-2.74119			1
ANPEP			2.06347			1
ANXA1			2.24777		-1.32131	2
ANXA11			1.61777		0.901458	2
ANXA2			-1.97182			1
ANXA4					1.06829	1
ANXA5				3.15425		1
ANXA6			-2.41693			1
ANXA7				1.3751		1
AP1B1					1.27828	1
AP1G1			2.26642			1
AP1M1			3.19466			1
AP1S1			-8.43457			1
AP1S2				-1.30206		1
AP2A2			2.04937			1
AP2M1			1.92225	1.54692		2
AP3B1	1.41466		1.84939	2.57209		3
AP3S1			-1.49835			1
AP4S1			2.29002			1
APBB1IP			-1.72183			1
APCS			3.28672			1
APEH				1.84723		1
APEX1			-4.24809			1
API5			-2.2557			1
APLP2					-1.54509	1
APMAP			-1.64374			1
APOA1			-4.35572		1.19184	2
APOA2				1.56063	1.57288	2
APOBEC3H			-1.90699			1
APOBR			-3.98155			1
APOC2			-2.27845		1.34479	2
APOE			-2.3346	-1.63952	-1.26508	3
APOH				2.03756		1
APOO			-1.66483			1
APP				1.34787	1.22515	2
APPL1			-1.79929		-1.29246	2
APRT				1.30257		1
AQP1					1.55708	1
AQP3			5.24612			1
ARF5			-1.56676			1
ARF6	1.32033			2.80894		2
ARFGAP3			-1.721			1
ARHGAP1				1.57122		1
ARHGAP15			-2.39821			1
ARHGAP17			-2.3293			1
ARHGAP18		-1.39092	-2.01599	1.9656		3
ARHGAP25			-3.10787		1.00038	2
ARHGAP26				1.3466		1
ARHGAP27	2.91083	2.67426		2.16528		3
ARHGAP30			-3.64384			1
ARHGAP45				1.6279		1
ARHGAP6			-2.80275		1.41398	2
ARHGAP9			-3.17804			1
ARHGDIB			-1.66081			1
ARHGEF1			-3.8381			1
ARHGEF2			-6.04396			1
ARID1A			-2.23156			1
ARL1			2.16223			1
ARL15			3.63147			1
ARL6IP4			-4.1495			1
ARL6IP5			-11.7374			1
ARMC1			2.96712			1
ARMC8			-7.50895	-1.34709	0.848367	3
ARMCX3			1.88731			1
ARPC1B				1.72559		1
ARPC2				1.53814		1
ARPC3			1.74487			1
ARPC4				1.61574		1
ARPC5				1.64251		1
ARPC5L				-1.31326		1
ARPP19			-1.65706			1
ARRB1		-1.48426	-3.159			2
ARRB2			-5.8		0.793156	2
ARSA			2.30614	1.62364		2
ART4			-2.05435			1
ASAP2	-1.47563	-1.32109	-4.00545			3
ASCC2				1.42502		1
ASCC3			3.3647	1.73959		2
ASNS			1.73215			1
ASPSCR1			-2.48856			1
ATAD1			-2.93884		1.32943	2
ATAD2B			-3.38102			1
ATE1		1.35765	-2.94293			2
ATG16L2				1.38729		1
ATG3			3.00479			1
ATIC			1.52298			1
ATOX1				5.72193		1
ATP1A4					1.51274	1
ATP1B1			1.75902	1.34501		2
ATP2A3				1.65087		1
ATP2B1			-1.58534			1
ATP2B4			-1.8649			1
ATP2C1			1.82328			1
ATP5E			2.07172			1
ATP5F1B			4.45856			1
ATP5IF1			-5.07629	-1.30958		2
ATP5L			1.94267			1
ATP5O	1.69605			-1.38155		2
ATP6AP1			2.35402	-1.39463		2
ATP6V0A1			2.22181			1
ATP6V1A			1.68965	1.70406		2
ATP6V1C1			2.07562			1
ATP6V1H		1.43521				1
ATP8A1			-3.00753		1.44241	2
ATP8B2	1.34527			1.99941		2
ATP9B			1.67473	1.37131		2
ATPAF2			-2.76943			1
ATPIF1				-1.34987		1
ATXN7L1	1.30839					1
AVEN			-2.1879			1
AZU1			-1.88321			1
BABAM1			-1.67438			1
BAG1			-2.71846	1.80914		2
BAG6			-1.97199			1
BAK1			-1.66776			1
BASP1			-1.65176			1
BAX			-5.58177		1.10647	2
BAZ1B			-2.54644			1
BBS2				1.35147		1
BCAM			-4.47793			1
BCAS2			3.24057		-1.66301	2
BCKDK			1.85562			1
BCL11B			-4.77792		-1.68463	2
BCL2L1			3.42066	2.54816		2
BCL2L13					-1.4813	1
BCLAF1					-1.66085	1
BCS1L			-1.63009			1
BDH1			1.68736			1
BET1			2.1543			1
BICRAL				1.97803		1
BID				2.27013		1
BIN1			1.54663			1
BIN2	-1.39543	-1.48973		2.08224		3
BLMH				1.34646		1
BLOC1S2			1.54341	1.62083		2
BLVRA			-2.54352	-1.35288	0.922272	3
BLVRB			2.43405		1.98963	2
BMP2K			2.21104		-1.6355	2
BNIP2			1.7824			1
BNIP3L	1.40769		2.54031	2.60021	1.39576	4
BOLA3			-6.24443			1
BOP1					-1.53025	1
BORCS8			1.52038			1
BPGM			-2.1428		-1.32549	2
BPHL			-1.64078			1
BPI			-1.66505			1
BPNT1			1.88785			1
BRCC3			-2.04993			1
BRD2					-1.70205	1
BRD4			-3.20196			1
BRI3BP			1.60681			1
BRK1					1.33397	1
BSDC1			-5.54964		0.643323	2
BSG				1.84329		1
BST2			-2.22756			1
BTBD11			-27.2197			1
BTD			1.79483			1
BTF3L4			-3.70728	-1.33376		2
BTK				1.7713		1
BUD31			-2.1402			1
C11ORF54				1.32874		1
C12H2orf88			2.61156			1
C14H11orf58		-1.5016	-2.28475		1.30006	3
C16H17orf49,C16H17orf49;C17orf49			-2.27545			1
C19ORF33			-3.36591	1.74089	1.66537	3
C19orf63;EMC10			2.18594			1
C1H1orf198					1.10711	1
C1H1orf35					-1.62291	1
C1QB			1.85268			1
C1R;LOC722133,LOC722133			-3.13445			1
C2				2.0205		1
C21orf33			1.50648			1
C2H3orf52			2.71073			1
C3				2.4851		1
C4H6orf120			3.23397			1
C4orf52			1.76946			1
C5	-1.45554		-2.09241			2
C8A			1.67675			1
C9			2.00088		1.30127	2
CA1			1.87284		2.28718	2
CA13					1.61814	1
CA2					1.52934	1
CAB39				1.38112		1
CACNA2D2				1.45677		1
CACYBP			1.67335			1
CALCOCO1					0.836855	1
CALCOCO2			-8.9011		1.15575	2
CALD1		1.34906				1
CALM1,CALM1,CALM1,CALM1,CALM1,CALM1,CALM1;CALM3,CALM3,CALM3,CALM3			1.58706		-1.58888	2
CALU			7.02876			1
CAMK1D			-1.714			1
CAMK2D			-9.07972	-1.60662		2
CAMLG			-2.55743		-1.29006	2
CAMP			2.25003		2.06974	2
CAND1			-1.64038			1
CAP1				1.52297		1
CAP2				-1.30569		1
CAPG			-2.73604			1
CAPN1			1.98756	-1.35238		2
CAPN2			1.81811	1.61048		2
CAPN5					1.26893	1
CAPNS1	1.40377		2.15908	2.86928		3
CAPRIN1			-3.948		-1.41218	2
CAPZA1				1.60274		1
CAPZA2			1.5241		1.2276	2
CAPZB				1.40008		1
CARHSP1			-7.81575		0.490426	2
CASP1			-1.97848			1
CASP3				1.56563		1
CASP7	1.39822			3.14228	0.71836	3
CASS4					1.35466	1
CAST			-2.50111			1
CAT	1.51358	1.46261		3.64133		3
CAVIN2	-1.38896	-1.34879	-2.19578			3
CAVIN3				-1.35943		1
CBFB			-3.03266			1
CBL			-1.72903			1
CBR1					0.956092	1
CBX3			-2.57102			1
CBX5			-3.71078			1
CCAR1			-3.24142			1
CCAR2			2.85579		-1.31992	2
CCDC124			-4.39464			1
CCDC183				2.98864		1
CCDC51			-1.535			1
CCDC53;WASHC3,WASHC3,WASHC3			-1.97273			1
CCDC58			-2.53803			1
CCDC7			2.36754	2.05884		2
CCDC93			-8.99858		0.609256	2
CCDC9B			-6.67063			1
CCL5			-1.74258		2.66739	2
CCN2			1.66906			1
CCNDBP1			-4.67935			1
CCNK			-4.13259	-1.32254		2
CCNY			2.86314			1
CCT4			-6.29729			1
CD14			-5.90552			1
CD151			2.24496			1
CD163			-5.21221			1
CD177			1.73248		1.59212	2
CD180			-2.07067			1
CD1C					-1.71634	1
CD2			-1.58354			1
CD200R1			2.00726			1
CD226			2.92592			1
CD274			2.26844			1
CD37			-1.66841			1
CD38			-8.98148			1
CD3D			-1.90316			1
CD3E			-2.27161			1
CD4			-2.64188		-1.55385	2
CD40			-8.10849			1
CD40LG			2.05477			1
CD44		1.43305		1.76		2
CD46			1.62075		1.37836	2
CD47				1.45557		1
CD48			-2.56176			1
CD5					-1.54087	1
CD55			1.65931			1
CD59			-1.87933	-1.41665	1.49819	3
CD6			-2.35108			1
CD63				-1.63245		1
CD69			1.64402			1
CD74			-3.95043			1
CD81			-9.49092			1
CD82				1.44231		1
CD84			2.44041			1
CD8B			6.70619		-1.4548	2
CD9					1.28611	1
CD93			1.934			1
CD99				1.40331		1
CDC42				1.32271		1
CDC42BPB		-1.31917		2.23866		2
CDC42EP2				1.37784		1
CDC5L			-4.04584			1
CDC73			-3.37519			1
CDIPT			2.11014			1
CDK11B			3.30976			1
CDK5RAP3			-1.67993			1
CDK7				-1.52546		1
CDV3			-2.6298			1
CEACAM3			-1.96751			1
CELF2			-1.61166	1.35393		2
CENPC		1.84326	-1.875			2
CENPV					-1.70348	1
CEP250			-4.07677			1
CEPT1			3.28075			1
CERS2			3.93943			1
CERT1			-1.80042			1
CETN2			1.99586			1
CETP			-2.87201	1.36515	1.33068	3
CFB			2.26047			1
CFD			-1.80909			1
CFH			-2.48439			1
CFHR5			4.35838			1
CFL2				-1.3229		1
CFP			-2.62281		-1.42011	2
CHD4			-3.55908			1
CHD5				1.36946		1
CHERP	1.41306			2.6714		2
CHID1			-172.899			1
CHIT1			-4.36465			1
CHMP4B			-6.60201			1
CHMP5			-1.512			1
CHST12			-9.7912		1.20348	2
CHTOP			-2.16592			1
CHURC1-FNTB				-1.35019		1
CIB1			-2.08929			1
CKAP4			-1.58493	2.02565		2
CLC	1.3062					1
CLCC1			-10.6422			1
CLCN4			2.94545	1.40053		2
CLDN5			4.25679			1
CLEC1B					1.32023	1
CLEC2D			-3.80964			1
CLIC1			3.11789			1
CLIP2				1.80879		1
CLNS1A					-1.44447	1
CLPTM1L			1.97585	2.82857		2
CLPX			-1.87769			1
CLSTN1			-8.44542			1
CLTA			-2.04728			1
CLTC	1.36487		1.77945	2.50853		3
CLU				2.25924		1
CMAH				1.4059		1
CMC1			-1.60052			1
CMIP					1.35261	1
CMTM5		1.36992				1
CMTM6					1.10594	1
CNBP			-3.62447			1
CNDP1			-1.52865			1
CNIH4			4.36809			1
CNN2			-8.5424			1
CNN3			2.36635			1
CNPY3			-1.55534			1
CNST		-1.36451	-2.81688	2.48622		3
CNTNAP2			1.84206			1
CNTRL					-1.71917	1
COA6					0.871456	1
COA7	-1.35456		-4.7114	1.32255		3
COG3			-8.8073			1
COL2A1				1.36645		1
COL6A2			1.54278			1
COMMD10			1.83955			1
COMMD5			1.89117			1
COMMD8			1.6141			1
COMMD9				2.74825		1
COMT	1.39177		2.46102	2.32946	1.20775	4
COPA			-1.55842			1
COPS2			1.73633			1
COPS3			-5.29984			1
COPS4			-6.35612			1
COPS5			-1.90724			1
COPS8			-1.8439	-1.32341		2
CORO1A					0.984947	1
CORO1C				1.48076		1
COTL1	-1.68413	-1.47281		2.70711		3
COX17			-2.59376			1
COX5A				1.87031	1.46731	2
COX7A1			1.78126			1
COX7A2			3.31479	2.04258		2
COX7A2L			1.88072	2.58241		2
COX7C			-2.30424			1
CP	1.37906			2.6232		2
CPNE2			3.71952			1
CPNE3				2.91969		1
CPOX			-16.1552		0.850483	2
CPPED1					-1.54324	1
CPQ			4.42853	1.31859		2
CPSF3			-2.96283			1
CPSF4			-1.94964			1
CPSF6					-1.55427	1
CPSF7			-3.3544	-1.47264		2
CPT1A					1.32534	1
CPVL			-1.689	-1.48423		2
CR1			1.6246		-1.6419	2
CR1L			-2.03838		-1.59694	2
CREB1			-3.50559			1
CRIP1			-1.9552		-1.68314	2
CRIP2			-2.37003			1
CRISP3			-3.05083			1
CRLF3				1.46218		1
CRMP1			1.8117			1
CRNKL1			-3.45964	-1.31966		2
CROT			1.93369	2.53474		2
CRP					1.5005	1
CRYL1				1.37696		1
CRYZ			-1.84847			1
CS			1.91918			1
CSDE1					1.05926	1
CSE1L			-1.55744			1
CSK				1.50344		1
CSNK2A1			-7.67858			1
CSNK2A2			1.95791			1
CSNK2B				-1.33949		1
CSRP1		1.40589	-4.46543			2
CST3	1.30758			1.92715		2
CST7			-2.16583			1
CSTA			-2.52395			1
CSTB			1.70531	1.90361		2
CSTF2			-3.65504			1
CSTF2T			-1.79308			1
CTBS			-2.7791			1
CTCF			-3.7816			1
CTDSPL2			3.01157	1.3256	-1.57947	3
CTGF	-1.65322	-1.51041	-3.10059			3
CTNNBL1			-1.6891			1
CTPS1			-6.67778			1
CTSC			-6.29086			1
CTSG			-8.57708	1.31219		2
CTSH			-2.09551			1
CTSL				-1.30325		1
CTSS			-2.03409			1
CTSZ			-2.13107			1
CTTN			1.75652	3.75871		2
CUL1			-1.54406			1
CUL4A			-2.23867		0.410366	2
CUTA			-1.87012		-1.4008	2
CXCL8					-1.34786	1
CYB5A			-7.65676			1
CYB5B			2.22555			1
CYB5R1			3.21766			1
CYB5R3	1.43315		1.79861	2.68487		3
CYBA			-2.95395			1
CYBB			-2.47071			1
CYBRD1			-2.74036			1
CYCS			-1.61527	1.34879	1.49245	3
CYFIP1				1.38794		1
CYFIP2			-3.94488			1
CYP20A1			-1.51916			1
CYP27A1					-1.44481	1
CYP39A1				-1.40896		1
CYP3A43			2.00004			1
CYP4F8,CYP4F8,CYP4F8,CYP4F8,CYP4F8,CYP4F8,CYP4F8,CYP4F8;LOC719317,LOC719317,LOC719317,LOC719317,LOC719317,LOC719317,LOC719317,LOC719317			-3.65528			1
CYTH1			-3.83977	-1.3528	-1.53759	3
CYTH3				1.3323		1
CZIB			-2.34303			1
DAAM1				1.72783		1
DAD1			2.00837	1.6549		2
DAG1			2.31355	1.66619		2
DAP			6.38785			1
DAP3			-2.49249	-1.31582		2
DAZAP1			-3.44176			1
DBI			-18.4826			1
DBN1				1.94425		1
DBNL				1.44369		1
DCAF11					-1.28664	1
DCAF8					-1.4125	1
DCK				-1.32481		1
DCN			3.23556			1
DCPS				-1.30638		1
DCTN2			1.71876			1
DCTN3					-1.64312	1
DCTN4			-7.13976			1
DCXR			-1.57485			1
DDI2				2.88846	1.51574	2
DDX1			1.62298			1
DDX17			-3.05282			1
DDX18			-2.11514			1
DDX23			-1.93336			1
DDX39A	-1.45525		-2.51156	1.66086		3
DDX39B			-1.92328			1
DDX42			-3.14712		-1.63704	2
DDX46			-3.06419			1
DDX47			-2.00763		0.666628	2
DDX5			-2.06767		-1.47962	2
DECR2			-1.62503			1
DEF6			-2.91868			1
DEK			-3.54103		-1.66608	2
DENND2D			-2.01117			1
DENND4C			2.20576	1.67392		2
DENR			-2.20405			1
DERL2			-1.56521			1
DGAT1			-2.38015			1
DGKA			-2.24207			1
DGKZ				1.7496		1
DGLUCY			-2.59535		1.4293	2
DHRS1			1.95818			1
DHRS7B			1.9297			1
DHX15			-2.31893			1
DHX36				1.35598		1
DHX9			-2.11256	-1.3887		2
DIABLO			1.57596			1
DIAPH1				1.4082		1
DIEXF				1.30936		1
DKC1			2.07032		-1.43423	2
DLG3		1.41866		1.40562		2
DLK1				4.13903		1
DMAC2L			3.42623			1
DMTN			12.3907		1.68234	2
DNAH12				-1.60871		1
DNAH5			-2.86394		-1.69757	2
DNAJA3			-1.92308			1
DNAJB14				-1.30689		1
DNAJB2				1.70309		1
DNAJB4		1.59156	1.52141	-1.30622		3
DNAJC1			-5.36543			1
DNAJC13			-1.85729			1
DNAJC16	1.52675		1.82036	2.7837		3
DNAJC19			2.2139	1.44687		2
DNAJC3			1.6716			1
DNAJC5			-6.44138			1
DNAJC9			-3.00235			1
DNASE1L1			3.19376			1
DNASE1L3			3.31817			1
DNASE2			-2.66321			1
DNPEP			-1.89219			1
DNTTIP2			-10.6202			1
DOCK11				1.69632		1
DOCK2			-3.1443			1
DOCK8			1.52179			1
DOK1				1.90982		1
DOP1B			1.78717	2.52989	-1.68394	3
DPEP2					-1.40742	1
DPM1			1.5848			1
DPP7			1.81687			1
DPY30			-3.13926			1
DPYSL2					1.07321	1
DTYMK			1.56696			1
DUSP3				1.94551		1
DUT					1.6895	1
DYNC1LI1			1.7689			1
DYNC1LI2			1.87961			1
DYNLL1			-1.63326			1
DYNLRB2				-1.51418		1
DYNLT1					1.34033	1
DYSF			-1.80313			1
EBNA1BP2			-3.81824			1
ECHDC1			-2.05723			1
ECI1			-1.69579			1
ECM1				2.45746		1
ECSIT			-1.95001			1
EDC4					0.628442	1
EDF1			-2.07955			1
EEF1A1				-1.30503		1
EEF1B2			-6.21236			1
EEF1G			-5.97342			1
EEF2			-3.62183			1
EFHD2			-1.64294	1.84237		2
EFL1			-3.15623		-1.38109	2
EFNB1				4.12309		1
EFTUD2			-1.99121			1
EGF			1.72552			1
EHBP1L1			-2.75681			1
EHD3			-5.5033		1.29994	2
EIF1AY			-2.46601			1
EIF2A					-1.28443	1
EIF2AK2				-1.30863		1
EIF2B2			-2.69019		1.34147	2
EIF2B3				1.53595	0.967426	2
EIF2B4			-3.54892		1.08419	2
EIF2B5			-4.7532		0.991621	2
EIF2S2			4.6745		-1.70172	2
EIF2S3			1.70722	1.81623		2
EIF3A			-2.3956			1
EIF3B					-1.35437	1
EIF3E			-4.85359			1
EIF3F			-5.06407			1
EIF3G			-1.8275		-1.30006	2
EIF3H			-4.79411	-1.32129		2
EIF3I					1.71239	1
EIF3J			-1.99272		-1.50726	2
EIF3K			-5.14616			1
EIF3L			-1.53149			1
EIF3M			1.58577			1
EIF4A1			2.47042			1
EIF4A3			-1.83308			1
EIF4E			-1.52382	-1.34287		2
EIF4EBP1			-1.97867			1
EIF4EBP2			-2.22511			1
EIF4G2			-1.6056			1
EIF5			-1.78056			1
EIF5B			-4.22139			1
EIF6			1.5363			1
ELAC2			-2.84489			1
ELAVL1			-2.09386			1
ELMO1			-2.87808			1
ELMO2			1.52886	1.52374		2
ELOA			-6.00897			1
ELP1			1.52727			1
EMB			-3.05442			1
EMC1			2.02828			1
EMC3			2.7348	1.90134		2
EMC6			2.55867			1
EMILIN1			-2.23384		1.89109	2
EML4			-3.29191			1
EMP3			-1.82186			1
ENDOD1			3.20016		1.29517	2
ENO3				-1.72196		1
ENOSF1			-21.0851			1
ENPEP			2.1099			1
ENPP4			1.50938			1
ENSA			16.8682			1
ENTPD1			-3.31942		0.742573	2
ENY2			-3.5882			1
EPB41			3.28384	-2.20367	2.0898	3
EPB41L2			-1.61436	1.3162		2
EPB42					7.42908	1
EPN1			-4.86402			1
EPN2			-4.58841			1
EPRS1			-1.83483			1
EPS15				1.44307		1
EPX					-1.51621	1
ERBB3,ERBB3,ERBB3,ERBB3;PA2G4			-2.2581			1
ERGIC2					-1.58027	1
ERH			-2.75281			1
ERLEC1			1.89197			1
ERLIN1			-1.54142			1
ERMAP			-1.95041			1
ERO1A			-1.59028			1
ERP44			1.66308			1
ESAM					1.35421	1
ESD			-10527.1		0.658873	2
ESYT1			2.14735			1
ESYT2			1.73137			1
ETF1			-5.72336			1
ETFDH			-5.92586			1
EVI2B			-2.97058			1
EVL					1.54968	1
EWSR1			-3.42592			1
EXOC3L4					1.18146	1
EXOC4			1.65069			1
EXOC5			2.07621			1
EXOC6			1.58338			1
EXOSC10			-2.26807			1
EXOSC3			-4.71205	1.39517		2
EXPH5			-4.93414		1.26125	2
EZR			-2.5631			1
F11R			-3.42559		1.43917	2
F13A1	1.50745			3.10019	1.66062	3
F2			1.70378	1.93758		2
F2RL3			3.99095			1
F5					1.28931	1
F6PJ83				-1.35112		1
F6PRR8				-1.32338		1
F6PWF9				-1.5113		1
F6Q5Y5				-1.53891		1
F6R3N5				1.80651		1
F6SNN4				-1.34619		1
F6SQI4				-1.42662		1
F6T0Z6				1.66509		1
F6V2B4				-1.30068		1
F6W0E5				2.59222		1
F6W532				-1.46416		1
F6W7V2				1.42897		1
F6WAX7				-1.36232		1
F6WL17				-1.43057		1
F6XR95				1.33168		1
F6YK35				-1.42186		1
F6YKM5				1.34627		1
F6YRS3	1.40526					1
F6Z0T5				2.05476		1
F6ZHY1				-1.47868		1
F7AFF0				-1.32469		1
F7B184				1.45677		1
F7C011				1.63972		1
F7CT05				-1.32745		1
F7CXR9				-1.30527		1
F7DKI0	1.31066			2.59037		2
F7E770	1.36299			-1.30127		2
F7F0D6	1.35047			2.4947		2
F7GMK4			2.45224		1.53262	2
F7GX65				-1.44062		1
F7GY91				-1.30087		1
F7H602					1.52533	1
F7H6R7				-1.45141		1
F7H9Z4				1.57858		1
F7HJ25				1.63633		1
F7HLX2				-1.30999		1
F7HP15				2.14578		1
F7HP19				2.46732		1
F7HUE5	1.32462					1
FABP12	-1.58841			-1.47042		2
FABP3			2.74663	1.97218		2
FAF2			1.95416	1.97906		2
FAH			2.74643	1.72434		2
FAHD1			-4.44246		1.15059	2
FAM107B			-1.6883			1
FAM114A2			-1.59841			1
FAM120A			-6.16373			1
FAM162A			1.92231			1
FAM177A1			1.84658			1
FAM234A			2.04245	1.32195		2
FAM3C				1.33046	-1.34256	2
FAM78A				1.30499	1.40223	2
FAM98B			-3.46729			1
FANCD2			3.19185		1.52338	2
FARSA			-4.68486			1
FARSB			-1.95687			1
FAU			-1.61102		1.90983	2
FBL			-1.96243		1.67327	2
FBLN1			-10.505			1
FBLN2			-5.00744			1
FBN1			-3.39235		1.10867	2
FBXO28			-4.22359			1
FBXO4			1.81979	1.33659		2
FBXO7				1.38973		1
FCER1G				1.85742		1
FCGR2A			-3.24547			1
FCN1			-2.02339			1
FDX1			-1.61909			1
FDXR			-5.82162			1
FECH			-4.66722			1
FERMT2			2.02764	3.14664		2
FERMT3					2.93039	1
FES			-3.88074			1
FETUB			-2.31127		1.26611	2
FGA					1.65464	1
FGB			-11.621		1.63633	2
FGD3				1.70802		1
FGFR1OP2				1.34397		1
FGG			3.34763		2.5934	2
FGL2			1.56837			1
FGR			1.69264		-1.30824	2
FHL1				1.75435	1.61959	2
FHOD1			-55.2104		1.18636	2
FIBP			1.9011			1
FIS1			-1.53307			1
FKBP11					1.28172	1
FKBP15			1.51361			1
FKBP2			1.78332			1
FKBP3			-2.11334			1
FKBP4			-2.8489			1
FKBP5			-2.38088			1
FKBP7			2.06922			1
FLG2			2.25707			1
FLII				1.36871		1
FLNA				2.15052		1
FLNB			3.35477	3.12277	-1.32539	3
FLNC			1.66369		1.31883	2
FLOT2			1.56234			1
FLT4				1.50335		1
FMNL1			-3.22622			1
FMR1					1.36077	1
FN1	-1.48341	-1.49018		2.14998		3
FN3K				1.31347		1
FN3KRP				1.77856		1
FNBP1			-2.61014			1
FNBP1L			-4.44649			1
FNDC3A			-2.16288			1
FOLR2			-4.21636			1
FOXO3	1.56382		3.43807	2.92684	1.47746	4
FOXRED1			-5.36923			1
FPR1			-2.51354			1
FRY			2.25719	1.69766		2
FSTL1			-8.95854			1
FTH1			-8.13923		0.722526	2
FUBP1			-2.44609			1
FUCA2			2.06496			1
FUS				-1.32044		1
FXN			1.55935			1
FYB				1.89674		1
FYB1			-1.69165			1
G3BP1			-1.49599			1
g6g-ly6g6d,g6g-ly6g6d,g6g-ly6g6d;ly6g6f			2.18857			1
G6PD				1.41234		1
GABARAPL2			-5.04122			1
GADD45GIP1			1.69798	1.44224		2
GAK			-6.05221			1
GALK1			-7.27999			1
GALNT1			-2.2271		1.19389	2
GALNT2			1.97396			1
GAMT				-1.56081		1
GAR1					-1.55488	1
GAS2L1			-2.2369		1.39183	2
GATAD2B			-4.18239			1
GATM			-2.30893		1.25717	2
GBA			2.22381			1
GBA2			-3.85343	-1.32509	1.4406	3
GBE1			2.2665			1
GC				2.5294		1
GCA					0.55685	1
GCLC			-2.20087	1.8201		2
GCLM				2.72276	0.950642	2
GCN1			-1.66054			1
GDAP1			2.50327			1
GDE1			-7.02483			1
GDI1					1.20362	1
GDI2			1.84853			1
GET3			1.8506			1
GET4			1.59664			1
GFM1			-2.26674			1
GFM2			-1.71855			1
GFPT1			-1.8492			1
GHDC			3.01506			1
GHITM			1.57366			1
GIMAP1					-1.44895	1
GIMAP2			-1.60633			1
GIMAP4					1.56901	1
GIMAP7			2.17872	1.66807	1.56408	3
GIMAP8			-3.00707			1
GIT1				1.35194		1
GIT2			-1.96788			1
GJA1			4.78125			1
GK			2.01464	2.29449		2
GLA			-5.65627			1
GLB1			1.64247			1
GLG1			-1.81396			1
GLI3	-1.62384	-1.85093		3.48985		3
GLIPR2					1.57631	1
GLMN			-2.05489			1
GLMP				-1.43314		1
GLO1			1.66253	2.19415		2
GLOD4			-2.24978			1
GLRX					0.706385	1
GLRX5			-6.6691		1.46056	2
GLS			-2.45547			1
GLTP			1.7358			1
GLUD1			-1.96982			1
GLUL			-4.93385			1
GLYR1			-2.71724			1
GMFG			2.92797	4.50508	1.30967	3
GMIP			-4.0356			1
GMPPA			-3.88324		1.33576	2
GMPR			4.25827		1.62328	2
GMPR2			-2.01427	-1.42825		2
GNAI1			-1.56396			1
GNAQ					1.35683	1
GNAZ			-1.57677		1.78803	2
GNB2			1.95407			1
GNG11		1.37612				1
GNG5			2.36478			1
GNLY			-1.57768			1
GNPDA2			2.08973			1
GNS			-2.29079			1
GOLGA7				3.2526		1
GOLGB1			-1.72751			1
GOLT1B			2.20452			1
GON7			-2.54772			1
GOSR1			-5.12993		1.06342	2
GP1BA		-1.43518		1.86566		2
GP1BB			3.34737		1.7715	2
GP5	1.40806		3.04619	3.14819		3
GP6			-2.37581		1.41338	2
GP9			-4.55403		1.41739	2
GPAT3			1.62981			1
GPATCH4				-1.30319		1
GPATCH8			-3.29274	-1.34888		2
GPD2			2.43235			1
GPHN			-1.73071			1
GPSM3			-1.50909			1
GPX1				2.21701		1
GPX4				1.72176		1
GRAMD4					-1.5008	1
GRAP2	1.36928			2.21936		2
GRB2				1.39473		1
GRHPR				1.41242		1
GRIN2D	-1.71636	-1.41397	-3.0078	2.57068		4
GRIPAP1				1.35436		1
GRK2			-1.73257			1
GRN			-1.85081			1
GRPEL1			-1.88017			1
GSAP			2.27028	2.45374		2
GSDMD	1.56398			1.49158		2
GSN	-1.73815	-1.44581		3.35066		3
GSR			1.86397			1
GSTM2			-3.00549		0.586415	2
GSTO1			-6.89729			1
GSTP1				2.12175		1
GSTT2				1.42065		1
GSTT2;LOC706634			-1.61674			1
GSTZ1			-5.76471			1
GTF2E1			-2.86028			1
GTPBP1			-1.72142		1.28055	2
GUCA1B			-1.68002			1
GUCY1A1			1.92372			1
GUCY1A3	-2.84346	-1.42217	-3.64459			3
GUCY1B1			1.65336			1
GUCY1B3				1.38678		1
GUSB			1.97433			1
GYG1				1.34176	1.23087	2
GZMB			4.39131		2.11908	2
GZMH				1.48176	1.55257	2
GZMK			-2.56429			1
GZMM			-2.61043			1
H1FX			-3.42386		-1.51688	2
H2AFJ	-1.30139					1
H2AFX			-4.34866		-1.51908	2
H2AFY			4.88048		-1.36885	2
H2AFY2				1.36621		1
H2AFZ				-1.48589		1
H2AFZ;H2AZ2,H2AZ2,H2AZ2,H2AZ2			-3.4579			1
H3F3A		-1.41461	-3.56937	1.32236		3
H9H3P6	-1.30334	-1.42242	-3.34865	2.95069		4
H9H493	1.34152			2.4381		2
H9H4U4				2.13615		1
HACD3			-1.78215			1
HACD4			-3.15419		1.25147	2
HADH			1.52153	1.4127		2
HADHA			1.86008			1
HADHB			-6.564			1
HARS1			1.59884			1
HBA					1.98926	1
HBA2					1.59884	1
HBB			-1.93161		1.57234	2
HBE1	1.37414			2.05852		2
HBG			-4.47183			1
HBG2				1.80546		1
HBM			-2.16388			1
HBZ				2.25365		1
HCFC1			-3.85918			1
HCK			1.68991			1
HCLS1				3.37211	1.59968	2
HDAC1			-3.26268			1
HDAC6				1.30537		1
HDGF			-4.30753			1
HDGFL2,HDGFL2;HDGFRP2			-4.11661			1
HDHD5			-2.0259		1.79909	2
HDLBP			1.61662			1
HEBP1					-1.33525	1
HEBP2			-1.50404			1
HECTD1			-5.43283			1
HECTD3				1.47139		1
HECTD4			-1.89434			1
HERC1			-2.0545			1
HEXA			-1.92039			1
HEXIM1			6.44398			1
HIF1AN			-1.7438			1
HIKESHI				1.36105		1
HINT1			-1.8698			1
HINT2					0.713961	1
HIST1H1A			-1.93005	1.76247		2
HIST1H1B			-3.625			1
HIST1H1C			-3.41743			1
HIST1H1D			4.62788		1.99277	2
HIST1H1E			1.85413		-1.44195	2
HIST1H2BN				-1.49762		1
HIST1H2BO					1.52727	1
HIST1H3D	1.70245					1
HIST2H2AB			-3.58262		2.20555	2
HIST2H2AC					1.57201	1
HIST2H3A				-1.48847		1
HIST3H2BB			-1.8613		2.18523	2
HK1			2.81222		1.7986	2
HK3			-2.53248			1
HKDC1				-1.36885		1
HLA-DRA			-2.80442			1
HLTF	-1.39879	-1.50038		-2.36595		3
HM13			2.83368			1
HMBS			-2.0173			1
HMGA1	-1.39033		-2.56789		-1.60678	3
HMGB2			-4.31557			1
HMGN1					-1.47808	1
HMGN3			-4.35754			1
HMGN4			2.01055	1.43842	1.59994	3
HMOX1			1.53769			1
HMOX2			1.5614			1
HNRNPA2B1			-4.84367	-1.30449	0.854591	3
HNRNPA3			-3.73622			1
HNRNPAB			-5.32451			1
HNRNPC			-3.76031			1
HNRNPD			-1.7913			1
HNRNPDL			-1.84514	1.39098		2
HNRNPF			-2.03556			1
HNRNPH1			-2.56342			1
HNRNPH2			-3.20549		-1.25225	2
HNRNPH3			-2.11208			1
HNRNPK			-2.65478			1
HNRNPL			2.20983		-1.57834	2
HNRNPM			-1.93514		-1.51407	2
HNRNPR			1.68354		-1.33059	2
HNRNPU			4.50184		-1.30321	2
HNRNPUL1			-2.96154			1
HNRNPUL2			-2.22213			1
HNRPH1				-1.34755		1
HOMER3				-1.44225		1
HOPX			-1.8684			1
HP					3.55126	1
HP1BP3			-4.25383			1
HPCA				-1.38602		1
HPRT1			-1.61692			1
HPSE			4.68081		1.91337	2
HPX	-2.02248	-1.52718	-2.36967	2.65128	1.44478	5
HRG		1.41733				1
HRSP12			-6.03996			1
HS2ST1			1.97563			1
HSD17B11			3.17278			1
HSD17B4			3.10597	1.65573		2
HSDL2			-2.58281			1
HSP90AB1			1.51394			1
HSPA1L			-4.33674			1
HSPA9			-6.40587			1
HSPB1			1.87279			1
HTATSF1			-1.77666		-1.56098	2
HTRA2			-6.91866			1
HTT			2.62964			1
HUWE1			1.55461			1
HVCN1			2.51994		-1.64619	2
IARS1					-1.70594	1
ICAM1			-8.90852		0.903327	2
ICAM4			-1.65627			1
IDE			1.51012			1
IDH3A			-1.52731			1
IER3IP1			2.09096	1.36349		2
IFI16			-2.26957			1
IFI30	-1.53068	-1.55499	-6.38105			3
IFIT1					-1.33366	1
IFIT3			-1.83086			1
IFNAR2			1.65728	1.81767		2
IGBP1			1.50777			1
IGF2BP2			-6.06653			1
IGF2R			-1.76819		-1.25138	2
IGFALS			3.73671			1
IGFBP2			2.09517			1
IGHA2		1.35754				1
IGHE			-4.52672			1
IGHM			1.96605		1.59811	2
IGHV3-49			2.20471			1
IGKC				1.66586	1.56264	2
IKBIP			2.12897			1
IKZF1			-2.5062			1
IKZF3			-4.36653			1
IL12RB2				-1.31527	-1.68273	2
IL16			2.84691		2.06652	2
IL17RA	1.43136			2.93163		2
IL1RAP			-3.09167		1.385	2
ILDR1	-1.35398			-1.92423		2
ILF2			-2.26014			1
ILF3			-2.24025			1
ILK			2.85804	-1.36094	1.65597	3
ILVBL			-8.20028			1
IMMT			-1.50059			1
IMPA1				2.79315		1
IMPDH2				-1.34298		1
INF2	1.4437	1.40038		3.27026		3
INPP4B			-3.25257		1.06998	2
INPP5A			2.81231			1
INPP5D			-2.7199			1
INSR				-1.30062		1
INTS3			-3.10429			1
INTS5	2.62591	2.04115		1.98613		3
INTS6				1.4037		1
INTS9				-1.32225		1
IPO7			-5.8599			1
IQGAP1			-1.56474			1
IQGAP2				2.16979		1
IRAK4			-2.07234			1
ISCA1			-4.64178			1
ISCU			1.65517			1
ISG15			-1.63528		1.70282	2
ISOC1			-6.02276		1.41175	2
ISYNA1					1.25255	1
ITCH			1.51282			1
ITGA2			-1.51915		1.3274	2
ITGA2B					1.34204	1
ITGA4			-2.16368			1
ITGA6		1.3227		1.78992		2
ITGAL			-1.93954			1
ITGAM			-5.41763			1
ITGAV			2.84816			1
ITGAX			1.49661			1
ITGB2	-1.94668	-1.78764				2
ITGB3	1.30994			2.31302		2
ITGB5			2.22551			1
ITGB7			-2.82837			1
ITIH1			1.66246			1
ITIH2				1.94175	1.24714	2
ITIH3				1.66258		1
ITIH4			-3.36171		1.13418	2
ITM2B			4.82733			1
ITPA			-2.43801			1
ITSN1			-4.4724	-1.31828		2
ITSN2			-1.62655			1
IVD			-1.96873			1
JAM3			2.6311			1
JARID2				-1.30928		1
JCHAIN					-1.43879	1
JOSD2			-1.55331			1
JPT2			-1.60299			1
JSRP1			1.89771	1.64414		2
KALRN			2.95703	2.68049	1.64087	3
KAT2A			2.65024			1
KCNAB2			-2.06327			1
KCNK6			3.6503			1
KCNN3			-1.56018			1
KCTD12			-1.52373		-1.32557	2
KDM2B			-2.31296			1
KEL					1.08883	1
KHDRBS1			-3.98368			1
KHSRP			-4.08965			1
KIAA0100			2.36024			1
KIAA0513				1.6834		1
KIAA0556				1.91932		1
KIAA1211				1.63852		1
KIAA1468				1.30183		1
KIAA1671					-1.34535	1
KIF21B	-1.47585	-1.75711		3.72019		3
KIF2A	-1.62056	-1.48373	-4.79051			3
KIFBP			-2.37703			1
KIR3DL12,KIR3DL12,KIR3DL12,KIR3DL12;KIR3DL2,KIR3DL2;KIR3DL21,KIR3DL21,KIR3DL21,KIR3DL21,KIR3DL21,KIR3DL21,KIR3DL21,KIR3DL21,KIR3DL21,KIR3DL21			-1.80643		-1.36111	2
KLHL23,KLHL23,KLHL23;SSB			-3.9797			1
KLHL36			-4.55479		0.754325	2
KLRD1			-1.82109			1
KMT2A			-1.93868		-1.55043	2
KNG1			2.12637			1
KPNA4			-1.62614			1
KRAS			3.18335			1
KRT16			1.79296			1
KRT5			-7.05093			1
KRT7				-1.33482		1
KYAT3	1.71658			2.85624		2
L19				-1.35255		1
LACTB			-2.08898			1
LAIR1			-1.5487			1
LAMA4	-1.56186		-1.91294		1.26807	3
LAMB1					1.36255	1
LAMB3				2.11331		1
LAMC1					1.17616	1
LAMP1			2.60493		1.31475	2
LAMP2			3.19898			1
LAMTOR1			-1.71529			1
LANCL1			2.02005			1
LAP3			1.55689			1
LARP1			-6.08813		0.879622	2
LARS1			-1.80934	1.51701		2
LAS1L					-1.60744	1
LAT2			5.1961		-1.55618	2
LBP			1.80103			1
LCK					-1.59924	1
LCMT1				1.35052		1
LCN2					-1.27245	1
LCP1					1.57577	1
LCP2		1.33601				1
LDAH			-2.69113		1.39896	2
LDHA				1.35205		1
LDHD			1.82017			1
LDLR			1.49848			1
LEMD3			-2.42654			1
LEO1				-1.37295		1
LEPROT			3.63467			1
LGALS2	1.48442		1.80373	3.0804		3
LGALS3BP			-4.81635			1
LGALS9	-1.30044					1
LGALSL			-2.05561	1.87478	1.60949	3
LHFPL2			3.24114	1.8134		2
LILRA1;LILRAB,LILRAB,LILRAB			-2.78254			1
LILRA3			-3.2702			1
LIMD1			-2.40081			1
LIMD2					1.69718	1
LIMS1			-8.82433		1.6041	2
LIPA			2.05144			1
LMNA			-2.35923			1
LMNB1			-3.00322			1
LMNB2			-2.66338			1
LOC100424064				1.30108		1
LOC100425060;LOC114669832			2.00149		-1.62564	2
LOC100425237					1.35855	1
LOC100426406				1.62091		1
LOC100426455				-1.34178		1
LOC100427314			-3.05717			1
LOC100427524	1.38092			2.67757		2
LOC100427967			-4.51544			1
LOC106992286	1.31203			2.40708		2
LOC106995452			12.0776		1.4563	2
LOC106997719				1.36519		1
LOC107000818		-1.3542		1.49209		2
LOC114669765			-19.9371			1
LOC114669810,LOC114669810,LOC114669810,LOC114669810,LOC114669810,LOC114669810,LOC114669810,LOC114669810,LOC114669810;Mamu-DPA1,Mamu-DPA1			-3.06484	-1.46686	-1.37059	3
LOC114669857;RPL14			-2.92362	-1.35656		2
LOC114675520			-3.32967			1
LOC114675532,LOC114675532;PPP6C,PPP6C			-1.61967			1
LOC388588			1.94413			1
LOC693464		-1.3556		2.57208		2
LOC693577			-1.7125			1
LOC693750			1.70274			1
LOC693947			-4.23635			1
LOC694178			-2.40438	-1.33919		2
LOC694372			-2.70928			1
LOC695323			-4.65676		0.348184	2
LOC696805	1.30138			2.36853		2
LOC696956			1.63944			1
LOC697008,LOC697008,LOC697008;PYCR2					1.48952	1
LOC697527			-1.53976		0.781768	2
LOC697687			-1.8607		-1.31649	2
LOC697943					1.2949	1
LOC698693					-1.63906	1
LOC699166	-1.32907		-1.76863			2
LOC700087			2.40785			1
LOC701250				-1.33708		1
LOC702067			1.94509			1
LOC703455			-1.69033			1
LOC703641			1.68212			1
LOC703984			-14.4629		1.50671	2
LOC704229	1.30053					1
LOC704394			1.94009			1
LOC704658				1.34655		1
LOC705126				-1.31776		1
LOC705310			1.90692	1.58796	1.4827	3
LOC705469				-1.34137		1
LOC705696			-2.17674		1.08863	2
LOC706340				-1.45421		1
LOC709150				1.38783		1
LOC710287				-1.37488		1
LOC710516				1.41193		1
LOC710665	1.50822					1
LOC711104			-4.05324			1
LOC715607			-3.89642		1.57828	2
LOC715795			-1.89236	-1.38237		2
LOC716161			-2.28909		-1.4282	2
LOC717978			-6.32065			1
LOC718120			-1.65978		1.57981	2
LOC718712			2.20577			1
LOC719082			-1.77295			1
LOC719235			-4.02558			1
LOC719702			-1.75122	-1.50766	-1.44408	3
LOC721200			-1.68885		1.78228	2
LOC722413					0.960792	1
LOC722420					0.532519	1
LOC722432			-4.20846			1
LONP1			-7.05533	-1.32919		2
LPCAT1			1.82742			1
LPCAT2			-2.55793			1
LPCAT3			2.47277			1
LPGAT1			-1.53502			1
LPIN2					-1.39974	1
LPXN			-3.51235			1
LRMP					-1.3787	1
LRP1			-4.14438		0.85254	2
LRPPRC			-1.83154			1
LRRC1			2.59562	1.3272		2
LRRC25			-4.98667			1
LRRC32			2.98509			1
LRRC59					1.10486	1
LRRC69				1.33593		1
LRRC8A					1.09808	1
LRRFIP1			-1.86142			1
LRRFIP2				1.68889		1
LRRIQ1				-1.31737		1
LSM14A					-1.3378	1
LSM2			-2.06235			1
LSM3			-2.73412			1
LSM4			-2.33925			1
LSP1			-1.78629		2.10859	2
LST1			-2.1473			1
LTB4R			-3.29743			1
LTBP1	-1.38472	-1.4076		2.627		3
LTF					1.53731	1
LUC7L			-2.77019			1
LUC7L3			-4.07167	-1.39286		2
LXN					-1.33575	1
LY6G6C			3.7805			1
LYAR			-1.64107			1
LYN				1.67611		1
LYPLA1				1.5852		1
LYST			2.48684	1.35892		2
LYZ					2.01872	1
LZIC			-7.66648		0.873126	2
LZTS1					1.5835	1
MAD2L1				-1.33374		1
MAGED2			1.76261			1
MAGOHB			-3.47901			1
MAGT1			2.34138			1
MAIP1			2.77102			1
MAMU-AG				1.89312		1
MAMU-DMA				1.4263	-1.6229	2
MAMU-DOB			-4.38659			1
MAMU-DRB1			-1.99019			1
Mamu-F			-1.65452	-1.47108	1.36985	3
MAN2A1			-8.23539			1
MAN2B2			-1.68361	1.45983		2
MANF				1.36469		1
MAOB			2.14507		1.30676	2
MAP1S			-1.89097		0.949028	2
MAP2K3			1.53019			1
MAPRE1			-1.73023			1
MAPRE2			-4.84671		1.6378	2
MARCKS			1.50069	2.47168	1.5038	3
MATR3			-3.5961			1
MAVS			-9.06806		0.970773	2
MAZ			2.04445	1.61178	-1.49646	3
MBD1			-2.72817			1
MBD3			5.53877			1
MBOAT7			1.76993			1
MCAT			1.66753			1
MCCC1			-1.70788			1
MCF2L			1.76629			1
MCFD2			1.71139	2.59006	1.49684	3
MCM6			-1.83401			1
MCM7			-5.14556			1
MCTS1			2.05677			1
MCU			2.29918			1
MDGA1				1.31195		1
MDH1			2.03874	2.06505		2
MECP2					-1.64776	1
MED14				1.93042		1
MED8			2.73208			1
MEMO1				1.41505		1
MEN1			-1.64459		-1.65909	2
METAP1			-6.78321			1
METAP2					-1.37233	1
METTL7A			-1.83867			1
METTL7B			-5.01244			1
MFAP1			-3.73421			1
MFF			4.73797			1
MFN1			-1.54755	-1.36641		2
MFSD2B			-7.24427			1
MFSD6			-8.39695			1
MGAM			-2.58773			1
MGAT2			2.14931			1
MGLL			3.07652		1.85004	2
MGME1			-1.55944			1
MGST3			3.84786	1.32937		2
MIA3			-1.65296			1
MICAL3			1.97732			1
MICU1			1.94899			1
MIF	1.53706			3.2786		2
MINDY1				1.63949		1
MIPEP			-2.09651			1
MKI67					1.08502	1
MKRN1			1.81866		-1.55924	2
MLEC			1.68138			1
MMP8			-1.51113		1.51125	2
MMP9			7.9729	1.44813	2.26175	3
MMRN1			-9.84746		1.61279	2
MNP1A	-1.50276					1
MOSPD2			-1.82882			1
MPDU1					1.41398	1
MPEG1			-2.56454			1
MPHOSPH10				-1.38837		1
MPIG6B				2.41599		1
MPL			-2.7782		1.37369	2
MPO				1.54178	-1.35739	2
MPP1			-7.17147		1.52509	2
MPST	1.31902			2.10293		2
MPZL1	1.33118			3.45795		2
MRI1			-1.69384			1
MRO			-4.24125			1
MRPL11			-1.63344			1
MRPL13			-1.62821			1
MRPL15			-1.52525	-1.36057		2
MRPL18			-2.3798			1
MRPL19			-6.51113			1
MRPL21			2.07195			1
MRPL22			-2.15619			1
MRPL24			1.85899			1
MRPL28			-1.94612			1
MRPL3			1.60764			1
MRPL37			1.83966			1
MRPL38			-6.23874			1
MRPL39			-1.67941			1
MRPL4		-1.40644		1.869		2
MRPL40	-1.42165		-2.07554	2.64231		3
MRPL41			-2.04435	1.4705		2
MRPL42			-2.08325			1
MRPL44			2.22546			1
MRPL45			-2.00266			1
MRPL47			-1.89333			1
MRPL49			-1.57389	1.30225		2
MRPL50			-1.90687	1.57395		2
MRPL58			-9.38501		0.611519	2
MRPS15			-2.22918			1
MRPS17			2.77148	1.54578	1.42689	3
MRPS18A			-1.66939			1
MRPS2			-2.3314			1
MRPS23			-2.63234			1
MRPS25			-5.34655			1
MRPS26			-1.54712			1
MRPS27			-2.08151			1
MRPS28			-6.29492			1
MRPS31			-2.22543			1
MRPS35			-1.60433			1
MRPS7			-2.17015			1
MRPS9			-5.42968			1
MRRF			-3.93778		0.916863	2
MRVI1				1.40375		1
MS4A1			-735.183	1.77745		2
MT1A				-1.37358		1
MT1E	-1.36143			-2.13072		2
MTA2			-2.28962			1
MTAP					0.916638	1
MTCH1			-4.34424		1.50108	2
MTG1			2.75909			1
MTIF2			-1.64387			1
MTM1			-4.69201		1.43409	2
MTMR12			-8.47284			1
MTPN					1.50783	1
MTREX			-2.49569			1
MTSS1			1.67036	1.66503		2
MTX2			1.60727			1
MVP			-1.84969			1
MX2			-3.44987			1
MYADM			2.08837			1
MYCBP2			-5.63331			1
MYCT1	1.56708			3.15623	1.47113	3
MYDGF				-1.30731		1
MYH11			2.50444			1
MYH7			1.62794			1
MYH7B				-1.34805		1
MYH9				1.8405		1
MYL1			3.56689	2.64494		2
MYL10			-2.44545	-1.39058		2
MYL12A				1.68783		1
MYL3			5.48009			1
MYL6			1.709		1.51139	2
MYL9			-1.88877		2.81507	2
MYLK			-6.15838		1.61036	2
MYO18A			-2.11602			1
MYO1E			-4.4035			1
MYO1F			-3.95788		1.59317	2
MYO1G			-1.72787			1
MYO5A				1.36128		1
MYOF			-1.91834			1
MZT1		1.56682		1.49831	1.09815	3
NAA10			-1.99885			1
NAA15			-6.57357			1
NAA38			-3.1208			1
NAAA				1.3016		1
NACA			-1.71646	-1.31202		2
NAGA					-1.26771	1
NAP1L4			-6.7745			1
NAPA				1.53507		1
NAPG			-1.50075			1
NAPRT				1.46293		1
NARS1			-1.91818			1
NASP			1.75426		-1.6533	2
NAT10			1.60587			1
NAV2				1.35525		1
NAXE			-1.72333			1
NBAS	1.41421		2.08134	2.13782		3
NBEA				1.32652		1
NBEAL2				1.93939		1
NCAM1				2.65013		1
NCAPD2					-1.25256	1
NCAPG			-4.65676			1
NCAPH			-2.4197		1.67186	2
NCBP1			-2.16615			1
NCEH1					1.23611	1
NCF2			-5.97982			1
NCF4			-4.12366			1
NCK2				1.96817		1
NCKAP1				-1.30199		1
NCKAP1L			1.50396			1
NCL			1.59083		-1.57557	2
NCLN			1.81544	3.25832		2
NCOA4				-1.30954		1
NCOA5			-3.68456			1
NDUFA11			1.65005			1
NDUFA9			1.85346			1
NDUFAF2				-1.30309		1
NDUFAF3			-2.14428			1
NDUFB11				-1.32864		1
NDUFB7			-32.1307			1
NDUFC2			-1.57813			1
NDUFV1			1.60923			1
NECAP2			2.1335			1
NECTIN2			3.61687			1
NEDD4			-2.02667			1
NEGR1			-7.01367			1
NEK9			1.57132	2.27841		2
NENF			1.7702		1.95657	2
NEXN			4.51443		1.7633	2
NFATC2			-1.77903		1.60407	2
NFIX				-1.3279		1
NFKB1			2.0141			1
NFS1				-1.37042		1
NFU1			3.39407	1.38281		2
NFXL1			1.71603		-1.52693	2
NFYA				2.6374		1
NGLY1			-1.64668			1
NHEJ1			-1.61109		0.350459	2
NHLRC2			-1.67343		1.38331	2
NHP2					-1.54501	1
NIBAN1					-1.44347	1
NID1			1.59672		1.28745	2
NIPSNAP3A				1.48789		1
NIPSNAP3B			1.87513			1
NIT2			1.81883			1
NKAP			-3.68526			1
NLN			-1.81724			1
NLRX1			2.00523			1
NME3			-2.5369			1
NMI	-1.33397					1
NMRAL1		-1.32837		2.02384		2
NMT1			-2.10643			1
NONO			1.50556		1.67502	2
NOP14			-4.16041			1
NOP2			-3.3242			1
NOP56			-3.37883		-1.68796	2
NOP58					-1.6004	1
NOP9			-3.37707			1
NPC1			2.56989		-1.70076	2
NPC2			-2.51656		0.815249	2
NPL			-2.02409	-1.33173	1.91962	3
NPM1			2.38929		-1.64871	2
NPNT			-9.90771			1
NRBP1					1.46565	1
NRGN				1.5	1.50851	2
NSFL1C			-1.69586			1
NT5C1B	1.37179			2.95068		2
NT5C3A					1.62614	1
NT5E				-1.31809		1
NUBP1			1.81711			1
NUCB2	-1.77686	-2.09517	-1.56246	2.2345		4
NUCKS1			2.22732		-1.52809	2
NUDC			-5.61658			1
NUDT21			-3.19109			1
NUDT3			-2.79502			1
NUDT5			-1.50171			1
NUDT9			-1.66928			1
NUMA1			-3.94638			1
NUP133			-2.48451			1
NUP153			-3.79456			1
NUP155			-2.51893			1
NUP160			-3.12603			1
NUP205			-3.23911			1
NUP210			-2.19679	1.39023		2
NUP214			-2.48521			1
NUP35			-3.78311			1
NUP50			-4.17499			1
NUP54					-1.45873	1
NUP62			-3.43061			1
NUP85			-2.88491			1
NUP93			-2.11941			1
NXF1			-3.63215			1
OAT			-2.13525		1.68588	2
OCIAD1			-1.89436			1
OCIAD2				-1.30964		1
ODF2			-3.5961			1
ODR4			-2.81094			1
OGFRL1			-3.35731			1
OGT			-1.91784		-1.26456	2
OLFM4					1.56522	1
OLR1			-2.26917		-1.48795	2
OPHN1				1.39008		1
OPLAH			5.04095			1
OPTN			-6.72717			1
OR10G3	1.95333					1
ORM1					0.389328	1
ORMDL1;ORMDL2			2.16484			1
OSBP			1.56447			1
OSBPL11		1.59759		3.00084		2
OSTC			-3.45023		1.50025	2
OSTF1			-3.7578		1.09887	2
OTULIN			-1.90241			1
OVGP1			-1.93865			1
OXR1				1.42207		1
OXSM			-1.54768			1
OXSR1			-1.81807			1
P2RX1			2.45533			1
P2RY1			3.21297			1
P2RY12			2.25455			1
PABPC4			-1.70971		1.69734	2
PABPN1			-2.99322			1
PACC1			3.03346			1
PACSIN2				1.35385		1
PADI4			-2.04545			1
PAF1			-3.37282			1
PAFAH1B2			-10.3608			1
PAG1			-3.64228			1
PAICS			1.53385	-1.31355		2
PAIP2			-1.61375			1
PAK2			-1.93053			1
PAK3				1.35139		1
PANX1			4.17224			1
PARP1					1.6737	1
PARP6			2.481			1
PARVB	1.31558		-2.14443		1.65354	3
PARVG			1.50833			1
PAXBP1			-7.02092		-1.32461	2
PBRM1			-2.0959		-1.5385	2
PC			-1.67636		-1.46649	2
PCBP1			-6.25289			1
PCBP2			-6.20802			1
PCIF1			-3.67226			1
PCMT1				1.30026		1
PCNA			-5.38653			1
PCNP			-2.40052			1
PCSK6			2.13642	1.36966		2
PCYOX1L			4.37538			1
PCYT1A;PCYT1B,PCYT1B,PCYT1B,PCYT1B			-1.89236			1
PCYT2			-1.56768			1
PDAP1			-2.76814			1
PDCD10				1.44439		1
PDCD11				3.4317		1
PDCD2				1.36638		1
PDCD4					-1.59963	1
PDCD5			-2.17011			1
PDCD6			-2.48014		1.29814	2
PDE12			-3.7369			1
PDE4DIP				1.7734		1
PDE5A		-1.4162		2.49429		2
PDGFB			4.31366			1
PDGFD			-4.47991		1.21297	2
PDHB			-2.96839		1.07462	2
PDIA5			-1.91561			1
PDK1			2.29315	1.73514		2
PDLIM1				2.18856		1
PDLIM5			1.69407			1
PDPR			3.06781			1
PDS5A			-2.93299			1
PDS5B			-3.96036			1
PDZD8			2.59089			1
PEA15			-7.58997			1
PEAR1				3.16389		1
PECAM1					1.19647	1
PEF1				2.64916		1
PEPD			-1.91394			1
PER1,PER1,PER1,PER1;VAMP2			-1.53205	1.50699		2
PEX19				-1.33786		1
PF4					2.41314	1
PF4V1					2.50272	1
PFDN5			-8.62219		0.901321	2
PFKL			-1.70043			1
PFKP					1.28384	1
PFN1			-2.32016		1.45571	2
PFN3			1.56495		-1.69791	2
PGD			-2.2301			1
PGLS			1.98058			1
PGLYRP1			-3.1654		-1.59035	2
PGLYRP2			-10.8951			1
PGRMC2			2.48228			1
PHF5A			-3.25139	-1.49115		2
PHF6				-1.32982		1
PHGDH					-1.37678	1
PHIP			-2.87773			1
PI16			-1.86769			1
PI4KA			1.86413			1
PICALM			-2.24			1
PIEZO1			-1.52485	-1.32688		2
PIGS			-1.76489			1
PIK3AP1			-1.63009			1
PIK3CB			1.81045			1
PIK3R1		1.33487	1.75296	1.48728		3
PIN1			-1.86729			1
PIP4K2A				1.58508		1
PIP4K2C				-1.31547		1
PITHD1			-7.27462		0.42507	2
PITPNA				1.30889		1
PITPNB			2.40991			1
PITPNC1			-1.65616			1
PITPNM2			2.891			1
PKLR			2.16755		1.52925	2
PLAA			1.6251	2.03002		2
PLAUR			-1.5434			1
PLBD1					-1.28459	1
PLBD2			-2.54721			1
PLCB3			-1.57955			1
PLCB4			2.23624		-1.30793	2
PLCD4			-1.97308			1
PLCG2				1.81144		1
PLEC			-3.5478			1
PLEK					2.56344	1
PLEKHA4			-4.59245			1
PLEKHO2					0.954062	1
PLG				2.39954		1
PLIN3			-3.40429			1
PLP2					1.21352	1
PLPBP				1.32341		1
PLS3			-2.90762			1
PLVAP			2.28125		-1.63976	2
PLXNA1			2.64916	-1.43636		2
PLXNA4			2.44798			1
PML			-3.07229		-1.48758	2
PMPCA			-1.50385			1
PMPCB			-1.62549			1
PNN			-3.9184			1
PNP			-2.42504			1
PNPLA6			-3.24764		1.4471	2
PNPT1			1.55035			1
POFUT1			2.57906			1
POLE4				-1.35572		1
POLR2A			-4.07673			1
POLR2B			-3.32007			1
POLR2C			-10.3936		0.769291	2
POLR2D					-1.70634	1
POLR2E			-3.08361			1
POLR2F			8.26752	1.51191		2
POLR2G			-4.21916			1
POLR2H			-1.73414	1.45479		2
POLR2I			-2.02399			1
PON2			1.68198	1.41602		2
POR			1.67476			1
PPA1			-6.60204			1
PPAN-P2RY11					-1.54645	1
PPBP					2.58359	1
PPIF			-2.09437		1.36767	2
PPIG			-3.70046			1
PPIH				-1.31665		1
PPIL1			1.50867	1.42723		2
PPM1A				1.43423		1
PPM1G			-2.27906			1
PPOX			-1.8449		1.30069	2
PPP1R12A			1.5111			1
PPP1R14A		-1.37836		-1.36026		2
PPP1R18			-3.83016			1
PPP1R7			1.52958			1
PPP1R9B			-1.50585			1
PPP2CA			-1.85308			1
PPP2R1A			1.62891			1
PPP2R5B				1.30044		1
PPP3CA			2.10363			1
PPP4R2	1.30023		-10.6503		0.634031	3
PPP5C			-1.93081			1
PPP6R1			-1.88659			1
PPT1			-2.18106			1
PQBP1			-3.25105			1
PRAF2			1.94544			1
PRCP					-1.37087	1
PRDM1				-1.31066		1
PRDX2				1.98521		1
PRDX6					1.35478	1
PREP			1.82793		-1.32855	2
PREX1			-1.81092			1
PRKACB				1.96277		1
PRKAR2B			-1.57978			1
PRKCB				1.67189		1
PRKCD		-1.67908	-4.2104	2.84616	1.19632	4
PRKCQ			2.12925			1
PRKG1					2.55021	1
PRMT3			1.84824			1
PRMT5			-1.61122	1.4141		2
PROS1		1.37659				1
PROSER2					0.895196	1
PRPF31			-2.25475			1
PRPF40A			-2.02615			1
PRPF4B			-3.14814			1
PRPF6			-3.22164			1
PRPF8			-2.80656	1.32223		2
PRPS1			1.49578			1
PRPS2			2.45212			1
PRR25	-1.30392					1
PRSS2			-1.7335			1
PRSS55			-2.38347			1
PRTN3			-3.85598			1
PRUNE1			1.77896			1
PRXL2A			-2.12267	-1.35424	1.13705	3
PSAP			-1.71636			1
PSD4			-2.3225			1
PSIP1					-1.66531	1
PSKH1				1.56495		1
PSMA6			1.83725			1
PSMB1			3.25164			1
PSMB3			3.77687		1.33541	2
PSMB5			-5.50617			1
PSMC2			-11.8709		0.615293	2
PSMC4			-1.59456			1
PSMD1			-5.88142			1
PSMD10			-1.94224			1
PSMD11			-6.07193			1
PSMD2			1.52995			1
PSMD3			1.82824		0.90621	2
PSMD4			1.5967	2.08018		2
PSMD5			-2.77335			1
PSMD6					0.468663	1
PSMD9			-1.91562			1
PSME1			1.61391			1
PSMF1			-2.36939		-1.54278	2
PSPC1					-1.51321	1
PTBP1			-2.75712			1
PTBP3			-2.68127			1
PTCD3			-2.3476			1
PTGES2			-1.83857			1
PTGES3			-1.91622			1
PTGIR			3.55049			1
PTGS1				2.06235	1.41652	2
PTMA	-2.12201	-1.99907	-7.1784	-1.30892		4
PTMS					2.08161	1
PTP4A2			4.5779			1
PTPA			-7.33209			1
PTPMT1			2.00306			1
PTPN1			1.91802			1
PTPN12				1.30542		1
PTPN18			-1.75939			1
PTPN6	1.31901			1.87062		2
PTPRA			-2.7674			1
PTPRC				1.56055	1.56125	2
PTRH2			-7.31815		1.12199	2
PTTG1IP			-6.16385			1
PTX3			-3.62596			1
PUF60			-2.09358		-1.45814	2
PUNE1	1.37627			2.10601		2
PURB	-1.48436			-1.33056		2
PUS1			-2.98817			1
PXN			-5.43084			1
PYCARD			-3.1335			1
PYCR1			-5.33094			1
PYGB			1.6363			1
PYHIN1			-4.07231			1
PYM1			-2.49318			1
PYROXD2			-1.83591			1
PZP	1.53801	1.46928	1.62118	3.50725		4
QARS1			-5.44857			1
QKI			-1.91145			1
QSER1				1.43899		1
QSOX1			-2.54003			1
RAB10			2.52299			1
RAB11A				1.63575		1
RAB11B			1.88231			1
RAB11FIP1			-1.8705			1
RAB11FIP3			2.18312			1
RAB12			2.79731			1
RAB13			1.96132			1
RAB1A			2.28039			1
RAB1B			5.60594			1
RAB21			1.74126			1
RAB24			-1.57637			1
RAB26			4.73025			1
RAB27A			-2.28743			1
RAB27B	-1.55937	-1.36003	-2.19306			3
RAB38			1.70401			1
RAB3D			-1.72792			1
RAB3IL1	1.69793	1.83177	1.70344	4.23858		4
RAB43			1.59673			1
RAB44			-1.92359			1
RAB5B			-1.51058			1
RAB6A				1.31913		1
RAB6B					1.2989	1
RAB8A			-2.68969		1.3643	2
RABEP1			-150.849		0.775426	2
RABEPK				-1.43684		1
RABGAP1			1.68114			1
RABL3			1.52421			1
RAC1			-8.8491			1
RAC2			1.64697	1.56462		2
RACK1			-2.50518			1
RAD21			-3.99403			1
RAD23A			-1.92683			1
RAD23B			-1.60673			1
RAE1			-2.15001			1
RALB			-45.5049		1.1103	2
RALY					-1.38713	1
RAN			-2.22652			1
RANBP1			-1.81707			1
RANBP10			2.47164		-1.35985	2
RANBP2			-3.93426			1
RANBP3			-2.43926	1.56573		2
RANGAP1				-1.3574		1
RAP1A			2.59216			1
RAP1B				2.11353		1
RAP1GAP2				1.62523		1
RARS1			-5.7675	-1.40207		2
RASA2			-2.3609			1
RASA3			-2.33628		1.14653	2
RASAL3			-3.38818			1
RASGRP2	-1.37826	-1.4672		2.34053		3
RASSF1			-4.37368			1
RAVER1			-2.57855			1
RBBP4			-2.31444	-1.51473	-1.59983	3
RBBP7			-4.01551			1
RBM14			-3.50278			1
RBM15			-2.86344			1
RBM25			-1.49699			1
RBM3				-1.39508		1
RBM39			-2.21075	1.64445		2
RBM42			-4.00598			1
RBM8A			-3.05559			1
RBMX			-3.42486			1
RBX1			1.58581			1
RCC1					-1.62406	1
RCC2			-3.05679			1
RCN1			3.34079		1.9425	2
RCSD1			-4.23431			1
RDH11			1.87919			1
RDH12			1.75521			1
[truncated: 750 more rows]
