# Supplementary material for: Longitudinal multi-omic changes in the transcriptome and proteome of peripheral blood cells after a 4 Gy total body radiation dose to Rhesus macaques
Source: BMC Genomics. 2023 Mar 21;24:139. doi: 10.1186/s12864-023-09230-7 (PMC10031949; doi:10.1186/s12864-023-09230-7)
Supplement: Supplementary file 5 — Additional file 5: Supplementary data table 5. Gene ontology on gene and protein lists. [file 12864_2023_9230_MOESM5_ESM.xlsx]

## Sheet: Title
Longitudinal multi-omic changes in the transcriptome and proteome of peripheral blood cells after a 4 Gy total body radiation dose to Rhesus macaques.
Shanaz A. Ghandhi1*, Shad. R. Morton1, Igor Shuryak1, Younghyun Lee1, Rajesh K. Soni2, Jay R. Perrier1, James Bakke3, Janet Gahagan3, Kim Bujold4, Simon Authier4, Sally A. Amundson1, David J. Brenner1, Denise Nishita3, Polly Chang3 and Helen C. Turner1
Supplementary data table 5: Gene ontology on gene and protein lists

## Sheet: genes biological processes
Day3				Day5				Day7				merge 3 days		merge 3 days remove duplicates
GO biological process complete	P value			GO biological process complete	P value			GO biological process complete	P value			GO biological process complete		GO biological process complete	day3	day5	day7	count
immune system process	1.6e-23			cellular process	1.41e-21			cellular process	6.94e-20			immune system process		cellular process	2.36e-18	1.41e-21	6.94e-20	3
cellular process	2.36e-18			immune system process	2.6e-17			peptide metabolic process	1.58e-14			cellular process		peptide metabolic process	2.24e-08	8.8e-07	1.58e-14	3
immune response	1.46e-16			response to stimulus	1.12e-16			translation	1.61e-14			immune response		translation	2.06e-07	1.44e-06	1.61e-14	3
response to stimulus	1.03e-15			positive regulation of cellular process	5.73e-16			cellular macromolecule metabolic process	2.68e-14			response to stimulus		cellular macromolecule metabolic process	1.44e-06	6.54e-13	2.68e-14	3
positive regulation of cellular process	2.38e-15			positive regulation of biological process	1.31e-15			peptide biosynthetic process	5.01e-14			positive regulation of cellular process		peptide biosynthetic process	2.65e-07	1.84e-06	5.01e-14	3
positive regulation of biological process	6.22e-14			regulation of immune system process	6.15e-15			cellular metabolic process	1.44e-13			positive regulation of biological process		cellular metabolic process	1.03e-07	1.69e-11	1.44e-13	3
response to stress	1.07e-13			biological regulation	3.41e-14			organic substance metabolic process	2.24e-12			response to stress		organic substance metabolic process	5.69e-07	4.45e-12	2.24e-12	3
regulation of immune system process	2.77e-13			cellular response to stimulus	1.06e-13			metabolic process	2.9e-12			regulation of immune system process		metabolic process	5.02e-06	6.96e-11	2.9e-12	3
positive regulation of molecular function	2.17e-12			response to stress	4.62e-13			cellular nitrogen compound metabolic process	6.33e-12			positive regulation of molecular function		cellular nitrogen compound metabolic process	8.04e-07	1.97e-05	6.33e-12	3
defense response	2.28e-12			cellular macromolecule metabolic process	6.54e-13			amide biosynthetic process	8.71e-12			defense response		amide biosynthetic process	1.15e-06	9.84e-06	8.71e-12	3
cellular component organization or biogenesis	1.04e-10			cellular protein metabolic process	2.42e-12			cellular protein metabolic process	1.07e-11			cellular component organization or biogenesis		cellular protein metabolic process	1.8e-06	2.42e-12	1.07e-11	3
cellular response to stimulus	1.48e-10			organic substance metabolic process	4.45e-12			nitrogen compound metabolic process	1.6e-11			cellular response to stimulus		nitrogen compound metabolic process	3.19e-07	9.7e-10	1.6e-11	3
positive regulation of response to stimulus	3.17e-10			negative regulation of biological process	7.61e-12			primary metabolic process	2.9e-11			positive regulation of response to stimulus		primary metabolic process	2.78e-07	2.32e-11	2.9e-11	3
positive regulation of catalytic activity	6.71e-10			regulation of biological process	1.01e-11			organonitrogen compound metabolic process	3.09e-11			positive regulation of catalytic activity		organonitrogen compound metabolic process	2.26e-07	2.4e-11	3.09e-11	3
regulation of response to stimulus	1.76e-09			cellular metabolic process	1.69e-11			cellular nitrogen compound biosynthetic process	3.37e-11			regulation of response to stimulus		cellular nitrogen compound biosynthetic process	6.37e-06	2.51e-08	3.37e-11	3
positive regulation of immune system process	3.55e-09			primary metabolic process	2.32e-11			cellular amide metabolic process	4.08e-11			positive regulation of immune system process		cellular amide metabolic process	7.33e-09	3.25e-06	4.08e-11	3
cellular amide metabolic process	7.33e-09			organonitrogen compound metabolic process	2.4e-11			macromolecule biosynthetic process	4.23e-11			cellular amide metabolic process		macromolecule biosynthetic process	0.000326	1.74e-08	4.23e-11	3
negative regulation of biological process	1.89e-08			protein metabolic process	5.9e-11			cellular macromolecule biosynthetic process	4.34e-11			negative regulation of biological process		cellular macromolecule biosynthetic process	0.00138	1.27e-07	4.34e-11	3
cellular component organization	2.08e-08			metabolic process	6.96e-11			macromolecule metabolic process	5.29e-11			cellular component organization		macromolecule metabolic process	1.78e-05	1.77e-09	5.29e-11	3
peptide metabolic process	2.24e-08			cellular response to chemical stimulus	2.36e-10			protein metabolic process	1.14e-10			peptide metabolic process		protein metabolic process	1.88e-05	5.9e-11	1.14e-10	3
inflammatory response	2.91e-08			regulation of cellular process	3.21e-10			cellular biosynthetic process	4.7e-09			inflammatory response		cellular biosynthetic process	0.000403	2.06e-06	4.7e-09	3
biological regulation	3.15e-08			positive regulation of immune system process	4.73e-10			response to stress	1.45e-08			biological regulation		response to stress	1.07e-13	4.62e-13	1.45e-08	3
regulation of localization	3.21e-08			positive regulation of metabolic process	8.16e-10			organonitrogen compound biosynthetic process	1.54e-08			regulation of localization		organonitrogen compound biosynthetic process	2e-05	5.13e-05	1.54e-08	3
cellular response to chemical stimulus	9.05e-08			defense response	8.67e-10			organic substance biosynthetic process	1.58e-08			cellular response to chemical stimulus		organic substance biosynthetic process	0.000136	1.27e-07	1.58e-08	3
cellular metabolic process	1.03e-07			nitrogen compound metabolic process	9.7e-10			biosynthetic process	1.81e-08			cellular metabolic process		biosynthetic process	0.000146	3.76e-07	1.81e-08	3
response to organic substance	1.07e-07			positive regulation of cellular metabolic process	1.43e-09			gene expression	5.21e-07			response to organic substance		gene expression	0.000782	0.000104	5.21e-07	3
translation	2.06e-07			macromolecule metabolic process	1.77e-09			cellular response to stimulus	1.96e-05			translation		cellular response to stimulus	1.48e-10	1.06e-13	1.96e-05	3
organonitrogen compound metabolic process	2.26e-07			positive regulation of molecular function	1.99e-09			cytoplasmic translation	2.75e-05			organonitrogen compound metabolic process		cytoplasmic translation	0.00345	0.0351	2.75e-05	3
peptide biosynthetic process	2.65e-07			response to organic substance	2e-09			cellular response to stress	3.04e-05			peptide biosynthetic process		cellular component organization or biogenesis	1.04e-10	1.25e-06	3.56e-05	3
primary metabolic process	2.78e-07			negative regulation of cellular process	3.34e-09			cellular component organization or biogenesis	3.56e-05			primary metabolic process		response to stimulus	1.03e-15	1.12e-16	6.03e-05	3
regulation of molecular function	2.87e-07			cell communication	3.73e-09			response to stimulus	6.03e-05			regulation of molecular function		cellular component organization	2.08e-08	2.03e-06	7.46e-05	3
nitrogen compound metabolic process	3.19e-07			immune response	4.41e-09			cellular component organization	7.46e-05			nitrogen compound metabolic process		immune system process	1.6e-23	2.6e-17	0.00028	3
regulation of biological process	3.39e-07			response to external stimulus	8.43e-09			immune system process	0.00028			regulation of biological process		biological regulation	3.15e-08	3.41e-14	0.000319	3
regulation of biological quality	5.22e-07			positive regulation of response to stimulus	9.79e-09			biological regulation	0.000319			regulation of biological quality		regulation of immune system process	2.77e-13	6.15e-15	0.000765	3
regulation of catalytic activity	5.41e-07			regulation of response to stimulus	1.07e-08			cellular response to DNA damage stimulus	0.000357			regulation of catalytic activity		positive regulation of cellular process	2.38e-15	5.73e-16	0.0026	3
organic substance metabolic process	5.69e-07			macromolecule biosynthetic process	1.74e-08			regulation of immune system process	0.000765			organic substance metabolic process		regulation of biological process	3.39e-07	1.01e-11	0.00537	3
positive regulation of metabolic process	7.04e-07			cellular nitrogen compound biosynthetic process	2.51e-08			positive regulation of cellular process	0.0026			positive regulation of metabolic process		regulation of cellular process	9.1e-07	3.21e-10	0.00613	3
cell communication	7.49e-07			response to oxygen-containing compound	3.56e-08			regulation of biological process	0.00537			cell communication		organelle organization	0.00345	0.0308	0.0106	3
cellular nitrogen compound metabolic process	8.04e-07			positive regulation of macromolecule metabolic process	5.62e-08			regulation of cellular process	0.00613			cellular nitrogen compound metabolic process		positive regulation of biological process	6.22e-14	1.31e-15	0.0122	3
regulation of cellular process	9.1e-07			signal transduction	6.56e-08			ribosome assembly	0.0085			regulation of cellular process		positive regulation of molecular function	2.17e-12	1.99e-09	0.0139	3
amide biosynthetic process	1.15e-06			signaling	7e-08			organelle organization	0.0106			amide biosynthetic process		negative regulation of biological process	1.89e-08	7.61e-12	0.0227	3
regulation of multicellular organismal process	1.36e-06			response to other organism	9.38e-08			positive regulation of biological process	0.0122			regulation of multicellular organismal process		positive regulation of immune system process	3.55e-09	4.73e-10	0.0411	3
cellular macromolecule metabolic process	1.44e-06			response to external biotic stimulus	1.06e-07			positive regulation of molecular function	0.0139			cellular macromolecule metabolic process		cellular response to stress	#N/A	0.000806	3.04e-05	2
positive regulation of cellular metabolic process	1.45e-06			response to molecule of bacterial origin	1.26e-07			detection of stimulus	0.0214			positive regulation of cellular metabolic process		detection of stimulus	#N/A	0.0308	0.0214	2
cellular protein metabolic process	1.8e-06			cellular macromolecule biosynthetic process	1.27e-07			negative regulation of biological process	0.0227			cellular protein metabolic process		immune response	1.46e-16	4.41e-09	#N/A	2
cellular component biogenesis	1.81e-06			organic substance biosynthetic process	1.27e-07			positive regulation of immune system process	0.0411			cellular component biogenesis		defense response	2.28e-12	8.67e-10	#N/A	2
positive regulation of hydrolase activity	3.24e-06			regulation of multicellular organismal process	1.32e-07			regulation of erythrocyte differentiation	0.0453			positive regulation of hydrolase activity		positive regulation of response to stimulus	3.17e-10	9.79e-09	#N/A	2
regulation of locomotion	3.44e-06			response to biotic stimulus	3.21e-07							regulation of locomotion		positive regulation of catalytic activity	6.71e-10	6.97e-05	#N/A	2
cell activation	3.84e-06			regulation of metabolic process	3.39e-07							cell activation		regulation of response to stimulus	1.76e-09	1.07e-08	#N/A	2
regulation of cell activation	3.84e-06			positive regulation of nitrogen compound metabolic process	3.45e-07							regulation of cell activation		inflammatory response	2.91e-08	3.52e-06	#N/A	2
regulation of signaling	4.54e-06			biosynthetic process	3.76e-07							regulation of signaling		regulation of localization	3.21e-08	0.00017	#N/A	2
metabolic process	5.02e-06			peptide metabolic process	8.8e-07							metabolic process		cellular response to chemical stimulus	9.05e-08	2.36e-10	#N/A	2
cellular nitrogen compound biosynthetic process	6.37e-06			cellular component organization or biogenesis	1.25e-06							cellular nitrogen compound biosynthetic process		response to organic substance	1.07e-07	2e-09	#N/A	2
localization	7.58e-06			translation	1.44e-06							localization		regulation of molecular function	2.87e-07	1.1e-05	#N/A	2
negative regulation of cellular process	8.02e-06			regulation of macromolecule metabolic process	1.63e-06							negative regulation of cellular process		regulation of biological quality	5.22e-07	5.84e-06	#N/A	2
signaling	9.92e-06			response to chemical	1.79e-06							signaling		regulation of catalytic activity	5.41e-07	0.00024	#N/A	2
regulation of cellular component movement	1.06e-05			peptide biosynthetic process	1.84e-06							regulation of cellular component movement		positive regulation of metabolic process	7.04e-07	8.16e-10	#N/A	2
regulation of cell motility	1.07e-05			cellular component organization	2.03e-06							regulation of cell motility		cell communication	7.49e-07	3.73e-09	#N/A	2
regulation of cell communication	1.13e-05			cellular biosynthetic process	2.06e-06							regulation of cell communication		regulation of multicellular organismal process	1.36e-06	1.32e-07	#N/A	2
signal transduction	1.33e-05			cellular response to organic substance	2.96e-06							signal transduction		positive regulation of cellular metabolic process	1.45e-06	1.43e-09	#N/A	2
regulation of cell migration	1.62e-05			cellular amide metabolic process	3.25e-06							regulation of cell migration		regulation of locomotion	3.44e-06	0.000623	#N/A	2
macromolecule metabolic process	1.78e-05			detection of stimulus involved in sensory perception	3.39e-06							macromolecule metabolic process		regulation of cell activation	3.84e-06	4.96e-05	#N/A	2
protein metabolic process	1.88e-05			regulation of immune response	3.48e-06							protein metabolic process		cell activation	3.84e-06	0.015	#N/A	2
organonitrogen compound biosynthetic process	2e-05			inflammatory response	3.52e-06							organonitrogen compound biosynthetic process		regulation of signaling	4.54e-06	2.11e-05	#N/A	2
cell surface receptor signaling pathway	2e-05			regulation of protein metabolic process	3.88e-06							cell surface receptor signaling pathway		localization	7.58e-06	0.000349	#N/A	2
cellular response to organic substance	2.02e-05			regulation of biological quality	5.84e-06							cellular response to organic substance		negative regulation of cellular process	8.02e-06	3.34e-09	#N/A	2
regulation of signal transduction	2.05e-05			regulation of cellular metabolic process	7.05e-06							regulation of signal transduction		signaling	9.92e-06	7e-08	#N/A	2
innate immune response	2.17e-05			regulation of cytokine production	8e-06							innate immune response		regulation of cellular component movement	1.06e-05	0.0106	#N/A	2
ribonucleoprotein complex biogenesis	2.24e-05			cell surface receptor signaling pathway	8.45e-06							ribonucleoprotein complex biogenesis		regulation of cell motility	1.07e-05	0.00292	#N/A	2
response to molecule of bacterial origin	2.26e-05			intracellular signal transduction	8.74e-06							response to molecule of bacterial origin		regulation of cell communication	1.13e-05	1.93e-05	#N/A	2
positive regulation of macromolecule metabolic process	2.31e-05			amide biosynthetic process	9.84e-06							positive regulation of macromolecule metabolic process		signal transduction	1.33e-05	6.56e-08	#N/A	2
response to oxygen-containing compound	2.47e-05			regulation of molecular function	1.1e-05							response to oxygen-containing compound		regulation of cell migration	1.62e-05	0.00442	#N/A	2
positive regulation of nitrogen compound metabolic process	3.08e-05			immune response-activating signal transduction	1.11e-05							positive regulation of nitrogen compound metabolic process		cell surface receptor signaling pathway	2e-05	8.45e-06	#N/A	2
regulation of programmed cell death	3.58e-05			response to lipopolysaccharide	1.72e-05							regulation of programmed cell death		cellular response to organic substance	2.02e-05	2.96e-06	#N/A	2
regulation of leukocyte activation	4.77e-05			regulation of primary metabolic process	1.8e-05							regulation of leukocyte activation		regulation of signal transduction	2.05e-05	6.93e-05	#N/A	2
positive regulation of signaling	5.97e-05			response to bacterium	1.83e-05							positive regulation of signaling		innate immune response	2.17e-05	0.000261	#N/A	2
positive regulation of cell death	6.23e-05			regulation of cell communication	1.93e-05							positive regulation of cell death		response to molecule of bacterial origin	2.26e-05	1.26e-07	#N/A	2
regulation of apoptotic process	6.57e-05			cellular nitrogen compound metabolic process	1.97e-05							regulation of apoptotic process		positive regulation of macromolecule metabolic process	2.31e-05	5.62e-08	#N/A	2
regulation of protein metabolic process	6.99e-05			regulation of response to external stimulus	2.01e-05							regulation of protein metabolic process		response to oxygen-containing compound	2.47e-05	3.56e-08	#N/A	2
regulation of cell death	7.16e-05			immune response-regulating signaling pathway	2.06e-05							regulation of cell death		positive regulation of nitrogen compound metabolic process	3.08e-05	3.45e-07	#N/A	2
positive regulation of cell communication	7.88e-05			regulation of signaling	2.11e-05							positive regulation of cell communication		regulation of programmed cell death	3.58e-05	0.000433	#N/A	2
regulation of immune response	9.33e-05			regulation of nitrogen compound metabolic process	3.53e-05							regulation of immune response		regulation of leukocyte activation	4.77e-05	0.000284	#N/A	2
positive regulation of immune response	9.57e-05			multi-organism process	4.11e-05							positive regulation of immune response		positive regulation of signaling	5.97e-05	6.98e-05	#N/A	2
positive regulation of signal transduction	9.8e-05			regulation of cell population proliferation	4.64e-05							positive regulation of signal transduction		regulation of apoptotic process	6.57e-05	0.000755	#N/A	2
organic substance biosynthetic process	0.000136			regulation of cell activation	4.96e-05							organic substance biosynthetic process		regulation of protein metabolic process	6.99e-05	3.88e-06	#N/A	2
positive regulation of cellular protein metabolic process	0.000137			organonitrogen compound biosynthetic process	5.13e-05							positive regulation of cellular protein metabolic process		regulation of cell death	7.16e-05	0.000412	#N/A	2
biosynthetic process	0.000146			positive regulation of signal transduction	5.33e-05							biosynthetic process		positive regulation of cell communication	7.88e-05	9.05e-05	#N/A	2
response to lipopolysaccharide	0.000158			positive regulation of immune response	5.36e-05							response to lipopolysaccharide		regulation of immune response	9.33e-05	3.48e-06	#N/A	2
response to external stimulus	0.000169			regulation of signal transduction	6.93e-05							response to external stimulus		positive regulation of immune response	9.57e-05	5.36e-05	#N/A	2
immune response-regulating signaling pathway	0.000186			positive regulation of catalytic activity	6.97e-05							immune response-regulating signaling pathway		positive regulation of signal transduction	9.8e-05	5.33e-05	#N/A	2
regulation of phosphorylation	0.000198			positive regulation of signaling	6.98e-05							regulation of phosphorylation		positive regulation of cellular protein metabolic process	0.000137	0.000285	#N/A	2
regulation of cell population proliferation	0.000226			regulation of cellular protein metabolic process	7.78e-05							regulation of cell population proliferation		response to lipopolysaccharide	0.000158	1.72e-05	#N/A	2
macromolecule biosynthetic process	0.000326			regulation of phosphorylation	8.44e-05							macromolecule biosynthetic process		response to external stimulus	0.000169	8.43e-09	#N/A	2
positive regulation of protein metabolic process	0.000359			regulation of response to stress	8.63e-05							positive regulation of protein metabolic process		immune response-regulating signaling pathway	0.000186	2.06e-05	#N/A	2
cellular biosynthetic process	0.000403			positive regulation of cell communication	9.05e-05							cellular biosynthetic process		regulation of phosphorylation	0.000198	8.44e-05	#N/A	2
positive regulation of programmed cell death	0.000423			gene expression	0.000104							positive regulation of programmed cell death		regulation of cell population proliferation	0.000226	4.64e-05	#N/A	2
regulation of cellular protein metabolic process	0.000423			negative regulation of metabolic process	0.000108							regulation of cellular protein metabolic process		positive regulation of protein metabolic process	0.000359	0.000113	#N/A	2
immune system development	0.000458			positive regulation of protein metabolic process	0.000113							immune system development		regulation of cellular protein metabolic process	0.000423	7.78e-05	#N/A	2
lymphocyte activation	0.000477			sensory perception of smell	0.000113							lymphocyte activation		immune system development	0.000458	0.0423	#N/A	2
response to lipid	0.000487			cellular protein modification process	0.000164							response to lipid		response to lipid	0.000487	0.000194	#N/A	2
response to chemical	0.000548			protein modification process	0.000164							response to chemical		response to chemical	0.000548	1.79e-06	#N/A	2
myeloid cell differentiation	0.000578			regulation of localization	0.00017							myeloid cell differentiation		myeloid cell differentiation	0.000578	0.0186	#N/A	2
cellular component assembly	0.000597			response to cytokine	0.000182							cellular component assembly		regulation of protein phosphorylation	0.000708	0.000706	#N/A	2
leukocyte activation	0.000654			response to lipid	0.000194							leukocyte activation		regulation of response to external stimulus	0.000812	2.01e-05	#N/A	2
regulation of protein phosphorylation	0.000708			regulation of catalytic activity	0.00024							regulation of protein phosphorylation		intracellular signal transduction	0.000863	8.74e-06	#N/A	2
ribosome biogenesis	0.000771			innate immune response	0.000261							ribosome biogenesis		immune response-activating signal transduction	0.000899	1.11e-05	#N/A	2
gene expression	0.000782			regulation of leukocyte activation	0.000284							gene expression		positive regulation of response to external stimulus	0.00117	0.0218	#N/A	2
regulation of response to external stimulus	0.000812			positive regulation of cellular protein metabolic process	0.000285							regulation of response to external stimulus		sensory perception of chemical stimulus	0.00149	0.000315	#N/A	2
intracellular signal transduction	0.000863			sensory perception of chemical stimulus	0.000315							intracellular signal transduction		regulation of phosphate metabolic process	0.0015	0.000704	#N/A	2
immune response-activating signal transduction	0.000899			localization	0.000349							immune response-activating signal transduction		regulation of phosphorus metabolic process	0.0015	0.000704	#N/A	2
regulation of leukocyte migration	0.00114			activation of immune response	0.000372							regulation of leukocyte migration		response to bacterium	0.00166	1.83e-05	#N/A	2
positive regulation of response to external stimulus	0.00117			regulation of intracellular signal transduction	0.000398							positive regulation of response to external stimulus		regulation of cytokine production	0.00299	8e-06	#N/A	2
cellular macromolecule biosynthetic process	0.00138			regulation of cell death	0.000412							cellular macromolecule biosynthetic process		homeostatic process	0.00317	0.00175	#N/A	2
sensory perception of chemical stimulus	0.00149			regulation of programmed cell death	0.000433							sensory perception of chemical stimulus		positive regulation of intracellular signal transduction	0.00342	0.00866	#N/A	2
regulation of phosphate metabolic process	0.0015			programmed cell death	0.000505							regulation of phosphate metabolic process		positive regulation of phosphorylation	0.00348	0.000967	#N/A	2
regulation of phosphorus metabolic process	0.0015			negative regulation of cellular metabolic process	0.000595							regulation of phosphorus metabolic process		regulation of response to stress	0.00453	8.63e-05	#N/A	2
regulation of hydrolase activity	0.00161			regulation of locomotion	0.000623							regulation of hydrolase activity		response to cytokine	0.00464	0.000182	#N/A	2
response to bacterium	0.00166			regulation of phosphate metabolic process	0.000704							response to bacterium		regulation of transport	0.00533	0.00938	#N/A	2
regulation of cytokine production	0.00299			regulation of phosphorus metabolic process	0.000704							regulation of cytokine production		positive regulation of phosphate metabolic process	0.00683	0.00203	#N/A	2
positive regulation of apoptotic process	0.00311			regulation of protein phosphorylation	0.000706							positive regulation of apoptotic process		positive regulation of phosphorus metabolic process	0.00683	0.00203	#N/A	2
homeostatic process	0.00317			regulation of apoptotic process	0.000755							homeostatic process		regulation of lymphocyte activation	0.00704	0.00206	#N/A	2
positive regulation of intracellular signal transduction	0.00342			cellular response to stress	0.000806							positive regulation of intracellular signal transduction		response to other organism	0.00883	9.38e-08	#N/A	2
cytoplasmic translation	0.00345			phosphorylation	0.000848							cytoplasmic translation		positive regulation of protein phosphorylation	0.00883	0.0023	#N/A	2
organelle organization	0.00345			negative regulation of macromolecule metabolic process	0.000869							organelle organization		regulation of leukocyte chemotaxis	0.00963	0.0305	#N/A	2
positive regulation of phosphorylation	0.00348			positive regulation of phosphorylation	0.000967							positive regulation of phosphorylation		regulation of intracellular signal transduction	0.0114	0.000398	#N/A	2
regulation of response to stress	0.00453			negative regulation of nitrogen compound metabolic process	0.00106							regulation of response to stress		regulation of developmental process	0.0118	0.00153	#N/A	2
mononuclear cell proliferation	0.00457			cellular response to molecule of bacterial origin	0.00129							mononuclear cell proliferation		developmental process	0.0124	0.0101	#N/A	2
leukocyte proliferation	0.0046			positive regulation of cytokine production	0.00138							leukocyte proliferation		multi-organism process	0.0132	4.11e-05	#N/A	2
response to cytokine	0.00464			cellular response to oxygen-containing compound	0.00145							response to cytokine		response to external biotic stimulus	0.0135	1.06e-07	#N/A	2
regulation of transport	0.00533			regulation of developmental process	0.00153							regulation of transport		cellular developmental process	0.0138	0.00737	#N/A	2
ribonucleoprotein complex assembly	0.00571			cell death	0.00163							ribonucleoprotein complex assembly		activation of immune response	0.0162	0.000372	#N/A	2
ribosomal large subunit biogenesis	0.00576			homeostatic process	0.00175							ribosomal large subunit biogenesis		programmed cell death	0.0176	0.000505	#N/A	2
regulation of GTPase activity	0.00648			positive regulation of phosphate metabolic process	0.00203							regulation of GTPase activity		response to biotic stimulus	0.0202	3.21e-07	#N/A	2
positive regulation of phosphate metabolic process	0.00683			positive regulation of phosphorus metabolic process	0.00203							positive regulation of phosphate metabolic process		regulation of protein localization	0.0265	0.0205	#N/A	2
positive regulation of phosphorus metabolic process	0.00683			regulation of lymphocyte activation	0.00206							positive regulation of phosphorus metabolic process		cellular response to oxygen-containing compound	0.0279	0.00145	#N/A	2
regulation of lymphocyte activation	0.00704			positive regulation of protein phosphorylation	0.0023							regulation of lymphocyte activation		positive regulation of kinase activity	0.0325	0.0297	#N/A	2
hematopoietic or lymphoid organ development	0.00713			macromolecule modification	0.00274							hematopoietic or lymphoid organ development		positive regulation of cell activation	0.0424	0.0166	#N/A	2
regulation of myeloid cell differentiation	0.0077			cellular response to biotic stimulus	0.00284							regulation of myeloid cell differentiation		regulation of protein modification process	0.0484	0.00653	#N/A	2
response to other organism	0.00883			phosphorus metabolic process	0.00284							response to other organism		positive regulation of multicellular organismal process	0.049	0.0257	#N/A	2
positive regulation of protein phosphorylation	0.00883			regulation of cell motility	0.00292							positive regulation of protein phosphorylation		cellular response to DNA damage stimulus	#N/A	#N/A	0.000357	1
hemopoiesis	0.00952			regulation of cell differentiation	0.00307							hemopoiesis		ribosome assembly	#N/A	#N/A	0.0085	1
regulation of leukocyte chemotaxis	0.00963			protein phosphorylation	0.00338							regulation of leukocyte chemotaxis		regulation of erythrocyte differentiation	#N/A	#N/A	0.0453	1
positive regulation of cell migration	0.0105			regulation of cell migration	0.00442							positive regulation of cell migration		cellular component biogenesis	1.81e-06	#N/A	#N/A	1
locomotion	0.0113			regulation of defense response	0.00467							locomotion		positive regulation of hydrolase activity	3.24e-06	#N/A	#N/A	1
regulation of intracellular signal transduction	0.0114			phosphate-containing compound metabolic process	0.00489							regulation of intracellular signal transduction		ribonucleoprotein complex biogenesis	2.24e-05	#N/A	#N/A	1
regulation of developmental process	0.0118			positive regulation of NF-kappaB transcription factor activity	0.00636							regulation of developmental process		positive regulation of cell death	6.23e-05	#N/A	#N/A	1
developmental process	0.0124			regulation of protein modification process	0.00653							developmental process		positive regulation of programmed cell death	0.000423	#N/A	#N/A	1
ribonucleoprotein complex subunit organization	0.0126			positive regulation of protein modification process	0.00666							ribonucleoprotein complex subunit organization		lymphocyte activation	0.000477	#N/A	#N/A	1
multi-organism process	0.0132			import into cell	0.00675							multi-organism process		cellular component assembly	0.000597	#N/A	#N/A	1
lymphocyte proliferation	0.0133			cellular response to external stimulus	0.00716							lymphocyte proliferation		leukocyte activation	0.000654	#N/A	#N/A	1
regulation of vesicle-mediated transport	0.0133			cellular developmental process	0.00737							regulation of vesicle-mediated transport		ribosome biogenesis	0.000771	#N/A	#N/A	1
response to external biotic stimulus	0.0135			positive regulation of intracellular signal transduction	0.00866							response to external biotic stimulus		regulation of leukocyte migration	0.00114	#N/A	#N/A	1
immunoglobulin production	0.0136			regulation of transport	0.00938							immunoglobulin production		regulation of hydrolase activity	0.00161	#N/A	#N/A	1
cellular developmental process	0.0138			regulation of innate immune response	0.00941							cellular developmental process		positive regulation of apoptotic process	0.00311	#N/A	#N/A	1
activation of immune response	0.0162			developmental process	0.0101							activation of immune response		mononuclear cell proliferation	0.00457	#N/A	#N/A	1
production of molecular mediator of immune response	0.0173			regulation of cellular component movement	0.0106							production of molecular mediator of immune response		leukocyte proliferation	0.0046	#N/A	#N/A	1
programmed cell death	0.0176			regulation of multicellular organismal development	0.0117							programmed cell death		ribonucleoprotein complex assembly	0.00571	#N/A	#N/A	1
regulation of transferase activity	0.0181			negative regulation of protein metabolic process	0.0129							regulation of transferase activity		ribosomal large subunit biogenesis	0.00576	#N/A	#N/A	1
regulation of kinase activity	0.0189			regulation of lymphocyte proliferation	0.0133							regulation of kinase activity		regulation of GTPase activity	0.00648	#N/A	#N/A	1
response to biotic stimulus	0.0202			regulation of mononuclear cell proliferation	0.0145							response to biotic stimulus		hematopoietic or lymphoid organ development	0.00713	#N/A	#N/A	1
positive regulation of transferase activity	0.0203			cell activation	0.015							positive regulation of transferase activity		regulation of myeloid cell differentiation	0.0077	#N/A	#N/A	1
cell migration	0.0218			positive regulation of cell activation	0.0166							cell migration		hemopoiesis	0.00952	#N/A	#N/A	1
positive regulation of cellular component movement	0.0221			response to drug	0.0169							positive regulation of cellular component movement		positive regulation of cell migration	0.0105	#N/A	#N/A	1
positive regulation of GTPase activity	0.0224			positive regulation of biosynthetic process	0.0171							positive regulation of GTPase activity		locomotion	0.0113	#N/A	#N/A	1
immune response-regulating cell surface receptor signaling pathway	0.024			myeloid cell differentiation	0.0186							immune response-regulating cell surface receptor signaling pathway		ribonucleoprotein complex subunit organization	0.0126	#N/A	#N/A	1
sensory perception	0.0241			regulation of gene expression	0.019							sensory perception		lymphocyte proliferation	0.0133	#N/A	#N/A	1
regulation of protein localization	0.0265			positive regulation of DNA-binding transcription factor activity	0.0201							regulation of protein localization		regulation of vesicle-mediated transport	0.0133	#N/A	#N/A	1
cellular response to oxygen-containing compound	0.0279			regulation of protein localization	0.0205							cellular response to oxygen-containing compound		immunoglobulin production	0.0136	#N/A	#N/A	1
positive regulation of cell motility	0.0295			positive regulation of gene expression	0.021							positive regulation of cell motility		production of molecular mediator of immune response	0.0173	#N/A	#N/A	1
regulation of immune effector process	0.0312			positive regulation of response to external stimulus	0.0218							regulation of immune effector process		regulation of transferase activity	0.0181	#N/A	#N/A	1
regulation of chemotaxis	0.0324			regulation of leukocyte proliferation	0.0221							regulation of chemotaxis		regulation of kinase activity	0.0189	#N/A	#N/A	1
positive regulation of kinase activity	0.0325			apoptotic process	0.0228							positive regulation of kinase activity		positive regulation of transferase activity	0.0203	#N/A	#N/A	1
cellular protein-containing complex assembly	0.0337			positive regulation of multicellular organismal process	0.0257							cellular protein-containing complex assembly		cell migration	0.0218	#N/A	#N/A	1
establishment of localization	0.0383			positive regulation of macromolecule biosynthetic process	0.028							establishment of localization		positive regulation of cellular component movement	0.0221	#N/A	#N/A	1
cellular ion homeostasis	0.0406			regulation of cellular catabolic process	0.0296							cellular ion homeostasis		positive regulation of GTPase activity	0.0224	#N/A	#N/A	1
positive regulation of cell activation	0.0424			positive regulation of kinase activity	0.0297							positive regulation of cell activation		immune response-regulating cell surface receptor signaling pathway	0.024	#N/A	#N/A	1
cellular cation homeostasis	0.0471			regulation of leukocyte chemotaxis	0.0305							cellular cation homeostasis		sensory perception	0.0241	#N/A	#N/A	1
negative regulation of multicellular organismal process	0.0477			organelle organization	0.0308							negative regulation of multicellular organismal process		positive regulation of cell motility	0.0295	#N/A	#N/A	1
regulation of protein modification process	0.0484			detection of stimulus	0.0308							regulation of protein modification process		regulation of immune effector process	0.0312	#N/A	#N/A	1
regulation of protein kinase activity	0.049			regulation of hemopoiesis	0.033							regulation of protein kinase activity		regulation of chemotaxis	0.0324	#N/A	#N/A	1
positive regulation of multicellular organismal process	0.049			positive regulation of inflammatory response	0.0336							positive regulation of multicellular organismal process		cellular protein-containing complex assembly	0.0337	#N/A	#N/A	1
				cellular response to cytokine stimulus	0.0345							cellular process		establishment of localization	0.0383	#N/A	#N/A	1
				cytoplasmic translation	0.0351							immune system process		cellular ion homeostasis	0.0406	#N/A	#N/A	1
				negative regulation of immune system process	0.0396							response to stimulus		cellular cation homeostasis	0.0471	#N/A	#N/A	1
				positive regulation of defense response	0.0405							positive regulation of cellular process		negative regulation of multicellular organismal process	0.0477	#N/A	#N/A	1
				regulation of protein transport	0.0415							positive regulation of biological process		regulation of protein kinase activity	0.049	#N/A	#N/A	1
				immune system development	0.0423							regulation of immune system process		regulation of metabolic process	#N/A	3.39e-07	#N/A	1
				cellular response to lipopolysaccharide	0.0444							biological regulation		regulation of macromolecule metabolic process	#N/A	1.63e-06	#N/A	1
				positive regulation of leukocyte activation	0.0462							cellular response to stimulus		detection of stimulus involved in sensory perception	#N/A	3.39e-06	#N/A	1
												response to stress		regulation of cellular metabolic process	#N/A	7.05e-06	#N/A	1
												cellular macromolecule metabolic process		regulation of primary metabolic process	#N/A	1.8e-05	#N/A	1
												cellular protein metabolic process		regulation of nitrogen compound metabolic process	#N/A	3.53e-05	#N/A	1
												organic substance metabolic process		negative regulation of metabolic process	#N/A	0.000108	#N/A	1
												negative regulation of biological process		sensory perception of smell	#N/A	0.000113	#N/A	1
												regulation of biological process		cellular protein modification process	#N/A	0.000164	#N/A	1
												cellular metabolic process		protein modification process	#N/A	0.000164	#N/A	1
												primary metabolic process		negative regulation of cellular metabolic process	#N/A	0.000595	#N/A	1
												organonitrogen compound metabolic process		phosphorylation	#N/A	0.000848	#N/A	1
												protein metabolic process		negative regulation of macromolecule metabolic process	#N/A	0.000869	#N/A	1
												metabolic process		negative regulation of nitrogen compound metabolic process	#N/A	0.00106	#N/A	1
												cellular response to chemical stimulus		cellular response to molecule of bacterial origin	#N/A	0.00129	#N/A	1
												regulation of cellular process		positive regulation of cytokine production	#N/A	0.00138	#N/A	1
												positive regulation of immune system process		cell death	#N/A	0.00163	#N/A	1
												positive regulation of metabolic process		macromolecule modification	#N/A	0.00274	#N/A	1
												defense response		cellular response to biotic stimulus	#N/A	0.00284	#N/A	1
												nitrogen compound metabolic process		phosphorus metabolic process	#N/A	0.00284	#N/A	1
												positive regulation of cellular metabolic process		regulation of cell differentiation	#N/A	0.00307	#N/A	1
												macromolecule metabolic process		protein phosphorylation	#N/A	0.00338	#N/A	1
												positive regulation of molecular function		regulation of defense response	#N/A	0.00467	#N/A	1
												response to organic substance		phosphate-containing compound metabolic process	#N/A	0.00489	#N/A	1
												negative regulation of cellular process		positive regulation of NF-kappaB transcription factor activity	#N/A	0.00636	#N/A	1
												cell communication		positive regulation of protein modification process	#N/A	0.00666	#N/A	1
												immune response		import into cell	#N/A	0.00675	#N/A	1
												response to external stimulus		cellular response to external stimulus	#N/A	0.00716	#N/A	1
												positive regulation of response to stimulus		regulation of innate immune response	#N/A	0.00941	#N/A	1
												regulation of response to stimulus		regulation of multicellular organismal development	#N/A	0.0117	#N/A	1
												macromolecule biosynthetic process		negative regulation of protein metabolic process	#N/A	0.0129	#N/A	1
												cellular nitrogen compound biosynthetic process		regulation of lymphocyte proliferation	#N/A	0.0133	#N/A	1
												response to oxygen-containing compound		regulation of mononuclear cell proliferation	#N/A	0.0145	#N/A	1
												positive regulation of macromolecule metabolic process		response to drug	#N/A	0.0169	#N/A	1
												signal transduction		positive regulation of biosynthetic process	#N/A	0.0171	#N/A	1
												signaling		regulation of gene expression	#N/A	0.019	#N/A	1
												response to other organism		positive regulation of DNA-binding transcription factor activity	#N/A	0.0201	#N/A	1
												response to external biotic stimulus		positive regulation of gene expression	#N/A	0.021	#N/A	1
												response to molecule of bacterial origin		regulation of leukocyte proliferation	#N/A	0.0221	#N/A	1
												cellular macromolecule biosynthetic process		apoptotic process	#N/A	0.0228	#N/A	1
												organic substance biosynthetic process		positive regulation of macromolecule biosynthetic process	#N/A	0.028	#N/A	1
												regulation of multicellular organismal process		regulation of cellular catabolic process	#N/A	0.0296	#N/A	1
												response to biotic stimulus		regulation of hemopoiesis	#N/A	0.033	#N/A	1
												regulation of metabolic process		positive regulation of inflammatory response	#N/A	0.0336	#N/A	1
												positive regulation of nitrogen compound metabolic process		cellular response to cytokine stimulus	#N/A	0.0345	#N/A	1
												biosynthetic process		negative regulation of immune system process	#N/A	0.0396	#N/A	1
												peptide metabolic process		positive regulation of defense response	#N/A	0.0405	#N/A	1
												cellular component organization or biogenesis		regulation of protein transport	#N/A	0.0415	#N/A	1
												translation		cellular response to lipopolysaccharide	#N/A	0.0444	#N/A	1
												regulation of macromolecule metabolic process		positive regulation of leukocyte activation	#N/A	0.0462	#N/A	1
												response to chemical
												peptide biosynthetic process
												cellular component organization
												cellular biosynthetic process
												cellular response to organic substance
												cellular amide metabolic process
												detection of stimulus involved in sensory perception
												regulation of immune response
												inflammatory response
												regulation of protein metabolic process
												regulation of biological quality
												regulation of cellular metabolic process
												regulation of cytokine production
												cell surface receptor signaling pathway
												intracellular signal transduction
												amide biosynthetic process
												regulation of molecular function
												immune response-activating signal transduction
												response to lipopolysaccharide
												regulation of primary metabolic process
												response to bacterium
												regulation of cell communication
												cellular nitrogen compound metabolic process
												regulation of response to external stimulus
												immune response-regulating signaling pathway
												regulation of signaling
												regulation of nitrogen compound metabolic process
												multi-organism process
												regulation of cell population proliferation
												regulation of cell activation
												organonitrogen compound biosynthetic process
												positive regulation of signal transduction
												positive regulation of immune response
												regulation of signal transduction
												positive regulation of catalytic activity
												positive regulation of signaling
												regulation of cellular protein metabolic process
												regulation of phosphorylation
												regulation of response to stress
												positive regulation of cell communication
												gene expression
												negative regulation of metabolic process
												positive regulation of protein metabolic process
												sensory perception of smell
												cellular protein modification process
												protein modification process
												regulation of localization
												response to cytokine
												response to lipid
												regulation of catalytic activity
												innate immune response
												regulation of leukocyte activation
												positive regulation of cellular protein metabolic process
												sensory perception of chemical stimulus
												localization
												activation of immune response
												regulation of intracellular signal transduction
												regulation of cell death
												regulation of programmed cell death
												programmed cell death
												negative regulation of cellular metabolic process
												regulation of locomotion
												regulation of phosphate metabolic process
												regulation of phosphorus metabolic process
												regulation of protein phosphorylation
												regulation of apoptotic process
												cellular response to stress
												phosphorylation
												negative regulation of macromolecule metabolic process
												positive regulation of phosphorylation
												negative regulation of nitrogen compound metabolic process
												cellular response to molecule of bacterial origin
												positive regulation of cytokine production
												cellular response to oxygen-containing compound
												regulation of developmental process
												cell death
												homeostatic process
												positive regulation of phosphate metabolic process
												positive regulation of phosphorus metabolic process
												regulation of lymphocyte activation
												positive regulation of protein phosphorylation
												macromolecule modification
												cellular response to biotic stimulus
												phosphorus metabolic process
												regulation of cell motility
												regulation of cell differentiation
												protein phosphorylation
												regulation of cell migration
												regulation of defense response
												phosphate-containing compound metabolic process
												positive regulation of NF-kappaB transcription factor activity
												regulation of protein modification process
												positive regulation of protein modification process
												import into cell
												cellular response to external stimulus
												cellular developmental process
												positive regulation of intracellular signal transduction
												regulation of transport
												regulation of innate immune response
												developmental process
												regulation of cellular component movement
												regulation of multicellular organismal development
												negative regulation of protein metabolic process
												regulation of lymphocyte proliferation
												regulation of mononuclear cell proliferation
												cell activation
												positive regulation of cell activation
												response to drug
												positive regulation of biosynthetic process
												myeloid cell differentiation
												regulation of gene expression
												positive regulation of DNA-binding transcription factor activity
												regulation of protein localization
												positive regulation of gene expression
												positive regulation of response to external stimulus
												regulation of leukocyte proliferation
												apoptotic process
												positive regulation of multicellular organismal process
												positive regulation of macromolecule biosynthetic process
												regulation of cellular catabolic process
												positive regulation of kinase activity
												regulation of leukocyte chemotaxis
												organelle organization
												detection of stimulus
												regulation of hemopoiesis
												positive regulation of inflammatory response
												cellular response to cytokine stimulus
												cytoplasmic translation
												negative regulation of immune system process
												positive regulation of defense response
												regulation of protein transport
												immune system development
												cellular response to lipopolysaccharide
												positive regulation of leukocyte activation
												cellular process
												peptide metabolic process
												translation
												cellular macromolecule metabolic process
												peptide biosynthetic process
												cellular metabolic process
												organic substance metabolic process
												metabolic process
												cellular nitrogen compound metabolic process
												amide biosynthetic process
												cellular protein metabolic process
												nitrogen compound metabolic process
												primary metabolic process
												organonitrogen compound metabolic process
												cellular nitrogen compound biosynthetic process
												cellular amide metabolic process
												macromolecule biosynthetic process
												cellular macromolecule biosynthetic process
												macromolecule metabolic process
												protein metabolic process
												cellular biosynthetic process
												response to stress
												organonitrogen compound biosynthetic process
												organic substance biosynthetic process
												biosynthetic process
												gene expression
												cellular response to stimulus
												cytoplasmic translation
												cellular response to stress
												cellular component organization or biogenesis
												response to stimulus
												cellular component organization
												immune system process
												biological regulation
												cellular response to DNA damage stimulus
												regulation of immune system process
												positive regulation of cellular process
												regulation of biological process
												regulation of cellular process
												ribosome assembly
												organelle organization
												positive regulation of biological process
												positive regulation of molecular function
												detection of stimulus
												negative regulation of biological process
												positive regulation of immune system process
												regulation of erythrocyte differentiation

## Sheet: protein biological processes
Day1			Day3			Day6			Day7			Day28
GO biological process complete	P value		GO biological process complete	P value		GO biological process complete	P value		GO biological process complete	P value		GO biological process complete	P value
immune system process	3.27e-08		gas transport	1.78e-10		heme metabolic process	0.0191		regulation of biological quality	1.52e-21		formation of cytoplasmic translation initiation complex	3.96e-06
defense response	5.5e-07		oxygen transport	4.64e-07		porphyrin-containing compound metabolic process	0.017		actin cytoskeleton organization	1.87e-20		cytoplasmic translational initiation	1.53e-05
blood coagulation	9.74e-07		drug transport	4.43e-05		heterocycle metabolic process	3.32e-27		actin filament-based process	4.41e-20		cytoplasmic translation	3.53e-06
hemostasis	1.24e-06		response to drug	0.0114		cellular metabolic process	1.96e-49		cellular process	2.49e-16		translation	6.47e-12
coagulation	1.39e-06		response to external stimulus	0.0146		metabolic process	7.2e-56		regulation of actin filament-based process	6.59e-16		peptide biosynthetic process	2.15e-11
response to wounding	1.97e-06		response to bacterium	0.0186		cellular process	6.72e-80		regulation of hydrolase activity	7.47e-16		peptide metabolic process	5e-11
platelet activation	3.09e-06		immune system process	0.0187		organonitrogen compound metabolic process	8.99e-20		regulation of actin cytoskeleton organization	1.08e-15		organonitrogen compound metabolic process	1.87e-08
regulation of body fluid levels	3.93e-06		negative regulation of hydrolase activity	0.0395		nitrogen compound metabolic process	6.07e-43		regulation of anatomical structure size	1.21e-15		nitrogen compound metabolic process	4.29e-12
wound healing	4.56e-06					organic substance metabolic process	7.5e-50		cellular component organization or biogenesis	4.02e-15		metabolic process	5.77e-15
response to external stimulus	5.05e-06					organic cyclic compound metabolic process	3.51e-26		regulation of cellular component organization	4.2e-15		organic substance metabolic process	4.97e-14
response to stimulus	8.35e-06					cellular aromatic compound metabolic process	1.48e-25		regulation of supramolecular fiber organization	5.05e-15		cellular amide metabolic process	7.64e-09
cellular component organization	1.06e-05					cytoplasmic translational initiation	0.0085		regulation of actin filament organization	9.61e-15		cellular nitrogen compound metabolic process	4.64e-08
response to stress	1.25e-05					cytoplasmic translation	0.00721		regulation of cellular component size	1.31e-14		cellular metabolic process	3.83e-12
gas transport	1.95e-05					translation	3.75e-12		regulation of protein complex assembly	1.51e-14		cellular process	2.24e-24
positive regulation of locomotion	2.15e-05					peptide biosynthetic process	5.19e-12		cellular component organization	1.68e-14		amide biosynthetic process	7.89e-09
actin cytoskeleton organization	2.21e-05					peptide metabolic process	8.01e-14		regulation of actin polymerization or depolymerization	9.12e-14		cellular nitrogen compound biosynthetic process	1.6e-07
regulation of localization	2.8e-05					cellular amide metabolic process	5.97e-14		regulation of actin filament length	9.12e-14		cellular biosynthetic process	2.55e-07
immune response	3.2e-05					cellular nitrogen compound metabolic process	8.34e-42		regulation of catalytic activity	2.81e-13		biosynthetic process	3.05e-07
positive regulation of cell migration	5.49e-05					amide biosynthetic process	1.29e-10		actin filament organization	3.88e-13		organonitrogen compound biosynthetic process	9.4e-09
actin filament-based process	6.85e-05					cellular nitrogen compound biosynthetic process	8.44e-12		regulation of actin filament polymerization	3.89e-13		organic substance biosynthetic process	5.07e-07
regulation of biological quality	7.6e-05					cellular biosynthetic process	1.16e-12		regulation of protein polymerization	4.67e-13		gene expression	3.39e-11
positive regulation of cell motility	9.15e-05					biosynthetic process	1.13e-11		regulation of cytoskeleton organization	9.05e-13		macromolecule metabolic process	1.91e-07
cellular component organization or biogenesis	0.000114					organonitrogen compound biosynthetic process	4.31e-10		cytoskeleton organization	1.14e-12		cellular macromolecule biosynthetic process	2.07e-07
positive regulation of cellular component movement	0.000115					organic substance biosynthetic process	1.92e-11		regulation of cellular component biogenesis	2.06e-12		cellular macromolecule metabolic process	0.000105
response to other organism	0.000122					gene expression	1.34e-38		response to wounding	3.15e-12		macromolecule biosynthetic process	1.61e-07
response to external biotic stimulus	0.00013					macromolecule metabolic process	1.59e-34		regulation of body fluid levels	3.25e-12		cellular protein metabolic process	0.000659
regulation of cell adhesion	0.000162					cellular macromolecule biosynthetic process	1.72e-09		wound healing	8.89e-12		protein metabolic process	0.000345
regulation of response to stimulus	0.000184					cellular macromolecule metabolic process	1.5e-13		regulation of blood coagulation	2e-11		primary metabolic process	9e-11
regulation of locomotion	0.000318					macromolecule biosynthetic process	3.43e-09		regulation of hemostasis	2e-11		translational initiation	2.29e-05
response to biotic stimulus	0.000346					cellular protein metabolic process	1.91e-09		regulation of coagulation	3.73e-11		ribonucleoprotein complex assembly	3.61e-05
oxygen transport	0.000366					protein metabolic process	3.83e-11		supramolecular fiber organization	2.24e-10		ribonucleoprotein complex biogenesis	6.88e-10
regulation of immune system process	0.000379					primary metabolic process	4.86e-44		regulation of wound healing	3.81e-10		cellular component biogenesis	3.87e-06
cell migration	0.000598					translational initiation	1.54e-06		regulation of localization	5.19e-10		cellular component organization or biogenesis	7.55e-06
cell activation	0.000635					spliceosomal snRNP assembly	0.00539		regulation of organelle organization	8.63e-10		ribonucleoprotein complex subunit organization	6.04e-05
regulation of cell activation	0.000635					ribonucleoprotein complex assembly	7.76e-14		regulation of cell adhesion	1.41e-09		protein-containing complex subunit organization	3.42e-08
cell adhesion	0.000959					ribonucleoprotein complex biogenesis	1.44e-12		hemostasis	1.61e-09		cellular component organization	0.000445
negative regulation of cysteine-type endopeptidase activity involved in apoptotic process	0.000979					cellular component biogenesis	3.66e-14		positive regulation of cellular component organization	2.6e-09		cellular protein-containing complex assembly	5.58e-05
regulation of transport	0.000996					cellular component organization or biogenesis	1.13e-35		cellular component biogenesis	2.9e-09		protein-containing complex assembly	6.61e-08
biological adhesion	0.00108					ribonucleoprotein complex subunit organization	2.55e-13		negative regulation of proteolysis	3.61e-09		cellular component assembly	0.00419
positive regulation of biological process	0.00115					protein-containing complex subunit organization	1.37e-16		regulation of molecular function	4.25e-09		protoporphyrinogen IX metabolic process	0.0311
locomotion	0.00134					cellular component organization	4.46e-34		blood coagulation	7.15e-09		heme biosynthetic process	0.0276
protein-containing complex assembly	0.0015					cellular protein-containing complex assembly	3.06e-11		cellular component assembly	1.01e-08		porphyrin-containing compound biosynthetic process	0.0486
cellular component assembly	0.00162					protein-containing complex assembly	1.33e-12		regulation of response to wounding	1.14e-08		tetrapyrrole biosynthetic process	0.0486
positive regulation of response to stimulus	0.00176					cellular component assembly	1.29e-12		coagulation	1.39e-08		humoral immune response	0.00657
cell motility	0.00202					mRNA splicing, via spliceosome	1.8e-21		negative regulation of biological process	1.01e-07		immune response	0.00195
localization of cell	0.00202					mRNA processing	5.65e-28		regulation of peptidase activity	1.51e-07		immune system process	3.19e-13
movement of cell or subcellular component	0.00245					RNA processing	8.92e-22		regulation of response to stimulus	1.9e-07		response to stimulus	0.0102
response to bacterium	0.00249					RNA metabolic process	5.72e-19		regulation of proteolysis	1.99e-07		activation of immune response	7.76e-05
regulation of cell motility	0.00284					nucleic acid metabolic process	7.87e-19		positive regulation of protein complex assembly	2.06e-07		positive regulation of immune response	2.45e-07
negative regulation of cysteine-type endopeptidase activity	0.00432					nucleobase-containing compound metabolic process	1.77e-24		regulation of cell motility	2.45e-07		positive regulation of response to stimulus	4.94e-07
cytoskeleton organization	0.00508					mRNA metabolic process	1.13e-25		regulation of endopeptidase activity	3.1e-07		positive regulation of biological process	0.000152
regulation of cell-cell adhesion	0.00604					RNA splicing, via transesterification reactions with bulged adenosine as nucleophile	1.8e-21		negative regulation of peptidase activity	3.46e-07		regulation of biological process	0.00454
regulation of secretion	0.0061					RNA splicing, via transesterification reactions	1.8e-21		negative regulation of endopeptidase activity	3.63e-07		biological regulation	8.43e-05
positive regulation of chemotaxis	0.0066					RNA splicing	5.19e-25		negative regulation of cellular process	3.77e-07		regulation of response to stimulus	6.02e-06
regulation of protein localization	0.00672					mRNA export from nucleus	0.000351		regulation of cellular component movement	3.96e-07		regulation of immune response	1.53e-06
regulation of cellular component movement	0.00758					RNA export from nucleus	0.000137		immune system process	5.01e-07		regulation of immune system process	8.98e-10
regulation of cell migration	0.00777					RNA transport	1.54e-06		negative regulation of hydrolase activity	5.28e-07		positive regulation of immune system process	1.79e-08
protein polymerization	0.0078					establishment of RNA localization	2.49e-06		regulation of vesicle-mediated transport	5.34e-07		biological process involved in symbiotic interaction	0.029
positive regulation of transport	0.0084					establishment of localization	1.73e-22		positive regulation of cell migration	5.4e-07		biological process involved in interspecies interaction between organisms	3.28e-07
biological regulation	0.0105					localization	7.13e-29		positive regulation of hydrolase activity	5.89e-07		ribosome biogenesis	8.03e-05
regulation of hydrolase activity	0.0111					RNA localization	2.91e-08		positive regulation of supramolecular fiber organization	6.25e-07		positive regulation of cell adhesion	0.00838
multi-organism process	0.012					macromolecule localization	7.4e-26		positive regulation of cellular component movement	6.91e-07		regulation of cell adhesion	0.0392
response to chemical	0.0136					nucleic acid transport	1.54e-06		regulation of locomotion	7.12e-07		innate immune response	0.00813
positive regulation of cell adhesion	0.0138					nucleobase-containing compound transport	1.37e-05		biological regulation	7.45e-07		defense response to other organism	6.13e-05
regulation of cysteine-type endopeptidase activity involved in apoptotic process	0.0145					nitrogen compound transport	8.1e-18		positive regulation of actin filament polymerization	8.97e-07		response to other organism	4.36e-05
protein-containing complex subunit organization	0.0146					transport	5.08e-22		regulation of cell migration	1.01e-06		response to external biotic stimulus	4.45e-05
regulation of leukocyte activation	0.0163					organic substance transport	5.87e-15		positive regulation of response to stimulus	1.15e-06		response to biotic stimulus	1.92e-05
regulation of anatomical structure size	0.018					nuclear export	4.44e-05		response to stimulus	1.51e-06		response to external stimulus	0.00217
regulation of secretion by cell	0.0183					nucleocytoplasmic transport	4.55e-07		positive regulation of cell motility	1.59e-06		defense response	9.97e-05
positive regulation of cellular process	0.0189					nuclear transport	4.55e-07		positive regulation of molecular function	1.87e-06		response to stress	1.63e-05
regulation of protein transport	0.0194					intracellular transport	2.37e-29		response to stress	2.1e-06		oxoacid metabolic process	0.0351
cellular component biogenesis	0.0232					establishment of localization in cell	1.09e-25		regulation of transport	3.94e-06		negative regulation of protein metabolic process	0.0211
positive regulation of secretion	0.0253					cellular localization	3.62e-31		regulation of platelet activation	4.3e-06		regulation of protein metabolic process	0.0144
regulation of establishment of protein localization	0.0272					mRNA transport	3.78e-05		positive regulation of cytoskeleton organization	4.48e-06		negative regulation of biological process	0.00377
regulation of peptide transport	0.0296					leukocyte cell-cell adhesion	0.000639		regulation of intracellular signal transduction	5.16e-06		organic substance catabolic process	0.00197
regulation of biological process	0.0314					regulation of platelet activation	0.0465		positive regulation of cellular component biogenesis	5.89e-06		catabolic process	5.04e-05
cell-substrate adhesion	0.0322					regulation of cell activation	3.26e-05		positive regulation of protein polymerization	5.9e-06		cellular catabolic process	0.00266
regulation of protein complex assembly	0.0325					regulation of cellular process	6.44e-11		positive regulation of catalytic activity	6.06e-06		protein localization	0.0416
response to metal ion	0.0365					regulation of biological process	2.36e-14		integrin-mediated signaling pathway	6.34e-06		macromolecule localization	0.000976
positive regulation of response to external stimulus	0.0432					biological regulation	1.41e-18		positive regulation of organelle organization	6.5e-06		localization	6.97e-06
platelet aggregation	0.0451					regulation of mRNA splicing, via spliceosome	7.03e-08		positive regulation of locomotion	6.85e-06		regulation of cellular protein metabolic process	0.0197
regulation of cysteine-type endopeptidase activity	0.0475					regulation of mRNA processing	1.31e-10		regulation of response to external stimulus	7.02e-06		establishment of localization	0.0206
						regulation of mRNA metabolic process	2.72e-11		negative regulation of catalytic activity	8.93e-06		Unclassified	0
						regulation of macromolecule metabolic process	4.38e-08		negative regulation of protein metabolic process	8.98e-06
						regulation of metabolic process	2.26e-10		negative regulation of cellular protein metabolic process	1.17e-05
						regulation of nitrogen compound metabolic process	5.18e-05		cellular response to chemical stimulus	1.3e-05
						regulation of cellular metabolic process	7.37e-07		localization	1.36e-05
						regulation of primary metabolic process	7.34e-06		positive regulation of biological process	1.51e-05
						regulation of RNA splicing	7.89e-09		negative regulation of supramolecular fiber organization	1.51e-05
						regulation of gene expression	0.000261		positive regulation of cell adhesion	1.53e-05
						spliceosomal complex assembly	0.0464		regulation of protein metabolic process	1.7e-05
						regulation of phagocytosis	0.0165		negative regulation of molecular function	1.75e-05
						regulation of vesicle-mediated transport	1.02e-07		protein-containing complex subunit organization	1.88e-05
						regulation of transport	5.46e-09		regulation of cellular process	1.89e-05
						regulation of localization	2.64e-12		regulation of immune system process	1.92e-05
						negative regulation of mRNA metabolic process	0.00678		regulation of cellular protein metabolic process	1.98e-05
						negative regulation of macromolecule metabolic process	1.23e-08		regulation of biological process	2.32e-05
						negative regulation of metabolic process	2.5e-10		negative regulation of protein complex assembly	2.48e-05
						negative regulation of biological process	3.27e-14		gas transport	2.79e-05
						negative regulation of nitrogen compound metabolic process	1.74e-06		cell adhesion	3.3e-05
						negative regulation of cellular metabolic process	4.46e-07		organelle organization	3.4e-05
						negative regulation of cellular process	3.4e-13		protein-containing complex assembly	4.1e-05
						positive regulation of endocytosis	0.0295		biological adhesion	4.26e-05
						regulation of endocytosis	0.0163		movement of cell or subcellular component	4.71e-05
						regulation of cellular component organization	7.92e-14		regulation of response to stress	4.73e-05
						positive regulation of transport	9.83e-09		vesicle-mediated transport	4.78e-05
						positive regulation of biological process	2.06e-18		cell motility	6.69e-05
						positive regulation of cellular component organization	7.47e-07		localization of cell	6.69e-05
						positive regulation of cellular process	1.69e-14		negative regulation of protein polymerization	7.58e-05
						regulation of mitochondrion organization	0.000832		regulation of endocytosis	8.34e-05
						regulation of organelle organization	5.71e-15		negative regulation of cellular component organization	0.000112
						positive regulation of translation	0.00289		defense response	0.000158
						positive regulation of cellular metabolic process	0.00041		negative regulation of wound healing	0.000209
						positive regulation of metabolic process	1.23e-06		regulation of GTPase activity	0.000216
						positive regulation of cellular protein metabolic process	0.00141		positive regulation of transport	0.000229
						positive regulation of protein metabolic process	0.000711		negative regulation of cytoskeleton organization	0.000234
						positive regulation of nitrogen compound metabolic process	0.00256		cell migration	0.000269
						positive regulation of macromolecule metabolic process	1.3e-06		regulation of cell activation	0.00027
						regulation of protein metabolic process	6.33e-14		positive regulation of immune system process	0.000308
						regulation of cellular protein metabolic process	2.83e-11		positive regulation of cellular process	0.000313
						positive regulation of gene expression	3.87e-07		regulation of cell-cell adhesion	0.000412
						positive regulation of cellular amide metabolic process	0.0036		negative regulation of blood coagulation	0.000431
						regulation of cellular amide metabolic process	4.29e-08		negative regulation of hemostasis	0.000431
						regulation of translation	3.71e-06		negative regulation of response to stimulus	0.000481
						posttranscriptional regulation of gene expression	1.36e-08		regulation of apoptotic signaling pathway	0.000484
						regulation of viral life cycle	0.00335		negative regulation of coagulation	0.00057
						regulation of viral process	0.00339		platelet activation	0.000574
						nucleus organization	0.00968		positive regulation of intracellular signal transduction	0.000614
						organelle organization	3.13e-22		positive regulation of GTPase activity	0.000688
						nucleosome organization	0.00824		response to oxidative stress	0.000699
						chromatin remodeling	0.00242		immune response	0.000843
						chromatin organization	0.0195		metabolic process	0.000989
						chromosome organization	0.000318		oxygen transport	0.00103
						biological process involved in symbiotic interaction	0.00347		actin polymerization or depolymerization	0.00126
						biological process involved in interspecies interaction between organisms	3.53e-07		negative regulation of cell adhesion	0.00128
						endosomal transport	0.000997		positive regulation of cell communication	0.00128
						vesicle-mediated transport	5.83e-14		cell-matrix adhesion	0.00137
						chromatin assembly or disassembly	0.0443		positive regulation of signaling	0.00143
						regulation of innate immune response	0.000853		response to chemical	0.00152
						regulation of immune response	6.8e-07		regulation of signal transduction	0.00162
						regulation of response to stimulus	2.01e-10		positive regulation of endocytosis	0.00171
						regulation of immune system process	2.93e-14		negative regulation of response to wounding	0.00177
						regulation of response to biotic stimulus	0.0135		cellular response to toxic substance	0.00178
						regulation of response to external stimulus	0.000409		homeostatic process	0.00179
						regulation of defense response	0.0282		regulation of cell communication	0.00195
						regulation of response to stress	1.61e-06		locomotion	0.002
						regulation of actin polymerization or depolymerization	0.0484		negative regulation of actin filament polymerization	0.00206
						regulation of actin filament length	0.0484		innate immune response	0.00234
						regulation of actin cytoskeleton organization	0.038		cell activation	0.00242
						regulation of cytoskeleton organization	0.000232		regulation of cell-substrate adhesion	0.00255
						regulation of anatomical structure size	0.00983		cell-substrate adhesion	0.00258
						regulation of biological quality	8.48e-12		regulation of actin filament depolymerization	0.0026
						regulation of actin filament organization	0.0334		regulation of phosphate metabolic process	0.00265
						regulation of supramolecular fiber organization	0.000226		regulation of phosphorus metabolic process	0.00265
						protein localization to nucleus	0.0449		organonitrogen compound metabolic process	0.00285
						protein localization to organelle	2.55e-05		regulation of signaling	0.00287
						cellular protein localization	1.04e-15		cellular homeostasis	0.00349
						cellular macromolecule localization	7.98e-16		regulation of homotypic cell-cell adhesion	0.00365
						protein localization	5.97e-20		regulation of ERK1 and ERK2 cascade	0.00391
						activation of immune response	0.000235		cellular component morphogenesis	0.0054
						immune system process	1.65e-15		positive regulation of signal transduction	0.00541
						positive regulation of immune response	0.00014		cellular response to stimulus	0.00559
						positive regulation of response to stimulus	6.21e-08		regulation of lamellipodium organization	0.00582
						positive regulation of immune system process	1.98e-10		cellular metabolic process	0.00641
						establishment of protein localization to organelle	1.81e-05		regulation of protein depolymerization	0.00699
						establishment of protein localization	2.02e-16		small molecule metabolic process	0.00745
						negative regulation of endopeptidase activity	0.003		organic substance metabolic process	0.00751
						regulation of endopeptidase activity	0.000143		positive regulation of blood coagulation	0.00758
						regulation of peptidase activity	0.000645		positive regulation of hemostasis	0.00758
						regulation of hydrolase activity	5.14e-05		negative regulation of apoptotic signaling pathway	0.00788
						regulation of catalytic activity	2.05e-07		regulation of platelet aggregation	0.00789
						regulation of molecular function	3.64e-09		endocytosis	0.00847
						regulation of proteolysis	2.44e-05		negative regulation of organelle organization	0.00851
						negative regulation of peptidase activity	0.00608		regulation of multicellular organismal process	0.00861
						negative regulation of proteolysis	0.000138		cellular response to oxidative stress	0.009
						negative regulation of cellular protein metabolic process	2.27e-08		response to toxic substance	0.00956
						negative regulation of protein metabolic process	1.05e-10		regulation of phosphorylation	0.0105
						negative regulation of hydrolase activity	0.000515		organonitrogen compound biosynthetic process	0.0105
						negative regulation of catalytic activity	0.000301		positive regulation of coagulation	0.0106
						negative regulation of molecular function	0.000184		response to organic substance	0.0108
						leukocyte migration	0.0202		Arp2/3 complex-mediated actin nucleation	0.0146
						intracellular protein transport	7.64e-12		plasma membrane invagination	0.0146
						protein transport	8.57e-16		negative regulation of metabolic process	0.0162
						negative regulation of organelle organization	0.000103		actin nucleation	0.0164
						negative regulation of cellular component organization	0.0109		cellular developmental process	0.017
						membrane organization	9.62e-12		regulation of protein phosphorylation	0.018
						Golgi vesicle transport	0.00277		peptide metabolic process	0.0191
						vesicle organization	0.0146		regulation of peptide transport	0.0197
						negative regulation of cellular catabolic process	0.0157		cellular metabolic compound salvage	0.021
						regulation of catabolic process	2.62e-05		regulation of cell size	0.0245
						regulation of cellular catabolic process	4.26e-05		positive regulation of wound healing	0.0267
						endomembrane system organization	9.69e-07		regulation of intrinsic apoptotic signaling pathway	0.0273
						regulation of intracellular transport	0.00339		establishment of localization	0.0309
						regulation of cellular localization	2.37e-08		interspecies interaction between organisms	0.032
						immune effector process	0.00318		positive regulation of response to wounding	0.0336
						nucleobase-containing compound catabolic process	0.0313		phagocytosis, engulfment	0.0336
						cellular nitrogen compound catabolic process	0.0077		cellular detoxification	0.035
						cellular catabolic process	1.51e-09		membrane invagination	0.0403
						catabolic process	2.23e-09		peptide biosynthetic process	0.0403
						heterocycle catabolic process	0.00651		negative regulation of apoptotic process	0.0443
						aromatic compound catabolic process	0.00443		detoxification	0.0457
						organic cyclic compound catabolic process	0.00207		negative regulation of cellular metabolic process	0.0481
						organic substance catabolic process	8.64e-09
						positive regulation of cell-cell adhesion	0.0313
						positive regulation of cell adhesion	0.00025
						regulation of cell adhesion	2.99e-08
						regulation of cell-cell adhesion	0.0016
						regulation of protein stability	0.0418
						positive regulation of organelle organization	1.32e-05
						regulation of binding	0.00501
						negative regulation of gene expression	3.76e-11
						mitochondrion organization	0.00133
						regulation of apoptotic signaling pathway	0.00417
						regulation of apoptotic process	0.00482
						regulation of programmed cell death	0.0112
						regulation of cell death	0.000734
						regulation of signal transduction	0.0145
						regulation of cell communication	0.00186
						regulation of signaling	0.000745
						generation of precursor metabolites and energy	0.0405
						regulation of protein-containing complex assembly	0.00989
						regulation of cellular component biogenesis	0.000427
						actin cytoskeleton organization	0.000167
						cytoskeleton organization	0.00307
						actin filament-based process	8.5e-05
						organelle localization	0.00364
						protein localization to membrane	0.0126
						localization within membrane	0.000491
						positive regulation of cell migration	0.00357
						regulation of cell migration	0.00418
						regulation of cell motility	0.0061
						regulation of cellular component movement	0.0229
						regulation of locomotion	0.00531
						positive regulation of cell motility	0.00587
						positive regulation of cellular component movement	0.00987
						positive regulation of locomotion	0.00214
						regulation of protein localization	8.39e-06
						apoptotic process	0.0066
						programmed cell death	0.0244
						cell death	0.00927
						nucleobase-containing small molecule metabolic process	0.0409
						small molecule metabolic process	0.00106
						regulation of leukocyte activation	0.0365
						cell activation	0.0218
						defense response to other organism	0.001
						response to other organism	0.000211
						response to external biotic stimulus	0.000216
						response to biotic stimulus	0.000134
						response to stimulus	8.07e-08
						response to external stimulus	0.0144
						defense response	9.71e-06
						response to stress	8.04e-11
						organophosphate metabolic process	0.000227
						phosphorus metabolic process	0.00802
						cellular macromolecule catabolic process	0.000978
						macromolecule catabolic process	0.000408
						regulation of cytokine production	0.0369
						immune response	0.000229
						carbohydrate derivative metabolic process	0.00259
						negative regulation of cell death	0.0385
						organonitrogen compound catabolic process	0.00612
						cellular lipid metabolic process	0.0361
						chemical homeostasis	0.018
						homeostatic process	0.00135
						positive regulation of molecular function	0.00183
						proteolysis	0.00348
						cellular response to organic substance	0.0408
						cellular response to chemical stimulus	5.16e-05
						response to chemical	0.00271
						response to organic substance	1.83e-05
						phosphate-containing compound metabolic process	0.009
						Unclassified	0
						detection of stimulus involved in sensory perception	5.19e-06
						sensory perception	2.56e-05
						detection of stimulus	5.07e-05
						detection of chemical stimulus	2.99e-06
						About | Release Information | Contact Us | System Requirements | Privacy Policy | Disclaimer
						© Copyright 2022 Paul Thomas All Rights Reserved.
