# Supplementary material for: Longitudinal multi-omic changes in the transcriptome and proteome of peripheral blood cells after a 4 Gy total body radiation dose to Rhesus macaques
Source: BMC Genomics. 2023 Mar 21;24:139. doi: 10.1186/s12864-023-09230-7 (PMC10031949; doi:10.1186/s12864-023-09230-7)
Supplement: Supplementary file 6 — Additional file 6: Supplementary data table 6. IPA analysis. [file 12864_2023_9230_MOESM6_ESM.xlsx]

## Sheet: Title
Longitudinal multi-omic changes in the transcriptome and proteome of peripheral blood cells after a 4 Gy total body radiation dose to Rhesus macaques.
Shanaz A. Ghandhi1*, Shad. R. Morton1, Igor Shuryak1, Younghyun Lee1, Rajesh K. Soni2, Jay R. Perrier1, James Bakke3, Janet Gahagan3, Kim Bujold4, Simon Authier4, Sally A. Amundson1, David J. Brenner1, Denise Nishita3, Polly Chang3 and Helen C. Turner1
Supplementary data table 6: IPA analysis

## Sheet: txt and protein summary
upstream txt and cytokine heir cluster with columncluster txt and prot												can pathways heir cluster with columncluster txt and prot
Â© 2000-2022 QIAGEN. All rights reserved.												Â© 2000-2022 QIAGEN. All rights reserved.
Upstream Regulators	day1 (P)	day3 (T)	day 3 (P)	day 5 (T)	day 6 (P)	day 7 (T)	day 7 (P)	day 28 (P)	count			Canonical Pathways	day1 (P)	day3 (T)	day 3 (P)	day 5 (T)	day 6 (P)	day 7 (T)	day 7 (P)	day 28 (P)	count
CSF3	-0.884	3.071	0.106	3.606	-1.193	3.115	0.132	-2.534	8			Acute Phase Response Signaling	2	3.71	2	3.674	2.683	2.138	2.668	1.89	8
GATA1	0.317	2.147	-0.61	2.991	2.662	0.826	3.371	1.845	8			Actin Cytoskeleton Signaling	1	2.683		3.128	1.859	2.84	4.491	1.89	7
IFNG	0.03	6.92	-0.902	7.999	-3.093	3.068	1.949	1.844	8			Integrin Signaling	1.414	4.379		4.491	2.469	3.9	4.158	0.905	7
IL4	-0.441	6.377	-0.52	6.127	-1.434	6.021	2.941	2.687	8			GP6 Signaling Pathway	2.236	3.873		3.606	1.732	3.317	4.025	1.134	7
OSM	0.952	3.387	1.624	4.151	-1.32	2.632	0.62	2.379	8			ILK Signaling	0	3.357		3.771	1.732	2.887	1.291	-1.134	7
STAT3	1.031	4.482	0.445	3.752	1.333	1.834	3.364	1.9	8			LXR/RXR Activation		-2.646	1	-2.714	1.091	-2.646	3.5	-1.387	7
CEBPA	-1.067	2.571	-1.387	3.437	-3.332		0.478	1.673	7			EIF2 Signaling		4.116		4.243	-2.502	4.747	-2.858	0.535	6
FOS	-0.728	0.502	0.243	1.055	-1.144		-0.268	-0.907	7			Dendritic Cell Maturation		4.69		5.099	-1.941	4	1	2	6
IL10	-0.404	1.521	-1.176	1.898	-1.747	1.597		0.028	7			Neuroinflammation Signaling Pathway		4.849		6.091	-1.528	4.6	2.121	1.667	6
IL13	-0.538	3.906		3.842	1.225	2.37	2.419	1.306	7			HMGB1 Signaling		3.742		3.771	0.5	2.887	1	2.236	6
IL18	-1.725	3.424	-1.406	2.956	-0.983		1.214	0.709	7			B Cell Receptor Signaling		4.379		4.243	0.728	3.411	1.508	2.236	6
IL1B	-1.284	4.634	-0.87	5.635	-1.407		1.702	2.061	7			Tec Kinase Signaling		4.899		5.292	1.342	4.359	3.742	2	6
IL2		3.928	-0.839	4.877	-1.309	3.995	-0.834	0.187	7			Phospholipase C Signaling		5.099		5.014	0.707	4.025	4	2.333	6
IL6	0.677	4.306	1.063	5.384	1.168		2.245	1.742	7			IL-8 Signaling		5.112		5.292	-0.169	4.359	2.496	1.155	6
Interferon alpha	-1.172	2.891	-1.067	4.484	-3.439	2.013		1.551	7			Colorectal Cancer Metastasis Signaling		5.112		4.596	1.414	4.264	2.111	1.89	6
MYC	-1.81	2.117		2.713	-4.947	3.573	-3.067	0.521	7			NF-ÎºB Signaling		4.796		5.303	1.604	3.051	2.111	1.633	6
SP1	1.172	4.962		5.235	0.822	4.23	3.875	2.945	7			FcÎ³ Receptor-mediated Phagocytosis in Macrophages and Monocytes		3.606		4.123	0.447	3	4.472	1.89	6
STAT1	0.728	4.657		5.131	-0.967	2.927	1.783	1.381	7			Role of NFAT in Regulation of the Immune Response		4.123		4	-0.655	3.317	3.162	3	6
TNFSF11	0.089	4.137		4.465	0.02	3.867	1.681	2.111	7			PI3K Signaling in B Lymphocytes		4.243		4.379	-0.243	3.606	3	2.646	6
TP53	0.072	1.547		2.846	0.426	0.775	2.192	1.95	7			GNRH Signaling		4.583		4.264	-0.243	3.464	2.828	2.121	6
WT1	-0.832	1.184		2.26	-1.462	1.902	-0.539	0.052	7			Rac Signaling		4		4.359	0.943	3.317	1.732	0.447	6
CCL2		1.237		1.845	-0.765	0.492	0.453	-0.306	6			Endothelin-1 Signaling		3.545		4.146	0	3.5	1.941	1.134	6
CCL5	1.109	2.898		3.05	-0.968		2.153	1.029	6			NRF2-mediated Oxidative Stress Response		3.742		3.9	0.229	3.464	2.449	1	6
CD40LG		4.932		5.233	-1.093	3.646	-0.362	1.637	6			LPS-stimulated MAPK Signaling		3.742		4	0.632	3.464	2.236	1	6
CDKN2A		-0.667		1.537	2.753	-0.796	1.829	-0.535	6			Cardiac Hypertrophy Signaling		4.082		4.914	1.257	3.606	3.162	0.632	6
CSF2	0	6.213		6.027	-3.077	5.608		0.825	6			Production of Nitric Oxide and Reactive Oxygen Species in Macrophages		4.025		4.707	0.626	3.771	2.111	1.155	6
EDN1	1.776	3.567		4.146	0.116		2.532	1.631	6			Signaling by Rho Family GTPases		3.962		5.112	0.539	4.359	2.668	1.134	6
EPO		2.659		2.072	-1.279	2.077	1.616	2.95	6			p70S6K Signaling		4.583		4.472	1.147	4	3.162	1.342	6
ERG	1.929	4.244		4.304	0.551		3.698	0.707	6			CREB Signaling in Neurons		4.472		4.359	0.756	3.606	2.828	1.414	6
FOXO1		3.738		4.315	-0.711	3.172	0.716	1.985	6			IL-6 Signaling		4.359		4.146	1.155	3.464	2.236	1.633	6
GATA2		0.84		1.064	0.662	0.464	2.646	1.807	6			CXCR4 Signaling		3.962		4.146	1.279	3.742	2.887	1.414	6
IL15		3.327		3.183	0.072	3.044	1.872	1.741	6			Cholecystokinin/Gastrin-mediated Signaling		4.123		4.359	1.291	3.464	2.449	1	6
IL17A	-1.308	4.068	-1.289	4.26			0.675	2	6			Thrombin Signaling		3.922		4.491	1.225	4	2.333	1.134	6
IL3		3.992		3.879	0.421	2.376	0.216	-0.155	6			ERK/MAPK Signaling		3.962		3.838	1.528	2.887	3.162	0.816	6
IL5	-1.4	5.625		5.664	-1.001		1.715	2.586	6			Glioma Signaling		3.873		3.317	1.732	2.646	2.646	1	6
IRF8		2.339		1.902	0.47	1.826	1.433	1.251	6			HGF Signaling		3.638		3.638	1.667	3.051	2.646	1	6
MRTFA	0.95	-0.213		-1.677	3.059		1.085	1.183	6			Macropinocytosis Signaling		3.464		3.317	2.121	2.828	2.646	2	6
MYCN		3.117		4.37	-3.528	4.661	-4.096	-1.228	6			eNOS Signaling		3.742		3.317	2.714	2.646	3.317	2.236	6
NFkB (complex)	0.62	6.389		7.232	-0.176		0.497	2.283	6			Synaptic Long Term Depression		3.606		3.742	1.698	2.828	3.464	1.633	6
PML		1.462	-1.131	0.813	-0.399		0	1.393	6			G Beta Gamma Signaling		3.464		3.317	1.732	2.449	3.317	2	6
PRDM1	2		1.342	-3.359	0.713	-1.632	1.152		6			Fc Epsilon RI Signaling		3.606		2.828	1.897	2.324	3.317	2	6
SRF	2.621	3.036		2.886	4.565		3.601	0.747	6			Paxillin Signaling		3.464		3.464	0.775	3.873	2.714	1.89	6
STAT6		2.668		1.768	0.953	2.591	2.043	0.668	6			Role of NFAT in Cardiac Hypertrophy		3.528		3.53	0.894	2.673	3.317	2.646	6
TNF	-0.342	5.516		6.794	-2.558		0.066	2.13	6			P2Y Purigenic Receptor Signaling Pathway		3.545		3.838	0.943	3.317	3	2.449	6
TP73	-1.091	3.618	0.277	2.68	-0.282		0.579		6			fMLP Signaling in Neutrophils		4.025		3.771	0.471	2.714	3.162	1.89	6
26s Proteasome		-2.689		-3.566	-0.003	-1.259		0.25	5			CCR3 Signaling in Eosinophils		3.606		3.606	0.632	3.162	2.236	2	6
C5		1.872		2.166	-1.535		-0.02	1.191	5			Chemokine Signaling		3.742		3.464	0.832	2.646	2.646	2.236	6
CEBPB		2.835		3.591	-3.507		0.076	2.758	5			Renin-Angiotensin Signaling		4.243		4.243	1.732	3.606	3	2.236	6
CEBPE		-0.359		-0.711	-2.789	-0.314		0.294	5			GÎ±q Signaling		3.9		4.264	1.5	3.317	2.333	2.236	6
CREBBP		2.106		2.956		2.457	2.198	2.373	5			NF-ÎºB Activation by Viruses		4.123		4	1.069	3.162	2.333	2.236	6
CSF1		3.539		2.718	-0.494	2.817		0.978	5			Glioblastoma Multiforme Signaling		3.771		3.638	1.5	3.051	2.646	2	6
CXCL8		1.484		1.921	-1.486		-0.248	-0.145	5			Ephrin Receptor Signaling		3.606		4	1.46	3.162	2.668	2.121	6
E2F1		5.013			-0.935	3.011	0.986	1.691	5			PI3K/AKT Signaling		3.153		1.5	2.683	1.069	1.89	-1	6
EGR1	0.927			3.112	1.221		2.17	0.84	5			Huntington's Disease Signaling		2.683		3	2.683	3.051	0.707	2.121	6
EHF		2.309		1.726	-1.557		0.522	2.164	5			Sphingosine-1-phosphate Signaling		2.138		2.496	0.775	2.646	0	1.633	6
FOXO3				3.825	1.977	2.29	2.344	-0.406	5			Glioma Invasiveness Signaling		2.111		1.667	0.535	2.828	1.265	1	6
HDAC1		-1.61		-2.03		-0.952	-1.522	0.493	5			PEDF Signaling		3		2.524	0.302	2.111	1	1	6
HIF1A	1.326			3.635	0.612		2.036	2.193	5			Osteoarthritis Pathway		3.153		4.041	-0.277	3.317	1.134	0.378	6
HMGB1		2.446		3.015	-1.951	1.967		1.7	5			mTOR Signaling		2.673		3.153	1	3.464	2.828	1	6
HOXA10		-2.108		-2.236	2.288		0.541	-1.732	5			Leukocyte Extravasation Signaling		2.887		3.272	0.18	4.123	2.502	0.333	6
HOXA9		0.186		-0.557	-0.447		0.447	2	5			Relaxin Signaling		2.887		2.53	1	1.89	2.828	2	6
Ifn				3.463	-2.884	2.701	-1.233	-0.376	5			Agrin Interactions at Neuromuscular Junction		2.449		2	1.732	2.449	2.828	1	6
IFNA2	0.13			4.576	-3.024	2.389		1.117	5			Protein Kinase A Signaling		2.197		3.55	1.372	2.183	0.894	1	6
IKZF1		-1.227		-0.803		-1.32	-0.053	-1.833	5			VEGF Signaling		2.887		2.714	2.309	2.828	1.732	1	6
IL12 (complex)		4.293		3.513	-2.064		-0.893	0.917	5			IGF-1 Signaling		3.606		2.887	1.134	2.828	1.342	1	6
IL12 (family)	-0.26		-1.091	3.534	-0.579			1.012	5			Opioid Signaling Pathway		3.413		3.402	1.732	2.673	1.807	0.707	6
IL1A		3.996		4.649		3.265	1.396	1.969	5			PAK Signaling		3.207		3.317	1.291	3.317	2.111	1	6
IL21		1.912		3.234	-3.116	1.433		1.78	5			PTEN Signaling		-2.714		-1.886	-2.5	-0.905	-1.667	-1.342	6
IRF1		4.102		4.753	-2.251	3.173		1.588	5			RhoGDI Signaling		-3.153		-3.674	-1.633	-3.464	-2.668	0	6
IRF4		-1.614		-2.575	0.399	-0.91		0.333	5			CD28 Signaling in T Helper Cells		2.121		2.333	-0.302	2.449	1.897	2.449	6
KLF1		0.512		0.874	-2.035		-0.462	0.243	5			Amyotrophic Lateral Sclerosis Signaling		-1.941		-1.897	0.535	-0.905	0.707	0.447	6
KLF2		-1.052		-1.414	-1.945		-1.268	-1.031	5			CDK5 Signaling		1.667		1.134	1.155	-1	2	0.447	6
KLF3		-2.429		-1.265	1.348	-1.728	-2.524		5			Sirtuin Signaling Pathway		1.569		0.73	-0.707	0	1.604	1.633	6
LIF	0.625	2.798		2.399	2.241		2.366		5			Insulin Receptor Signaling		2.887		0.632	-0.728	0.333	1.342	1.89	6
NEUROG1	-0.447				0.905	-2	-2.333	-0.447	5			Death Receptor Signaling		1		3	-0.5	1.134	1.342	0	6
NFE2		2.213		2.213	1.976	1.98	2.219		5			Apoptosis Signaling		0		0.258	-0.655	0	0.707	-2.236	6
NFE2L2		3.764		3.747	-2.411		1.593	-0.17	5			TREM1 Signaling		3.464		4.123	-1.89	2.646		1	5
NFKBIA		0.297		1.368	-0.756		0.927	1.342	5			Th1 Pathway		4		3.441	0.302	3.317		1.342	5
PRL		4.825		4.732	0.09		2.014	-0.238	5			ErbB Signaling		3.464		3.464	1.265	3.606	2.646		5
RELA		4.508		3.991	-0.031		0.277	1.092	5			14-3-3-mediated Signaling		3.357		4	1.698	3.464	2.828		5
RUNX1		1.858		1.293	0.605		2.377	1.177	5			Role of Pattern Recognition Receptors in Recognition of Bacteria and Viruses		3.873		4.359	0.632	3.162	1.89		5
SATB1		-1.18		-2.54	0.741	-1.648		-0.59	5			Corticotropin Releasing Hormone Signaling		3.742		3.873	1	2.828	2.333		5
SMAD3	1.732	3.651		3.59	1.794		2.573		5			NGF Signaling		3.873		4	1.508	3.317	2.121		5
SMARCA4	0.277	5.676		6.477	-1.568		2.326		5			Antiproliferative Role of Somatostatin Receptor 2		2.714		1.89	1.89	1.342	2.449		5
SNAI1		-0.588		-1.331	-0.938	-0.243	1		5			LPS/IL-1 Mediated Inhibition of RXR Function		2.121		2.111	-0.333	1.414		0.707	5
SP3		2.906		2.533	1.929		0.981	-0.6	5			Telomerase Signaling		3.464		2.646	1.265	2.236		1	5
SPI1		2.728		3.244	-3.316	2.12		0.158	5			Cdc42 Signaling		3.051		3.051	-0.728	2.646	2.324		5
STAT4		4.624		5.76	-1.373	4.542	1.983		5			Calcium Signaling		3		3.162	-1.414	2.449	2.236		5
TCF3		0.157		0.44		-0.979	-0.128	-0.262	5			Melatonin Signaling		2.53		3.162	-1	2.449	2		5
TCF4		0.896		1.016	0	1.432		-0.894	5			UVA-Induced MAPK Signaling		2.828		3	0	3.162	2		5
TFAP2A		-0.939		-1.573	2.19		0.391	0.61	5			Sperm Motility		3.162		3.742	0.333	3.162	2.646		5
TNFSF10		2.086		2.691	-1.72		0.664	-0.213	5			JAK/Stat Signaling		2.668		2	1.897	2.111	1		5
TSLP		2.368		2.161	0.447	2.161		1.109	5			GÎ±s Signaling		3		3	1.897	1.342	0.707		5
VHL		0.433		-0.023	0.695		-0.124	1.461	5			RhoA Signaling		1.265		2.84	0.853	2.449	1.291		5
ARNT2				5	-3.402	4.472		1.732	4			AMPK Signaling		1.414		1.807	1.291	1.897	2.121		5
BCL3		-1.96		-2.2	1.006			-1.522	4			Androgen Signaling		2.333		2.309	0.816	2.236	1.633		5
BRCA1		0.657		-0.024	-1.283	0.008			4			STAT3 Pathway		2.138		2.183	1.265	1.414	1.633		5
CCND1			-1	-0.283		1.464		-0.466	4			Regulation of Actin-based Motility by Rho		2.333		3.742	1.279	2.449	2.309		5
CTNNB1		2.943			0.52		1.251	2.364	4			Actin Nucleation by ARP-WASP Complex		2.646		3	1.069	2	3		5
CXCL12	-0.401				-0.574		1.668	1.249	4			ERK5 Signaling		2.828		2.828	2.138	2.236	2.236		5
cytokine	-0.068				0.223		0.604	1.736	4			GÎ±12/13 Signaling		2.887		2.673	2.5	2.111	3		5
DDIT3		1.238		1.984	-2.434			0.373	4			PDGF Signaling		3.5		3.357	2.111	3.606	1.667		5
E2F3		1.25			0.073	1.604		-0.378	4			IL-3 Signaling		3.357		3.357	2.333	3	1.633		5
ELK1		1.684		1.948	-1.947	1.948			4			Growth Hormone Signaling		3.207		2.84	2	3.162	1.633		5
EP300		3.303		2.711		2.833		1.8	4			Prolactin Signaling		3.742		3.051	1.89	3	2.449		5
ETS1		3.233			0.086		1.952	0.875	4			Thrombopoietin Signaling		3.742		3.317	2.121	2.828	2.449		5
FLI1	1.104				0.921		0.766	1.849	4			ErbB4 Signaling		3.162		2.828	1.89	2.646	2.449		5
FOXO4				2.2	-0.061	1.889		-0.74	4			Neuregulin Signaling		3.162		3	1.897	3	2.646		5
HMGA1		-0.014		2.05		2.021	0.22		4			VEGF Family Ligand-Receptor Interactions		3.317		3	1.89	2.828	2.646		5
HOXA3		-1.886		-1.643	0.302		-1.98		4			Ovarian Cancer Signaling		3.207		2.333	0.632	2.449	2.646		5
HOXD10				1.667	1.508		1.633	0.447	4			IL-2 Signaling		3.162		2.333	0.816	2.828	2		5
HTT				2.414	0.632		0.743	-0.923	4			Melanocyte Development and Pigmentation Signaling		3.051		2.714	0.707	2.646	2.121		5
IFI16		3.459		3.465			0.358	1.219	4			CCR5 Signaling in Macrophages		2.828		3	1	2.646	2		5
IFN type 1				1.545	-0.601		-0.927	-0.055	4			UVC-Induced MAPK Signaling		2.828		2.828	1.414	2.646	1.633		5
IL1		4.022			0.227		0.962	2.691	4			Regulation of eIF4 and p70S6K Signaling		3		2.236	1.265	2.236	2		5
IL12B				1.504	-1.601		-0.44	1.98	4			FcÎ³RIIB Signaling in B Lymphocytes		3		2.646	1.633	2.646	2.121		5
IL22				2.353	-0.035		0.652	1.947	4			Nitric Oxide Signaling in the Cardiovascular System		3.207		2.333	1.667	2.449	1.897		5
ING1		1.192		1.264	0.436		0.555		4			GM-CSF Signaling		3.207		2.714	1.414	2.121	2.236		5
IRF3	0.4			3.551	-1.716			2.194	4			Î±-Adrenergic Signaling		3.357		2.887	1.667	2.449	2.236		5
JUN		2.757			-0.408		1.154	0.37	4			PPAR Signaling		-3.207		-3	-1.897	-3	-2		5
JUNB		2.359		2.158	-0.882		1.72		4			Ephrin B Signaling				2.121	1.265	2	1.342	1.89	5
KDM5B		-3.222			1.567	-2.737		-1.667	4			PPARÎ±/RXRÎ± Activation		-1		-2.132	-1.213	-1.604	1		5
KLF6				1.449	-0.15	2.137		1.075	4			Neuroprotective Role of THOP1 in Alzheimer's Disease				1.342	-2.309	1	-0.816	-1.134	5
MECOM		0.651		0.651	0		1		4			Coagulation System	1.342	-0.816		0	-1.265		0.302		5
MIF		2.345		1.429	-1.701			1.55	4			p53 Signaling		1.291		0.905	-0.378	0	0.447		5
NFKB2		1.8		2.022		2.214		0.943	4			Sumoylation Pathway		-1.265		-0.905	1.069	0		0	5
NKX2-3		-0.72		-2.577		0.688		0.053	4			ATM Signaling		0		0.333	-0.333	1.89	1		5
SIRT1		-2.624		-2.829	1.994			-2.631	4			Regulation of Cellular Mechanics by Calpain Protease		2.121			2.496	1.342	2.236		4
SMAD4		2.827		1.445	0.2		2.802		4			p38 MAPK Signaling		3.162		4.243	-0.707	2.333			4
SMAD7	0	-2.173		-2.588			-0.233		4			IL-1 Signaling		3		3.162	-0.816	2.236			4
SPP1	-1.121	2.382			0.408		1.389		4			Th2 Pathway		3.771		2.982	0	2.138			4
SREBF1		2.982		3.001			2.198	2.331	4			UVB-Induced MAPK Signaling		2.828		2.828	0.447	3			4
STAT5a/b		2.738		2.343	-2.031			-1	4			Melanoma Signaling		2.333		1.89	1.342	1.633			4
TFEB		3.708		3.43	0.993			-1.944	4			Aryl Hydrocarbon Receptor Signaling		2.183		3	1.414	2.324			4
THPO		1.693			2.028	0.692	1.394		4			TGF-Î² Signaling		1.89		2.673	0.632	2.333			4
Tnf (family)		4.028		4.265		3.54		1.509	4			Acute Myeloid Leukemia Signaling		2.84		2.138	1.414	2.828			4
TNFSF13B				1.359	-0.181	2.4		0.333	4			Oncostatin M Signaling		3		2.828	1.342	2.236			4
USF1		2.412		2.425	1.195		1.982		4			Renal Cell Carcinoma Signaling		3		2.646	0.816	2.449			4
YAP1					0.878	1.732	-0.507	1.353	4			Small Cell Lung Cancer Signaling		2.53		2.53	1	2.333			4
YY1		1.63			0.362	1.537		-1.807	4			Mouse Embryonic Stem Cell Pluripotency		3.873		3.606	1.342	3.317			4
ZBTB16	0.686	-1.516					0.463	0.404	4			FLT3 Signaling in Hematopoietic Progenitor Cells		3.317		3.606	0.905	3.317			4
ATF4		3.891			-2.989			0.062	3			EGF Signaling		3.464		3.162	2	3			4
BARX2				1.964	0.343		1.982		3			Pancreatic Adenocarcinoma Signaling		3.357		3.357	1.134	2.714			4
BCL6		-0.401		-0.794		0.387			3			RANK Signaling in Osteoclasts		3.606		3.464	1.342	2.646			4
BRD7		1.964			-1.067	1.969			3			ErbB2-ErbB3 Signaling		3.317		3	1.342	2.828			4
CALR		-0.919		-1.072			1.176		3			CNTF Signaling		3.464		3	1.342	2.646			4
COPS5		-0.447			0.173			-0.258	3			Antioxidant Action of Vitamin C		-2.828		-3.606	1.342	-3			4
CX3CL1					-1.357		-0.147	0.128	3			Remodeling of Epithelial Adherens Junctions		2.449		2	-0.447		2		4
ELF4		0.928		0.928				1.303	3			Cell Cycle: G2/M DNA Damage Checkpoint Regulation		-0.632		-0.707	1.633	-1.134			4
FLT3LG		2.012		1.66				-0.277	3			Cyclins and Cell Cycle Regulation		1		0	1	1			4
GFI1		-3.797		-4.308	0.872				3			Estrogen-mediated S-phase Entry		1.89		1.633		2.333			3
GPS2		-2.155		-2.54				-0.2	3			IL-9 Signaling		2.828		2.646		2.236			3
HDAC2		-1.133				-0.875		1.667	3			IL-22 Signaling		2.236		2.449		2.236			3
HDAC3		-2.249		-1.781		-2.169			3			IL-7 Signaling Pathway		3.051		2.887		3.317			3
HNF4A					-0.104		2.041	-0.266	3			Toll-like Receptor Signaling		2.828		3.742		2.828			3
HSF1		-0.253			0.243		2.103		3			FGF Signaling		2.887		3.207		2.828			3
ID2		-1		-0.538		-0.653			3			iNOS Signaling		2.646		3.162		2.449			3
ID3		-2.128				-0.645		1.141	3			NER Pathway					-2.982		-2	1.342	3
IFN Beta		2.709		3.615	0.091				3			Adrenomedullin signaling pathway					0.471		2.887	2.449	3
IL11					1.026		1.473	-2.2	3			Cell Cycle: G1/S Checkpoint Regulation		-1.069		-1.291		-1.698			3
IL12A		2.248		2.969			-1.285		3			Role of p14/p19ARF in Tumor Suppression		-2.449		-2.236		-2			3
IL33		0.947			-1.4			1.681	3			Bladder Cancer Signaling		2.236		2.236	1				3
IL7		1.517		3.084		2.916			3			Inflammasome pathway		2.646		2.646	0.447				3
IL9				1.629	0.786		1.982		3			Intrinsic Prothrombin Activation Pathway	2				1		1.89		3
MAX		-2.626		-0.748	0.663				3			Apelin Endothelial Signaling Pathway					0.577		1.134	1.633	3
MRTFB					3.472		1.134	0.707	3			Endocannabinoid Developing Neuron Pathway					0.832		1.633	0.816	3
MTA1		0.96		1.319			-1.198		3			Apelin Adipocyte Signaling Pathway					0.378		1.414	-0.447	3
MYB		3.652		3.508	1.091				3			Interferon Signaling		2.236		1.414	-0.378				3
NFATC2		1.664		2.193		0.925			3			Role of BRCA1 in DNA Damage Response		1.414		0.378		0.333			3
NFkB (family)				1.982		1.982		2.18	3			Inhibition of Matrix Metalloproteases		1			2		0.447		3
NFKB1		3.264		2.774			0.848		3			Role of CHK Proteins in Cell Cycle Checkpoint Control		0.378		0		-0.707			3
NFYA		1.387		1.134		1.633			3			Notch Signaling		2.646		3					2
NOSTRIN	-1.091				-1.195		-2.941		3			Amyloid Processing				2	2.236				2
NOTCH1		1.54		1.752	2.134				3			Coronavirus Pathogenesis Pathway					3.479			1.528	2
NRIP1		-0.109		0.267	-2.138				3			Oxytocin Signaling Pathway					2.03			2.333	2
PAX5		1.187		1.187		0.933			3			Hepatic Fibrosis Signaling Pathway					2.359			2.138	2
PIAS3					-2.391	0.924		0.159	3			Estrogen Receptor Signaling					-0.149			3.5	2
POU2F2		3.973		4.208		3.317			3			Heme Biosynthesis II					-1.633			2.449	2
Pro-inflammatory Cytokine					-1.298		0.87	2.219	3			T Cell Receptor Signaling					-0.962			2.53	2
RB1		-1.167			-0.731	-0.37			3			Cytotoxic T Lymphocyte-mediated Apoptosis of Target Cells					-1.342		2		2
RELB		1.01		1.253		1.896			3			Superpathway of Inositol Phosphate Compounds					-1.732		1.633		2
RUNX3		-2.401			-0.252			-1.664	3			Granzyme B Signaling					-1.633		1		2
SCGB1A1					1.477		-0.351	-0.775	3			3-phosphoinositide Biosynthesis					-1.528		1		2
Smad2/3-Smad4		2.208		2.208		2.208			3			D-myo-inositol-5-phosphate Metabolism					-2.558		1		2
SMARCB1		2.488			-0.012			1.912	3			tRNA Charging					-2.646			-0.707	2
SQSTM1		-0.053		0.254	-0.99				3			Apelin Cardiomyocyte Signaling Pathway					0.535		3		2
STAT				2.769		1.982	0.849		3			Tumoricidal Function of Hepatic Natural Killer Cells					0.816		2.236		2
Stat3-Stat3			1.969		2.027		1.756		3			Glutathione Redox Reactions I					1		2		2
STAT5A		0.988		0.489			-0.97		3			Hypoxia Signaling in the Cardiovascular System		1.342		1.633					2
STAT5B		0.057		0.219				1	3			Cell Cycle Regulation by BTG Family Proteins				1		1.89			2
TAL1		0.1		0.674		1.686			3			Inhibition of Angiogenesis by TSP1						1	1		2
TNFSF12		2.354					0.826	2.109	3			HER-2 Signaling in Breast Cancer					0.962			0.707	2
TNFSF14		2.176				1.945		1.958	3			Reelin Signaling in Neurons					0.832			1.342	2
TNFSF9				0.762	-1.915			0.882	3			Phagosome Formation					1.291			1.604	2
TP63		3.901		4.431			0.65		3			G-Protein Coupled Receptor Signaling					1.313			1.213	2
XBP1					1.398		1.443	-0.667	3			Breast Cancer Regulation by Stathmin1					-0.149			0.832	2
ZFP36		-2.778		-2.228		-2.189			3			HIF1Î± Signaling					0.333			1	2
Ap1		3.257					1.032		2			NAD Signaling Pathway					0			1.342	2
ARNT		2.05		2.821					2			Ferroptosis Signaling Pathway					-0.626			2.111	2
ASXL1		-1.89		-1.342					2			Natural Killer Cell Signaling					-0.408			1.667	2
ATF3		-0.611		0.084					2			Insulin Secretion Signaling Pathway					-0.457			1.886	2
BHLHE40					-2.173			1.058	2			Pulmonary Fibrosis Idiopathic Signaling Pathway					0.539			1.89	2
CBFB				1.982				-0.277	2			IL-15 Signaling					0.632			2	2
CNTF				1.942				-0.711	2			Synaptogenesis Signaling Pathway					0			2.496	2
COMMD3-BMI1		-0.2				-1			2			IL-17 Signaling					0.258			2.236	2
CYLD		0.443		0.565					2			Necroptosis Signaling Pathway					0.209			2	2
E2f		1.217				1.618			2			Role of PKR in Interferon Induction and Antiviral Response					1.604			-1.342	2
ECSIT		2.382		2.577					2			Oxidative Phosphorylation					2.524			0	2
Endothelin		1.922		2.156					2			Erythropoietin Signaling					2			0.447	2
ESRRA					0.059			0.289	2			Inhibition of ARE-Mediated mRNA Degradation Pathway					1.807			-0.447	2
ETS2		2.891		2.738					2			Epithelial Adherens Junction Signaling					1.877			0	2
ETV5					0.553		0.363		2			Semaphorin Neuronal Repulsive Signaling Pathway					1.177			0	2
EZH2						2.26	1.021		2			HIPPO signaling					-1.265		-1		2
FOSL1							1.202	0.641	2			VDR/RXR Activation					-0.816		-0.447		2
FOXC2					-1.78		0.938		2			CSDE1 Signaling Pathway					-1.387			-0.447	2
FOXG1				-2.18		-1.003			2			autophagy					-0.447			0.302	2
FOXM1						3.249		-0.29	2			Role of JAK1, JAK2 and TYK2 in Interferon Signaling		0.447		0					2
FOXP3				-0.329	0.468				2			Spliceosomal Cycle					-4.796				1
Gm21596/Hmgb1		1.966		1.966					2			Assembly of RNA Polymerase II Complex					-3.464				1
HNF1A					1.867		2.585		2			Unfolded protein response					-2.236				1
IFN alpha/beta		2.534		3.352					2			RAN Signaling					-2.449				1
Ifn gamma		2.958			-2.247				2			D-myo-inositol (1,4,5,6)-Tetrakisphosphate Biosynthesis					-2.357				1
IFNA1/IFNA13				1.635		1.046			2			D-myo-inositol (3,4,5,6)-tetrakisphosphate Biosynthesis					-2.357				1
IFNB1				2.544				0.459	2			3-phosphoinositide Degradation					-1.877				1
IFNL1				3.124				1.355	2			Oxidative Ethanol Degradation III					-2				1
IL1RN				-3.42	2.103				2			Ethanol Degradation IV					-2				1
Il3		2.02		0.58					2			Heme Degradation					-2				1
IL32		0.756			-1.822				2			IL-17A Signaling in Gastric Cells				2					1
IL37		-1.959		-1.959					2			FAK Signaling								1.387	1
ILF3					0.301			-0.579	2			Heme Biosynthesis from Uroporphyrinogen-III I								2	1
IRF2				-1.104			3.124		2			Antiproliferative Role of TOB in T Cell Signaling					1.89				1
IRF5					-0.12		1.268		2			Crosstalk between Dendritic Cells and Natural Killer Cells					0.707				1
IRF6				2.607	-1.987				2			CDP-diacylglycerol Biosynthesis I					1				1
IRF7				4.485				0.835	2			Valine Degradation I					1				1
KEAP1		1.342			0.861				2			Fatty Acid Activation					1				1
KLF13		0.764		0.764					2			Vitamin-C Transport					1				1
KLF4							0.154	-0.215	2			Fatty Acid Î²-oxidation I					1.155				1
KLF5		2.056				1.744			2			Phosphatidylglycerol Biosynthesis II (Non-plastidic)					1.265				1
LDB1					1.121			0	2			Polyamine Regulation in Colon Cancer					1.342				1
LMO2					1.121			0	2			Mitochondrial L-carnitine Shuttle Pathway					1.342				1
MAFB					0.301			1.134	2			Î³-linolenate Biosynthesis II (Animals)					1.342				1
MDM2		-0.499		-0.555					2			Cell Cycle Control of Chromosomal Replication					-1.342				1
MEOX2					-0.519			-0.6	2			PFKFB4 Signaling Pathway					-1.414				1
MITF					-2.243	4.375			2			FAT10 Signaling Pathway					-1				1
MLXIPL					-4.386			-1.807	2			Purine Nucleotides Degradation II (Aerobic)					-1				1
MSC		0.707		1.508					2			Putrescine Degradation III					-1				1
MTA3				0.694		0.694			2			Pentose Phosphate Pathway					-1				1
MTPN		3.415					2.202		2			Adenosine Nucleotides Degradation II					-1				1
MXD1					2.554			0.378	2			Complement System					-0.707				1
MXI1					2	-1.919			2			Factors Promoting Cardiogenesis in Vertebrates					-0.302				1
MYCL					-2.625			1.746	2			Netrin Signaling					-0.447				1
MYOD1		2.544				2.132			2			Tryptophan Degradation X (Mammalian, via Tryptamine)					-0.447				1
Nfat (family)				3.806		3.273			2			D-myo-inositol (1,4,5)-Trisphosphate Biosynthesis					-0.447				1
NFE2L1					1			-1.982	2			Dopamine Degradation					-0.447				1
NFKBIB				2.156				0	2			Myc Mediated Apoptosis Signaling					-0.447				1
NOTCH4				1.406		1			2			Triacylglycerol Biosynthesis					0.302				1
NRF1					-0.813			-0.765	2			BAG2 Signaling Pathway					0.378				1
PDX1							0	0.378	2			Tryptophan Degradation III (Eukaryotic)					0				1
PF4		1.948		1.274					2			Glutaryl-CoA Degradation					0				1
PHB		-0.351		-0.927					2			Prostanoid Biosynthesis					0				1
PIAS2		1.93		0.845					2			Î³-glutamyl Cycle					0				1
POU2AF1				2.183	-2.214				2			Glycogen Degradation III					0				1
Rb		-2.425				-2.712			2			Alanine Biosynthesis III									0
RUNX2		-0.194					-1.134		2			Hepatic Fibrosis / Hepatic Stellate Cell Activation									0
SIM1					-3.657			1.732	2			1D-myo-inositol Hexakisphosphate Biosynthesis II (Mammalian)									0
Smad				1.073		1.073			2			Glutathione Redox Reactions II									0
SMAD2	1.387						2.178		2			Arginine Degradation VI (Arginase 2 Pathway)									0
SP110					-0.218			-1.89	2			Role of Macrophages, Fibroblasts and Endothelial Cells in Rheumatoid Arthritis									0
STAT2				1.642				1.218	2			Clathrin-mediated Endocytosis Signaling									0
TCF12		1.067		1.3					2			Hepatic Cholestasis									0
TIMP1		0.816						0.447	2			Communication between Innate and Adaptive Immune Cells									0
TNFSF13				1.709		1.912			2			Melatonin Degradation III									0
TRIM28					-2.138			0.816	2			Glycine Degradation (Creatine Biosynthesis)									0
TWIST1							1.229	1.89	2			Serotonin Receptor Signaling									0
TWIST2		-0.592						-1.131	2			Calcium Transport I									0
USF2					-0.81		1.43		2			Role of IL-17A in Psoriasis									0
ACTN4					0.555				1			Gap Junction Signaling									0
AIRE							1		1			Phenylalanine Degradation IV (Mammalian, via Side Chain)									0
ARID3B				1.994					1			Prostate Cancer Signaling									0
ATF2				2.767					1			Molecular Mechanisms of Cancer									0
BACH1					0.527				1			Glycogen Biosynthesis II (from UDP-D-Glucose)									0
BMI1				-1.114					1			Glucocorticoid Receptor Signaling									0
BTG2				0.933					1			Apelin Muscle Signaling Pathway									0
CARM1		2.391							1			Melatonin Degradation II									0
CBL		-1.959							1			Serine Biosynthesis									0
Cbp/p300				1.982					1			Role of JAK1 and JAK3 in Î³c Cytokine Signaling									0
Ccl2		2.577							1			nNOS Signaling in Neurons									0
CCNE1						1.98			1			IL-4 Signaling									0
CLOCK					-1.213				1			Urate Biosynthesis/Inosine 5'-phosphate Degradation									0
Creb								-2.003	1			Superpathway of D-myo-inositol (1,4,5)-trisphosphate Metabolism									0
CUX1					0.24				1			Role of Tissue Factor in Cancer									0
E2F2		0.972							1			G Protein Signaling Mediated by Tubby									0
E2F4		-0.927							1			Airway Pathology in Chronic Obstructive Pulmonary Disease									0
EBF1				3.063					1			Acetate Conversion to Acetyl-CoA									0
ELL2					-0.577				1			Tetrahydrobiopterin Biosynthesis II									0
EPAS1							3.434		1			Ketolysis									0
ETV4							1.934		1			Role of JAK family kinases in IL-6-type Cytokine Signaling									0
FOXA3								0.242	1			Eicosanoid Signaling									0
Foxo				1.951					1			D-myo-inositol (1,4,5)-trisphosphate Degradation									0
FUBP1		1.948							1			Altered T Cell and B Cell Signaling in Rheumatoid Arthritis									0
Fus					-0.447				1			D-glucuronate Degradation I									0
GFI1B				-1.945					1			Thiosulfate Disproportionation III (Rhodanese)									0
GLI1					0.95				1			Lipid Antigen Presentation by CD1									0
Growth hormone							0.256		1			Iron homeostasis signaling pathway									0
H2AFX					0.651				1			Salvage Pathways of Pyrimidine Deoxyribonucleotides									0
HAND2						1.829			1			Sertoli Cell-Sertoli Cell Junction Signaling									0
HDAC4		-1.455							1			Role of JAK2 in Hormone-like Cytokine Signaling									0
HDAC5				-0.816					1			CTLA4 Signaling in Cytotoxic T Lymphocytes									0
HDAC6					-0.077				1			T Helper Cell Differentiation									0
HNF1B							0.816		1			Hereditary Breast Cancer Signaling									0
ID1							0.029		1			N-acetylglucosamine Degradation I									0
IFNA16						1.961			1			Cancer Drug Resistance By Drug Efflux									0
IFNA8						1.961			1			Granzyme A Signaling									0
IFNE						2.433			1			Colanic Acid Building Blocks Biosynthesis									0
Ikb					0.555				1			PRPP Biosynthesis I									0
IKZF3								-2	1			Regulation of the Epithelial-Mesenchymal Transition Pathway									0
IL24				0.36					1			Myo-inositol Biosynthesis									0
IL27								0.532	1			Protein Ubiquitination Pathway									0
IL36A								1.97	1			IL-12 Signaling and Production in Macrophages									0
Il8r					-0.391				1			Axonal Guidance Signaling									0
IRF9				0.218					1			Methylthiopropionate Biosynthesis									0
JUND					-0.13				1			Agranulocyte Adhesion and Diapedesis									0
KDM3A					1.22				1			Tetrapyrrole Biosynthesis II									0
KDM5A					0.378				1			Adenine and Adenosine Salvage III									0
KLF10					1.96				1			Docosahexaenoic Acid (DHA) Signaling									0
KLF11					0.902				1			Nucleotide Excision Repair Pathway									0
LTA								1	1			Formaldehyde Oxidation II (Glutathione-dependent)									0
MAC							1.982		1			Adenine and Adenosine Salvage I									0
MAFF		1.964							1			Fatty Acid Î±-oxidation									0
MAFG					1				1			Caveolar-mediated Endocytosis Signaling									0
MAFK					-0.199				1			Cleavage and Polyadenylation of Pre-mRNA									0
MDM4		-1.043							1			Semaphorin Signaling in Neurons									0
MECP2					-0.015				1			Circadian Rhythm Signaling									0
MED1		3.06							1			Mitochondrial Dysfunction									0
MEIS1						2.219			1			Inosine-5'-phosphate Biosynthesis II									0
MYBL2		1.632							1			Virus Entry via Endocytic Pathways									0
MYOCD							0.796		1			Glutamine Biosynthesis I									0
NCOA1				-0.91					1			Trehalose Degradation II (Trehalase)									0
NCOA3				1.739					1			N-acetylglucosamine Degradation II									0
N-cor				-1.951					1			Tetrahydrobiopterin Biosynthesis I									0
NCOR1					0.2				1			FXR/RXR Activation									0
NFATC3		1.925							1			Xenobiotic Metabolism Signaling									0
NFIX							0		1			Citrulline Biosynthesis									0
NfkB1-RelA								1.934	1			Cellular Effects of Sildenafil (Viagra)									0
NFKBIZ					-1.955				1			Isoleucine Degradation I									0
NKX2-1					-0.849				1			Primary Immunodeficiency Signaling									0
NONO								1.539	1			Chronic Myeloid Leukemia Signaling									0
NOTCH3		2.535							1			Proline Biosynthesis II (from Arginine)									0
NUPR1					4.989				1			Glutathione Biosynthesis									0
PIAS1		-1							1			Guanine and Guanosine Salvage I									0
PPARGC1A								-1.282	1			Th1 and Th2 Activation Pathway									0
PPP1R13L				0.762					1			Leucine Degradation I									0
PPRC1							2		1			Atherosclerosis Signaling									0
PYCARD				2.178					1			Superoxide Radicals Degradation									0
RBL1						-2.599			1			Telomere Extension by Telomerase									0
REL				4.208					1			GADD45 Signaling									0
Rhox5					-0.816				1			Airway Inflammation in Asthma									0
RUVBL1						1.982			1			Histamine Degradation									0
SMAD1						2.449			1			DNA Methylation and Transcriptional Repression Signaling									0
Smad2/3/4					1.982				1			Mechanisms of Viral Exit from Host Cells									0
SMAD5					-1.98				1			S-methyl-5'-thioadenosine Degradation II									0
SMARCA5					1.886				1			Extrinsic Prothrombin Activation Pathway									0
SMARCE1		-1.342							1			Guanosine Nucleotides Degradation III									0
SOX11						0.922			1			Systemic Lupus Erythematosus Signaling									0
SOX4	0								1			Phagosome Maturation									0
SPDEF								0.555	1			Superpathway of Serine and Glycine Biosynthesis I									0
SREBF2				2.555					1			Tight Junction Signaling									0
TARDBP				0.919					1			Sorbitol Degradation I									0
TBX2						1.69			1			Germ Cell-Sertoli Cell Junction Signaling									0
TBX21				0.277					1			Assembly of RNA Polymerase I Complex									0
TCF7L2								1.761	1			IL-10 Signaling									0
TCL1A					-2				1			RAR Activation									0
TFAP2C							0.896		1			TR/RXR Activation									0
TFDP1		2.425							1			Granulocyte Adhesion and Diapedesis									0
TNFSF15								1	1
TOB1						-0.822			1
TRIM24				-4.333					1
TSG101					1.067				1
UXT						-2.423			1
WBP2					-0.073				1
WNT3A		2.27							1
WWC1					0				1
WWTR1							-0.152		1
YBX1				1.643					1
ZBTB17		1.332							1
ZBTB33				0					1
ZBTB7A				-1.103					1
ZEB2								-0.447	1
AATF									0
AFF4									0
ALX4									0
ALYREF									0
Ap2									0
APBB1									0
ASCL2									0
ASH2L									0
ATN1									0
ATPase									0
BCL10									0
BCL11A									0
BCL6B									0
Bcl9-Cbp/p300-Ctnnb1-Lef/Tcf									0
BCOR									0
BRCA2									0
CBFA2T3									0
CBX2									0
CBX3									0
CBX4									0
CBX5									0
CC2D1A									0
CCL1									0
CCL15									0
CCL18									0
CCL19									0
CCL3L3									0
Ccl6									0
CCNT1									0
CEBPG									0
CEBPZ									0
CEP290									0
CERS5									0
CGGBP1									0
CKLF									0
CREB3L3									0
CREB-NFkB									0
CREM									0
CRLF1									0
CTBP2									0
CTF1									0
CXCL1									0
CXCL10									0
CXCL11									0
CXCL13									0
CXCL16									0
CXCL3									0
CXCL6									0
CXCL9									0
DEAF1									0
DEK									0
DLX4									0
DMTF1									0
DNA-methyltransferase									0
DNA-PK									0
DRAP1									0
E2F5									0
E2F7									0
EAF2									0
EHMT2									0
ELF1									0
ELL									0
ELOA									0
ERF									0
ETS									0
EVX2									0
FAM129B									0
FAM3B									0
FEZF1									0
FOXA2									0
FOXC1									0
FOXF1									0
FOXN1									0
FOXN2									0
FOXP4									0
FUS									0
GABP									0
GTF2E2									0
GTF3A									0
HBP1									0
Hdac1/2									0
HDAC10									0
HDAC11									0
HEXIM1									0
Hif1									0
histone deacetylase									0
HLTF									0
HNF4Î± dimer									0
HNRNPD									0
HOXB7									0
HOXB8									0
HOXC4									0
HOXC9									0
HOXD3									0
HOXD9									0
HP1									0
HTATIP2									0
HUWE1									0
Id									0
ID4									0
IFNL4									0
IL17B									0
IL17C									0
IL19									0
IL20									0
IL36B									0
ING4									0
IRF3 dimer									0
IRF3-IRF7									0
JUN/JUNB/JUND									0
KAT5									0
KLF16									0
KLF17									0
KLF7									0
L3MBTL2									0
LHX6									0
LITAF									0
LMO1									0
Lymphotoxin									0
MAZ									0
Metalloprotease									0
MNT									0
MTA2									0
MTDH									0
MTF1									0
MYCBP									0
NACC1									0
NAMPT									0
NCOA2									0
NCOR2									0
NCOR-LXR-Oxysterol-RXR-9 cis RA									0
NEO1									0
NEUROG2									0
NFE4									0
NFIB									0
NFKBIE									0
NfkB-RelA									0
NFYB									0
NKRF									0
NKX3-1									0
NLR									0
NR2C1									0
NSD1									0
Nuclear factor 1									0
ONECUT1									0
ONECUT2									0
PAWR									0
PAX3									0
PAX4									0
PBX1									0
PBX2									0
Pde									0
PFDN5									0
PHF6									0
PIAS4									0
PLAGL2									0
POU2F1									0
PRDM14									0
PRDM16									0
PSIP1									0
PURA									0
PURB									0
RBBP7									0
RBFOX2									0
RCOR1									0
RCOR2									0
RFX1									0
RFX2									0
RNA polymerase II									0
RRP1B									0
RSF1									0
SALL2									0
SF1									0
SHOX									0
SIN3A									0
SIN3B									0
Smad2/3									0
SMARCA1									0
SMYD1									0
SNAI2									0
SNW1									0
SOX8									0
SP2									0
SPZ1									0
SRA1									0
Srebp									0
SRSF2									0
SSBP2									0
SSBP3									0
TADA3									0
TAF12									0
TBP									0
TCF									0
Tcf 1/3/4									0
TEAD									0
TFCP2									0
TIAL1									0
TIP60									0
TNFSF8									0
TRIM25									0
TRIM33									0
TRRAP									0
TSC22D1									0
VitaminD3-VDR-RXR									0
ZFHX3									0
ZFP57									0
ZFPM1									0
ZMIZ1									0
ZNF148									0
ZNF184									0
ZNF350									0
ZNF382									0
ZNF496									0
ZNF580									0
ZXDC									0
