# Supplementary material for: Longitudinal multi-omic changes in the transcriptome and proteome of peripheral blood cells after a 4 Gy total body radiation dose to Rhesus macaques
Source: BMC Genomics. 2023 Mar 21;24:139. doi: 10.1186/s12864-023-09230-7 (PMC10031949; doi:10.1186/s12864-023-09230-7)
Supplement: Supplementary file 7 — Additional file 7: Supplementary data table 7. MN data tables. [file 12864_2023_9230_MOESM7_ESM.xlsx]

## Sheet: Title
Longitudinal multi-omic changes in the transcriptome and proteome of peripheral blood cells after a 4 Gy total body radiation dose to Rhesus macaques.
Shanaz A. Ghandhi1*, Shad. R. Morton1, Igor Shuryak1, Younghyun Lee1, Rajesh K. Soni2, Jay R. Perrier1, James Bakke3, Janet Gahagan3, Kim Bujold4, Simon Authier4, Sally A. Amundson1, David J. Brenner1, Denise Nishita3, Polly Chang3 and Helen C. Turner1
Supplementary data table 7: MN data tables

## Sheet: Supplementary table 7
Supplementary data file 7.
Table 1: Summary of the total binucleate and micronuclei cell counts in blood samples collected from each of the irradiated animals across the study time points.
	Day 0 EDTA				Day 1 EDTA				Day 3 EDTA				Day 6 EDTA
	Total BN	MN	MN/BN	SEM	Total BN	MN	MN/BN	SEM	Total BN	MN	MN/BN	SEM	Total BN	MN	MN/BN	SEM
2001	318	14	0.044	0.012	50	15	0.3	0.088	97	52	0.536	0.092	238	115	0.483	0.055
2002	469	11	0.023	0.007	260	116	0.446	0.05	849	412	0.485	0.029	505	224	0.444	0.036
2003	3499	176	0.05	0.004	389	117	0.301	0.032	1978	921	0.466	0.019	200	88	0.44	0.056
2004	1927	87	0.045	0.005	158	74	0.468	0.066	848	481	0.567	0.032	2269	526	0.232	0.011
2501	2246	71	0.032	0.004	127	56	0.441	0.071	156	101	0.647	0.083	1004	346	0.345	0.021
2502	47	0	0	0	42	10	0.238	0.084	~~	~~	~~	~~	150	65	0.433	0.064
2503	1133	55	0.049	0.007	1031	226	0.219	0.016	47	24	0.511	0.128	1248	363	0.291	0.017
2504	206	16	0.078	0.02	20	11	0.55	0.206	141	56	0.397	0.063	~~	~~	~~	~~
TOTAL	9845	430	0.044	0.002	2077	625	0.301	0.014	4116	2047	0.497	0.013	5614	1727	0.308	0.008
	Day 15 EDTA				Day 28 EDTA				Day 56 EDTA				Day 56 HEPARIN
	Total BN	MN	MN/BN	SEM	Total BN	MN	MN/BN	SEM	Total BN	MN	MN/BN	SEM	Total BN	MN	MN/BN	SEM
2001	1018	343	0.337	0.021	2085	448	0.215	0.011	3146	340	0.108	0.006	1094	73	0.067	0.008
2002	323	137	0.424	0.043	3576	847	0.237	0.009	5155	465	0.09	0.004	5091	546	0.107	0.005
2003	682	268	0.393	0.028	5202	1773	0.341	0.009	8735	1410	0.161	0.005	5359	1018	0.19	0.006
2004	449	77	0.171	0.021	1787	391	0.219	0.012	5765	305	0.053	0.003	2733	318	0.116	0.007
2501	780	265	0.34	0.024	4264	1035	0.243	0.008	7190	487	0.068	0.003	3671	458	0.125	0.006
2502	231	45	0.195	0.032	2301	663	0.288	0.013	3664	311	0.085	0.005	4547	618	0.136	0.006
2503	165	66	0.4	0.058	1855	633	0.341	0.016	1642	227	0.138	0.01	4223	806	0.191	0.007
2504	294	88	0.299	0.036	2784	731	0.263	0.011	1597	129	0.081	0.007	2014	364	0.181	0.01
TOTAL	3942	1289	0.327	0.01	23854	6521	0.273	0.004	36894	3674	0.1	0.002	28732	4201	0.146	0.002
Table 2: Best-fit parameter values for the time course model (Eq. 1). C is the baseline MN/BN value before irradiation (Day 0), Kprod is a term for production of the micronuclei, Kdec1 and Kdec2 are linear and quadratic exponential decay (repair and/or removal of micronucleated cells) rates over time, and P is the fraction of decay using Kdec1.
Table 3: Comparison of observed and model-predicted (fitted) MN/BN values.
Day	Observed Total BN	Observed MN	Observed MN/BN	Predicted MN/BN
0	9798	430	0.044	0.035
1	2077	625	0.301	0.298
3	4116	2047	0.497	0.46
6	5614	1727	0.308	0.304
15	3942	1289	0.327	0.332
28	23854	6521	0.273	0.248
56	36894	3674	0.1	0.089
