# Supplementary material for: Longitudinal multi-omic changes in the transcriptome and proteome of peripheral blood cells after a 4 Gy total body radiation dose to Rhesus macaques
Source: BMC Genomics. 2023 Mar 21;24:139. doi: 10.1186/s12864-023-09230-7 (PMC10031949; doi:10.1186/s12864-023-09230-7)
Supplement: Supplementary file 8 — Additional file 8: Supplementary data table 8. Correlation of gene expression response between NHP and Human. [file 12864_2023_9230_MOESM8_ESM.xlsx]

## Sheet: Title
Longitudinal multi-omic changes in the transcriptome and proteome of peripheral blood cells after a 4 Gy total body radiation dose to Rhesus macaques.
Shanaz A. Ghandhi1*, Shad. R. Morton1, Igor Shuryak1, Younghyun Lee1, Rajesh K. Soni2, Jay R. Perrier1, James Bakke3, Janet Gahagan3, Kim Bujold4, Simon Authier4, Sally A. Amundson1, David J. Brenner1, Denise Nishita3, Polly Chang3 and Helen C. Turner1
Supplementary data table 8: Correlation of gene expression response between NHP and Human

## Sheet: Supplementary table 8
Supplementary table 8
Human signature genes	Unirradiated control	4 Gy (TBI)	7.4 Gy (TBI)
DOSE (Gy)	0	4	7.4
FDXR	744.471	1704.34	1767.09
DDB2	715.188	5620.99	2959.87
SLC4A11	524.187	1017.65	891.089
GDF15	96.13	341.036	932.726
CDKN1A	3013.3	32370.4	42433.9
Ln-transformed				Correlation with dose
FDXR	6.61267	7.44093	7.47709	0.904819
DDB2	6.57255	8.63426	7.9929	0.706936
SLC4A11	6.26185	6.92525	6.79244	0.785593
GDF15	4.5657	5.83199	6.83811	0.999815
CDKN1A	8.01079	10.385	10.6557	0.927295
